# Supplementary material for: Distinct stem cell identities converge into shared erythroid stress in ERCC6L2 disease and Shwachman–Diamond syndrome
Source: Hemasphere. 2026 Jun 16;10(6):e70374. doi: 10.1002/hem3.70374 (PMC13270343; doi:10.1002/hem3.70374)
Supplement: Supplementary file 3 — Supporting Information. [file HEM3-10-e70374-s003.xlsx]

## Sheet: Supplemental Tables Summary
Supplemental Table 1	Summary of ED and SDS samples used in the study
Supplemental Table 2	Details of ED and SDS samples used in the study, and healthy controls used in bulk RNA sequencing
Supplemental Table 3	Summary of AML samples used in the study
Supplemental Table 4	scAmp primers used in the study
Supplemental Table 5	Number of reads, transcripts and cells for specificity calculation of our TP53 variant status pipeline
Supplemental Table 6	Differentially expressed genes in HSC & MPP
Supplemental Table 7	Differentially expressed genes in EMP
Supplemental Table 8	Differentially expressed genes in EEP
Supplemental Table 9	Differentially expressed genes in LEP
Supplemental Table 10	Enriched pathways in HSC & MPP
Supplemental Table 11	Enriched pathways in EMP
Supplemental Table 12	Enriched pathways in EEP
Supplemental Table 13	Enriched pathways in LEP
Supplemental Table 14	Differentially expressed genes in peripheral blood
Supplemental Table 15	Enriched pathways in peripheral blood
Supplemental Table 16	Differentially expressed genes in fibroblasts
Supplemental Table 17	Enriched pathways in fibroblasts
Supplemental Table 18	Pseudotime dissimilarities
Supplemental Table 19	Erythroid score bootstrapping results
Supplemental Table 20	Cell cycle score bootstrapping results
Supplemental Table 21	Cell cycle proportions
Supplemental Table 22	Replication stress bootstrapping results.
Supplemental Table 23	Differentially expressed genes in genotyped HSC & MPP
Supplemental Table 24	Differentially expressed genes in genotyped EMP
Supplemental Table 25	Differentially expressed genes in genotyped EEP
Supplemental Table 26	Differentially expressed genes in genotyped LEP
Supplemental Table 27	Differentially expressed genes in E4a-c and E8a-c, and their comparison to healthy control
Supplemental Table 28	Erythroid score bootstrapping results for longitudinal samples
Supplemental Table 29	Accumulation of TP53 mutated cells for ED BMF, ED MDS/AML, and SDS MDS
Supplemental Table 30	CNV proportion test results in erythroid cells
Supplemental Table 31	Upregulated genes for Myelo-mono and MkP clusters
Supplemental Table 32	Enriched pathways for Myelo-mono and MkP clusters

## Sheet: Supplemental Table 1
Supplemental Table 1. Summary of ED and SDS samples used in the study. BM, bone marrow; N/A, not applicable.
All ED samples carry homozygous ERCC6L2 c.1457delT, except E14* that is compound heterozygous ERCC6L2 c.1457delT/c.4454_4455delGA.
All SDS patients carry compound heterozygous SBDS c.183_184delinsCT / c.258+2T>C, except SDS1** that is compound heterozygous SBDS c.299_316delins18 / c.258+2T>C
Patient ID	BM Sample ID (scRNAseq)	Blood Sample ID (bulk RNA)	Fibroblast Sample ID (bulk RNA)	Sex	Age at sampling	TP53 clones (n)	Diagnosis ICC
E1	E1a-c	E1_1-4	E1_5-14	F	40-45	1	BMF
E2	E2	E2_1-2		M	5-10	0	BMF
E3	E3	E3_1		F	10-15	1	BMF
E4	E4a-c	E4_1-3	E4_4-13	F	35-40	2025-04-03	BMF
E5	E5	E5_1		F	55-60	4	BMF
E6	E6	E6_1-2	E6_1-2	F	35-40	3	BMF
E7	E7	E7_1-5	E7_6-15	M	30-35	2025-04-02	BMF
E8	E8a-c	E8_1-5	E8_6-15	F	30-35	2025-04-03	BMF, MDS
E9	E9	E9_1	E9_2-10	F	30-35	1	BMF, MDS
E10	E10			M	40-45	1	MDS/AML
E11		E11_1-2	E11_3-12	F	15-20	1	BMF
E12		E12_1		F	10-15	0	BMF
E13		E13_1		M	10-15	1	BMF
E14*			E14_1-5	F	25-30	N/A	N/A
E15			E15_1-10	F	35-40	N/A	N/A
SDS1**	SDS1	SDS1_1	SDS1_2-16	M	20-25	0	BMF
SDS2	SDS2			F	25-30	0	BMF
SDS3	SDS3	SDS3_1	SDS3_2-11	M	15-20	1	BMF
SDS4	SDS4	SDS4_1-2	SDS4_3-12	M	15-20	3	BMF
SDS5	SDS5a-b			M	20-25	1	MDS
SDS6		SDS6_1-2		F	40-45	2	BMF
SDS7		SDS7_1	SDS7_2-21	F	20-25	0	BMF

## Sheet: Supplemental Table 2
Supplemental Table 2. Details of ED and SDS samples used in the study, as well as healthy controls used in bulk RNA sequencing. PB, peripheral blood; Fibr, fibroblast; CN, normal chromosomes; abn, abnormal
* E1b is a technical replicate of E1a, i.e. the sample was split and analyzed separately; Other samples from the same individual are biological replicates, i.e. samples taken from the same individual at different time points.
Patient ID	Sample ID	Sample type	Germline	sex	Age at sampling	TP53 clones (n)	Timepoint (months)	Reported TP53 mutation(s) at clinical routine diagnostics	TP53 max VAF (%)	BM karyotype	Diagnosis ICC	BMF stable/acceleration	CBC_details	CBC	Treatments received prior to sampling
E1	E1a, E1b*	BM	Homozygous ERCC6L2 c.1457delT	F	40-45	1	0	c.490A>G, p.(Lys164Glu)	9	CN	BMF	stable	normal	normal
E1	E1_1	PB			40-45	1	0		9	CN	BMF	stable	normal	normal
E1	E1_2	PB			40-45	1	0		9	CN	BMF	stable	normal	normal
E1	E1_3	PB			40-45	1	6		11	CN	BMF	stable	normal	normal
E1	E1_4	PB			40-45	1	24		10	CN	BMF	stable	normal	normal
E1	E1c	BM			40-45	1	24	c.490A>G, p.(Lys164Glu)	12	CN	BMF	stable	normal	normal
E1	E1_5-14	Fibr			40-45
E2	E2_1	PB	Homozygous ERCC6L2 c.1457delT	M	2025-10-05	0	0		0	CN	BMF	stable	abnormal, mlid anemia, macrocytosis, moderate neturopenia, moderate thrombocytopenia	abnormal
E2	E2	BM			2025-10-05	0	0		0		BMF	stable	abnormal, mlid anemia, macrocytosis, moderate neturopenia, moderate thrombocytopenia	abnormal
E2	E2_2	PB			2025-10-05	0	9		0	CN	BMF	stable	abnormal, moderate anemia, macrocytosis, moderate neutropenia, severe thrombocytopenia	abnormal
E3	E3_1	PB	Homozygous ERCC6L2 c.1457delT	F	10-15	1	0		7	CN	BMF	stable	abnormal, mild anemia, moderate thrombocytopenia	abnormal
E3	E3	BM			10-15	1	0	c.524G>A, p.(Arg175His)	7		BMF	stable	abnormal, mild anemia, moderate thrombocytopenia	abnormal
E4	E4a	BM	Homozygous ERCC6L2 c.1457delT	F	35-40	3	0	c.743G>A, p.(Arg248Gln)	15	CN	BMF	stable	normal	normal	breast cancer treatment: chemotherapy, radiotherapy, tamoxifen prior to BMF diagnosis
								c.818G>A, p.(Arg273His)	3
								c.814G>A, p.(Val272Met)	2
E4	E4_1	PB			35-40	3	0		14	CN	BMF	stable	normal	normal
E4	E4_2	PB			35-40	4	6		13	CN	BMF	stable	normal	normal
E4	E4b	BM			35-40	4	6	c.743G>A, p.(Arg248Gln)	13	CN	BMF	stable	normal	normal
								c.818G>A, p.(Arg273His)	6
								c.814G>A, p.(Val272Met)	4
								c.41T>C, p.(Leu14Pro)	1.5
E4	E4_3	PB			35-40	4	14		12	CN	BMF	stable	normal	normal
E4	E4c	BM			35-40	3	23	c.743G>A, p.(Arg248Gln)	12		BMF	stable	normal	normal
								c.818G>A, p.(Arg273His)	3
								c.814G>A, p.(Val272Met)	2
E4	E4_4-13	Fibr			35-40						BMF
E5	E5_1	PB	Homozygous ERCC6L2 c.1457delT	F	55-60	4	0		23	CN	BMF	acceleration	abnormal, mild thrombocytopenia, moderate lymphopenia	abnormal
E5	E5	BM			55-60	4	0	c.743G>A, p.(Arg248Gln)	18	CN	BMF	acceleration	abnormal, mild thrombocytopenia, moderate lymphopenia	abnormal
								c.830G>T, p.(Cys277Phe)	23
								c.843C>A, p.(Asp281Glu)	4
								c.528C>G, p.(Cys176Trp)	3
E6	E6_1	PB	Homozygous ERCC6L2 c.1457delT	F	35-40	3	0		41	CN	BMF	stable	abnormal, mild anemia, macrocytosis, mild thrombocytopenia	abnormal
E6	E6_2	PB			35-40	3	10		45	CN	BMF	acceleration	abnormal, mild anemia, macrocytosis, mild thrombocytopenia	abnormal
E6	E6	BM			35-40	3	10	c.733G>A, p.(Gly245Ser)	45		BMF	acceleration	abnormal, mild anemia, macrocytosis, mild thrombocytopenia	abnormal
								c.376-2A>G	5
								c.723delC, p.(Cys242AlafsTer5)	3
E7	E7_1	PB	Homozygous ERCC6L2 c.1457delT	M	30-35	1	0		3	CN	BMF	stable	abnormal, mild macrocytosis, moderate lymphopenia, mild thrombocytopenia	abnormal
E7	E7_2	PB			30-35	1	5		3	CN	BMF	stable	abnormal, mild macrocytosis, moderate lymphopenia, mild neutropenia, mild thrombocytopenia	abnormal
E7	E7_3	PB			30-35	2	8		2	CN	BMF	acceleration	abnormal, mild macrocytosis, moderate lymphopenia, mild neutropenia, mild thrombocytopenia	abnormal
E7	E7	BM			30-35	2	8	c.659A>G, p.(Tyr220Cys)	6	CN	BMF	acceleration	abnormal, mild macrocytosis, moderate lymphopenia, mild neutropenia, mild thrombocytopenia	abnormal
								c.716A>G, p.(Asn239Ser)	5
E7	E7_4	PB			30-35	2	9		4	CN	BMF	acceleration	abnormal, mild macrocytosis, moderate lymphopenia, mild neutropenia, mild thrombocytopenia	abnormal
E7	E7_5	PB			30-35	2	10		6	CN	BMF	acceleration	abnormal, mild macrocytosis, moderate lymphopenia, mild neutropenia, mild thrombocytopenia	abnormal
E7	E7_6-15	Fibr			30-35
E8	E8_1	PB	Homozygous ERCC6L2 c.1457delT	F	30-35	2	0		36	CN	BMF	stable	abnormal, mild macrocytosis	abnormal
E8	E8_2	PB			30-35	2	12		35	CN	BMF	stable	abnormal, mild macrocytosis	abnormal
E8	E8_3	PB			30-35	3	22		35	CN	BMF	acceleration	abnormal, mild macrocytosis, mild neutropenia	abnormal
E8	E8a	BM			30-35	2	22	c.659A>G, p.(Tyr220Cys)	35	CN	BMF	acceleration	abnormal, mild macrocytosis, mild neutropenia	abnormal
								c.725G>T, p.(Cys242Phe)
E8	E8_4	PB			30-35	3	31		35	CN	BMF	acceleration	abnormal, mild macrocytosis	abnormal
E8	E8_5	PB			30-35	4	33		42	CN	BMF	acceleration	abnormal, mild macrocytosis	abnormal
E8	E8b	BM			30-35	4	33	c.659A>G, p.(Tyr220Cys)	41	46,XX,abn3	MDS		abnormal, mild macrocytosis, mild thrombocytopenia	abnormal
								c.725G>T, p.(Cys242Phe)	6
								c.764T>G, p.(Ile255Ser)	1
								c.795_796insCCTCTTGCT, p.(Leu265_Gly266insProLeuAla)	10
E8	E8c	BM			30-35	4	38	c.659A>G, p.(Tyr220Cys)	44	46,XX,abn3	MDS			abnormal
								c.725G>T, p.(Cys242Phe)	7
								c.764T>G, p.(Ile255Ser)	1
								c.795_796insCCTCTTGCT, p.(Leu265_Gly266insProLeuAla)	14
E8	E8_6-15	Fibr			30-35
E9	E9_1	PB	Homozygous ERCC6L2 c.1457delT	F	30-35	1	0		27	CN	BMF	acceleration	abnormal, mild anemia, severe macrocytosis, moderate lymphopenia, moderate thrombocytopenia	abnormal
E9	E9	BM			30-35	1	1	c.713G>A, p.(Cys238Tyr)	31	CN	MDS		abnormal, mild anemia, severe macrocytosis, moderate lymphopenia, mild thrombocytopenia	abnormal
E9	E9_2-10	Fibr			30-35
E10	E10	BM	Homozygous ERCC6L2 c.1457delT	M	40-45	1	0	c.817C>T, p.(Arg273Cys)	38	45,XY, -7,-10, -18, abn12, abn13, +mar +mar	MDS/AML			abnormal	three cycles of demethylating agent + anti-TIM3 immunotherapy
E11	E11_1	PB	Homozygous ERCC6L2 c.1457delT	F	15-20	1	0		5	CN	BMF	stable	abnormal, severe macrocytosis, moderate neutropenia, moderate thrombocytopenia	abnormal
E11	E11_2	PB			15-20	1	5		5	CN	BMF	stable	abnormal, severe macrocytosis, moderate neutropenia, moderate thrombocytopenia	abnormal
E11	E11_3-12	Fibr			15-20
E12	E12_1	PB	Homozygous ERCC6L2 c.1457delT	F	10-15	0	0		0	CN	BMF	stable	abnormal, mild anemia, mild neutropenia, moderate thrombocytopenia	abnormal
E13	E13_1	PB	Homozygous ERCC6L2 c.1457delT	M	10-15	1	0		2	CN	BMF	stable	abnormal, mild thrombocytopenia, mild neutropenia	abnormal
E14	E14_1-5	Fibr	Compound heterozygous ERCC6L2 c.1457delT/c.4454_4455delGA	F	25-30
E15	E15_1-10	Fibr	Homozygous ERCC6L2 c.1457delT	F	35-40
SDS1	SDS1_1	PB	Compound heterozygous SBDS c.299_316delins18 / c.258+2T>C	M	20-25	0	0		0	CN	BMF		abnormal, mild macrocytosis, mild neutropenia	abnormal
SDS1	SDS1	BM			20-25	0	0			CN	BMF
SDS1	SDS1_2-16	Fibr			20-25
SDS2	SDS2	BM	Compound heterozygous SBDS c.183_184delinsCT / c.258+2T>C	F	25-30	0	0			CN	BMF
SDS3	SDS3_1	PB	Compound heterozygous SBDS c.183_184delinsCT / c.258+2T>C	M	15-20	1	0		0.7	46,XY,abn20q	BMF		abnormal, mild neutropenia, mild thrombocytopenia	abnormal
SDS3	SDS3	BM			15-20	1	0	c.524G>A, p.(Arg175His)	0.7	46,XY,abn20q	BMF
SDS3	SDS3_2-11	Fibr			15-20
SDS4	SDS4_1	PB	Compound heterozygous SBDS c.183_184delinsCT / c.258+2T>C	M	15-20	3	0		4	CN	BMF		abnormal, moderate neutropenia	abnormal
SDS4	SDS4_2	PB			15-20	3	6		4	CN	BMF		abnormal, moderate neutropenia	abnormal
SDS4	SDS4	BM			15-20	3	6	c.329G>C, p.(Arg110Pro)	5	CN	BMF
								c.818G>A, p.(Arg273His)	3
								c.833C>T, p.(Pro278Leu)	3
SDS4	SDS4_3-12	Fibr			15-20
SDS5	SDS5a	BM	Compound heterozygous SBDS c.183_184delinsCT / c.258+2T>C	M	20-25	1	0	c.713G>C, p.(Cys238Ser)	72	44-46,XY,abn5,+8,abn17,-18,-20 +mar	MDS
SDS5	SDS5b	BM			20-25	1	2	c.713G>C, p.(Cys238Ser)	55	44-46,XY,abn5,+8,abn17,-18,-20 +mar	MDS
SDS6	SDS6_1	PB	Compound heterozygous SBDS c.183_184delinsCT / c.258+2T>C	F	40-45	2	0		10	CN	BMF		abnormal, severe neutropenia, mild thrmobocytopenia	abnormal
SDS6	SDS6_2	PB			40-45	2	0		10	CN	BMF		abnormal, severe neutropenia, mild thrmobocytopenia	abnormal
SDS7	SDS7_1	PB	Compound heterozygous SBDS c.183_184delinsCT / c.258+2T>C	F	20-25	0	0		0	CN	BMF		abnormal, mild neutropenia	abnormal
SDS7	SDS7_2-21	Fibr			20-25
C1	C1_1	PB	WT	F	30-35						Healthy
	C1_2	PB	WT		30-35
C2	C2_1	PB	WT	F	30-35						Healthy
C3	C3_1	PB	WT	M	20-25						Healthy
	C3_2-6	Fibr			20-25
C4	C4_1	PB	WT	M	20-25						Healthy
	C4-2	PB	WT		20-25
C5	C5_1	PB	WT	M	25-30						Healthy
C6	C6_1	PB	WT	F	25-30						Healthy
	C6_2-9	Fibr	WT		25-30
C7	C7_1	PB	WT	M	25-30						Healthy
C8	C8_1	PB	WT	F	25-30						Healthy
	C8_2-11	Fibr			25-30
C9	C9_1	PB	WT	M	20-25						Healthy
	C9_2-11	Fibr			20-25
C10	C10_1-10	Fibr	WT	F	35-40						Healthy
C11	C11_1-10	Fibr	WT	F	40-45						Healthy
C12	C12_1-10	Fibr	WT	M	20-25						Healthy
C13	C13_1-5	Fibr	WT	F	35-40						Healthy

## Sheet: Supplemental Table 3
Supplemental Table 3. Summary of AML samples used in the study. CN, normal chromosomes; N/A not available.
Patient ID	Sample type	sex	Age at sampling	Chromosomes	Diagnosis ICC	Disease stage	FAB subtype
AML1	Bone marrow	M	60-65	CN	AML	Diagnosis	M1
AML2	Bone marrow	F	65-70	21	AML	Diagnosis	M5
AML3	Bone marrow	F	30-35	inv(16)(p13.1q22) or t(16;16)(p13.1;q22), CBFB-MYH11	AML	Relapse	M4 eos
AML4	Bone marrow	M	70-75	del(5q)	AML	Diagnosis	M2
AML5	Bone marrow	M	55-60	t(1;5;14); +mar	AML	Relapse	M5
AML7	Bone marrow	F	40-45	N/A	AML	Relapse	N/A
AML8	Bone marrow	M	70-75	N/A	AML	Relapse	N/A
AML9	Bone marrow	M	40-45	N/A	AML	Refractory	M5
AML10	Bone marrow	M	60-65	del(5q); +8; abn(8)	AML	Refractory	M2
AML11	Bone marrow	F	45-50	Complex karyotype; rob(13;14)(q10;q10); del(6q); t(X;1)	AML	Refractory	M2
AML12	Bone marrow	M	65-70	CN	AML	Diagnosis	M4
AML13	Bone marrow	F	55-60	N/A	AML	Relapse	M2
AML14	Bone marrow	M	25-30	Complex karyotype; +4; +10; +21; del(12p); hyperdiploidy 48-49	AML	Relapse	M1
AML15	Bone marrow	M	40-45	N/A	MDS	Relapse	RAEB-2
AML16	Bone marrow	M	65-70	CN	AML	Diagnosis	N/A
AML17	Bone marrow	M	65-70	N/A	AML	Relapse	M2
AML18	Bone marrow	M	60-65	t(5;11)(q35;p15.5) NUP98/NSD1	AML	Relapse	M5
AML19	Bone marrow	F	45-50	del(7p)	AML	Relapse	M1
AML20	Bone marrow	M	65-70	N/A	AML	Refractory	N/A
AML21	Bone marrow	F	71	N/A	AML	Refractory	M1

## Sheet: Supplemental Table 4
Supplemental Table 4. scAmp primers used in the study.
Primer ID	Primer sequence 5’ > 3’
SI-PCR	AATGATACGGCGACCACCGAGATCTACACTCTTTCCCTACACGACGCTC
scAmp_TP53_ex1_1	AAGTCTAGAGCCACCGTCCAGGGAG
scAmp_TP53_ex2-3_1	CAGTCAGATCCTAGCGTCGAGCCCC
Partial P5	AATGATACGGCGACCACCGAGATCT
scAmp_TP53_ex1_2	CTTTCCACGACGGTGACACGCTTCC
scAmp_TP53_ex4_1	ACCAGCAGCTCCTACACCGGC
scAmp1_TP53	GTGACTGGAGTTCAGACGTGTGCTCTTCCGATCTCAGTCAGATCCTAGCGTCGAGCCCC
scAmp2_TP53	GTGACTGGAGTTCAGACGTGTGCTCTTCCGATCTACCAGCAGCTCCTACACCGGC
scAmp3_TP53	GTGACTGGAGTTCAGACGTGTGCTCTTCCGATCTGGCAGCTACGGTTTCCGTCTGGGC
scAmp4_TP53	GTGACTGGAGTTCAGACGTGTGCTCTTCCGATCTGATAGCGATGGTCTGGCCCCTCCTC
scAmp5_I_TP53	GTGACTGGAGTTCAGACGTGTGCTCTTCCGATCTGCGGCATGAACCGGAGGCCCA
scAmp5_II_TP53	GTGACTGGAGTTCAGACGTGTGCTCTTCCGATCTAGGCCCATCCTCACCATCATCACACT

## Sheet: Supplemental Table 5
Supplemental Table 4. Number of reads, transcripts and cells (total, false positives, true negative) and the calculated specificity of our TP53 variant status pipeline on TP53 wild-type positions.
	total number	false positive number	true negative number	specificity
reads	543958785	212315	543746470	0.99961
transcripts	187353	2	187351	0.999989
cells	63792	2	63790	0.999969

## Sheet: Supplemental Table 6
Supplemental Table 6. Differentially expressed genes in HSC & MPP. Differential expression was performed for each condition/diagnisis group compared to healthy control (HD).
comparison	cell_type	primerid	Pr(>Chisq)	coef	FDR
ED_BM_normal_vs_HD	HSC&MPP	MT-ATP8	1.09939e-05	2.74588	0.002305
ED_BM_normal_vs_HD	HSC&MPP	RPS26	0.000154743	2.42261	0.017319
ED_BM_normal_vs_HD	HSC&MPP	AC002454.1	0.000111439	2.1041	0.013339
ED_BM_normal_vs_HD	HSC&MPP	GAB2	2.37614e-09	2.01089	1.48109e-06
ED_BM_normal_vs_HD	HSC&MPP	SDK2	0.000540114	1.72682	0.04584
ED_BM_normal_vs_HD	HSC&MPP	MTHFD1L	0.000411264	1.49616	0.036724
ED_BM_normal_vs_HD	HSC&MPP	ARMH3	0.000188504	1.47673	0.019904
ED_BM_normal_vs_HD	HSC&MPP	PCBP3	0.000133258	1.33494	0.015672
ED_BM_normal_vs_HD	HSC&MPP	CCDC26	3.37741e-05	1.31189	0.0054
ED_BM_normal_vs_HD	HSC&MPP	ZNF704	0.000294614	1.25329	0.028992
ED_BM_normal_vs_HD	HSC&MPP	CDYL2	0.000419472	1.11267	0.037227
ED_BM_normal_vs_HD	HSC&MPP	AC006230.1	0.000243464	1.03413	0.024629
ED_BM_normal_vs_HD	HSC&MPP	HRAS	3.58119e-05	0.993103	0.00557
ED_BM_normal_vs_HD	HSC&MPP	PLCB1	2.04221e-09	0.950983	1.41951e-06
ED_BM_normal_vs_HD	HSC&MPP	JAKMIP2	0.000354513	0.950367	0.032874
ED_BM_normal_vs_HD	HSC&MPP	PDPR	7.28164e-05	0.902512	0.009937
ED_BM_normal_vs_HD	HSC&MPP	AC008014.1	1.85831e-12	0.884805	3.30857e-09
ED_BM_normal_vs_HD	HSC&MPP	AGTPBP1	4.4285e-06	0.859196	0.001105
ED_BM_normal_vs_HD	HSC&MPP	INPP5A	0.000308925	0.839423	0.029993
ED_BM_normal_vs_HD	HSC&MPP	LATS1	0.000353372	0.800964	0.032874
ED_BM_normal_vs_HD	HSC&MPP	ARHGAP5	0.000104293	0.783143	0.013215
ED_BM_normal_vs_HD	HSC&MPP	DPH6	6.37684e-06	0.772935	0.001464
ED_BM_normal_vs_HD	HSC&MPP	SPIDR	5.59086e-05	0.762466	0.008008
ED_BM_normal_vs_HD	HSC&MPP	MOSPD3	0.000156574	0.761873	0.017319
ED_BM_normal_vs_HD	HSC&MPP	ZNF484	0.000240712	0.73961	0.024522
ED_BM_normal_vs_HD	HSC&MPP	DPYD	0.000110049	0.712111	0.013339
ED_BM_normal_vs_HD	HSC&MPP	XYLT1	2.98284e-12	0.706198	3.92271e-09
ED_BM_normal_vs_HD	HSC&MPP	DTNB	1.26599e-16	0.676815	6.1046e-13
ED_BM_normal_vs_HD	HSC&MPP	PITPNC1	2.17248e-11	0.671405	2.41747e-08
ED_BM_normal_vs_HD	HSC&MPP	RHEX	1.00002e-05	0.651596	0.002127
ED_BM_normal_vs_HD	HSC&MPP	AUTS2	3.99673e-06	0.640141	0.001021
ED_BM_normal_vs_HD	HSC&MPP	BCL2	6.91915e-08	0.608919	3.0331e-05
ED_BM_normal_vs_HD	HSC&MPP	CRY1	1.54354e-05	0.591766	0.003035
ED_BM_normal_vs_HD	HSC&MPP	FAM172A	0.000138761	0.586349	0.016059
ED_BM_normal_vs_HD	HSC&MPP	SLC8A3	0.000211188	0.580477	0.021822
ED_BM_normal_vs_HD	HSC&MPP	NAV1	0.000438702	0.573832	0.038462
ED_BM_normal_vs_HD	HSC&MPP	CIT	1.80852e-06	0.573184	0.000523325
ED_BM_normal_vs_HD	HSC&MPP	ULK4	1.04484e-08	0.571138	5.81334e-06
ED_BM_normal_vs_HD	HSC&MPP	MAPK8	2.00202e-05	0.527949	0.003713
ED_BM_normal_vs_HD	HSC&MPP	FAM222B	0.000111381	0.481209	0.013339
ED_BM_normal_vs_HD	HSC&MPP	CROCC	8.09079e-05	0.477235	0.010738
ED_BM_normal_vs_HD	HSC&MPP	KIAA1211	2.45722e-09	0.434909	1.48109e-06
ED_BM_normal_vs_HD	HSC&MPP	TESK2	3.39975e-11	0.42426	3.51292e-08
ED_BM_normal_vs_HD	HSC&MPP	MEF2C-AS1	2.87e-05	0.376997	0.004918
ED_BM_normal_vs_HD	HSC&MPP	ABCC4	0.000106	0.371389	0.013215
ED_BM_normal_vs_HD	HSC&MPP	LMBR1	1.00485e-07	0.367246	4.15318e-05
ED_BM_normal_vs_HD	HSC&MPP	CDK18	0.000107966	0.351826	0.013339
ED_BM_normal_vs_HD	HSC&MPP	RAD51B	3.21015e-08	0.349753	1.498e-05
ED_BM_normal_vs_HD	HSC&MPP	BCAS3	3.60356e-14	0.347782	7.44702e-11
ED_BM_normal_vs_HD	HSC&MPP	SUMF1	1.50614e-06	0.342582	0.000453914
ED_BM_normal_vs_HD	HSC&MPP	SLC39A11	2.97695e-10	0.340933	2.53321e-07
ED_BM_normal_vs_HD	HSC&MPP	DENND1A	3.16831e-15	0.337487	7.6388e-12
ED_BM_normal_vs_HD	HSC&MPP	RTTN	4.90102e-07	0.336718	0.000172922
ED_BM_normal_vs_HD	HSC&MPP	CEP128	1.87101e-07	0.329523	6.94e-05
ED_BM_normal_vs_HD	HSC&MPP	DENND5A	6.76384e-07	0.327768	0.000227548
ED_BM_normal_vs_HD	HSC&MPP	SH3D19	0.000554989	0.323963	0.046677
ED_BM_normal_vs_HD	HSC&MPP	VPS13B	1.21926e-05	0.321161	0.00252
ED_BM_normal_vs_HD	HSC&MPP	JADE3	0.000366493	0.318322	0.033344
ED_BM_normal_vs_HD	HSC&MPP	BTBD11	2.46044e-05	0.314191	0.004323
ED_BM_normal_vs_HD	HSC&MPP	INVS	1.23818e-07	0.309035	4.84095e-05
ED_BM_normal_vs_HD	HSC&MPP	WDR59	7.40576e-05	0.30368	0.010012
ED_BM_normal_vs_HD	HSC&MPP	VTI1A	0.000424778	0.301712	0.037469
ED_BM_normal_vs_HD	HSC&MPP	FOCAD	7.73739e-07	0.300425	0.000254384
ED_BM_normal_vs_HD	HSC&MPP	IPPK	7.22963e-05	0.297871	0.009937
ED_BM_normal_vs_HD	HSC&MPP	GATB	8.06711e-07	0.296733	0.000259331
ED_BM_normal_vs_HD	HSC&MPP	APOLD1	1.03791e-27	0.294359	1.50143e-23
ED_BM_normal_vs_HD	HSC&MPP	ZRANB3	2.05842e-12	0.290172	3.30857e-09
ED_BM_normal_vs_HD	HSC&MPP	C5orf17	0.00010297	0.287932	0.013215
ED_BM_normal_vs_HD	HSC&MPP	LINC01572	1.18202e-15	0.287084	3.5425e-12
ED_BM_normal_vs_HD	HSC&MPP	ARHGAP26	0.000298744	0.285355	0.0292
ED_BM_normal_vs_HD	HSC&MPP	MAP2K5	2.27867e-07	0.28098	8.2408e-05
ED_BM_normal_vs_HD	HSC&MPP	AC127070.1	0.000365472	0.279877	0.033344
ED_BM_normal_vs_HD	HSC&MPP	KCNQ5	1.22442e-15	0.274182	3.5425e-12
ED_BM_normal_vs_HD	HSC&MPP	AC005062.1	5.73e-05	0.271532	0.008126
ED_BM_normal_vs_HD	HSC&MPP	MERTK	0.000276372	0.267928	0.027384
ED_BM_normal_vs_HD	HSC&MPP	AMBRA1	3.53564e-05	0.266758	0.005559
ED_BM_normal_vs_HD	HSC&MPP	AZIN1-AS1	3.24194e-06	0.263768	0.000901884
ED_BM_normal_vs_HD	HSC&MPP	MICAL3	0.000256902	0.261961	0.025808
ED_BM_normal_vs_HD	HSC&MPP	BTRC	2.4805e-05	0.256077	0.004323
ED_BM_normal_vs_HD	HSC&MPP	WWOX	1.64266e-19	0.252461	1.18813e-15
ED_BM_normal_vs_HD	HSC&MPP	CDKAL1	1.84499e-06	0.251211	0.000523325
ED_BM_normal_vs_HD	HSC&MPP	PPP5D1	9.37069e-05	0.250052	0.012212
ED_BM_normal_vs_HD	HSC&MPP	SUMO1	0.000362067	-1.22021	0.033344
ED_BM_normal_vs_HD	HSC&MPP	RPL13A	3.28135e-05	-1.39078	0.005394
ED_BM_normal_vs_HD	HSC&MPP	RPL7	3.76001e-06	-1.40353	0.00098895
ED_BM_normal_vs_HD	HSC&MPP	SERP1	0.000401846	-1.47662	0.036106
ED_BM_normal_vs_HD	HSC&MPP	RPL27A	3.36299e-05	-1.49607	0.0054
ED_BM_normal_vs_HD	HSC&MPP	MT-ND2	0.000541861	-1.59354	0.04584
ED_BM_normal_vs_HD	HSC&MPP	RPL31	1.19239e-06	-1.61243	0.000367002
ED_BM_normal_vs_HD	HSC&MPP	RPS17	4.64682e-06	-1.92396	0.001139
ED_BMF_vs_HD	HSC&MPP	MTRNR2L8	5.49839e-14	2.67874	9.58309e-12
ED_BMF_vs_HD	HSC&MPP	LGALS1	1.21184e-16	2.50474	2.82749e-14
ED_BMF_vs_HD	HSC&MPP	HIST1H1D	1.38967e-10	2.36902	1.81108e-08
ED_BMF_vs_HD	HSC&MPP	CD81	6.69766e-22	2.06205	2.48432e-19
ED_BMF_vs_HD	HSC&MPP	ABHD17C	0.001923	2.03698	0.025406
ED_BMF_vs_HD	HSC&MPP	AC011472.2	8.70317e-05	1.93019	0.002696
ED_BMF_vs_HD	HSC&MPP	DLK1	2.68418e-15	1.84231	5.39296e-13
ED_BMF_vs_HD	HSC&MPP	MT-ATP8	9.61375e-09	1.81086	9.59121e-07
ED_BMF_vs_HD	HSC&MPP	ARMH1	2.51424e-15	1.76819	5.12267e-13
ED_BMF_vs_HD	HSC&MPP	CKB	1.59199e-15	1.68884	3.43727e-13
ED_BMF_vs_HD	HSC&MPP	HCST	2.66221e-13	1.61602	4.27906e-11
ED_BMF_vs_HD	HSC&MPP	JUND	1.61962e-17	1.54131	4.2599e-15
ED_BMF_vs_HD	HSC&MPP	SNHG9	5.40668e-10	1.38857	6.51775e-08
ED_BMF_vs_HD	HSC&MPP	HIST1H4C	2.39709e-07	1.35886	1.7692e-05
ED_BMF_vs_HD	HSC&MPP	PLCG2	5.47203e-22	1.33234	2.08311e-19
ED_BMF_vs_HD	HSC&MPP	CLEC11A	5.71474e-06	1.28001	0.000293154
ED_BMF_vs_HD	HSC&MPP	ATP9A	0.001243	1.22929	0.019032
ED_BMF_vs_HD	HSC&MPP	PPP1R14B	1.19768e-10	1.2145	1.5823e-08
ED_BMF_vs_HD	HSC&MPP	LRRC75A	6.90571e-05	1.1925	0.002235
ED_BMF_vs_HD	HSC&MPP	ID2	0.00021784	1.18618	0.005471
ED_BMF_vs_HD	HSC&MPP	TPSB2	3.19049e-05	1.18358	0.001205
ED_BMF_vs_HD	HSC&MPP	MTRNR2L12	3.02201e-12	1.1819	4.37165e-10
ED_BMF_vs_HD	HSC&MPP	NIBAN1	6.10114e-10	1.17272	7.23435e-08
ED_BMF_vs_HD	HSC&MPP	IFITM2	4.33497e-08	1.13938	3.66723e-06
ED_BMF_vs_HD	HSC&MPP	GNAI2	7.03672e-14	1.13627	1.18364e-11
ED_BMF_vs_HD	HSC&MPP	SLC15A4	3.20381e-05	1.1263	0.001207
ED_BMF_vs_HD	HSC&MPP	PLIN2	0.000428353	1.12573	0.008971
ED_BMF_vs_HD	HSC&MPP	AL627171.2	1.89823e-15	1.09716	4.03821e-13
ED_BMF_vs_HD	HSC&MPP	UBE2S	0.000428206	1.09562	0.008971
ED_BMF_vs_HD	HSC&MPP	SLC7A5	0.000259369	1.09484	0.006264
ED_BMF_vs_HD	HSC&MPP	CST7	0.000308828	1.06374	0.007058
ED_BMF_vs_HD	HSC&MPP	LATS2	1.31338e-06	1.06147	8.05056e-05
ED_BMF_vs_HD	HSC&MPP	IDI1	0.000312032	1.02774	0.007102
ED_BMF_vs_HD	HSC&MPP	MTURN	1.84219e-06	1.01066	0.000109667
ED_BMF_vs_HD	HSC&MPP	JOSD1	0.00052011	1.00954	0.010349
ED_BMF_vs_HD	HSC&MPP	CRIM1	1.30504e-06	1.00152	8.03347e-05
ED_BMF_vs_HD	HSC&MPP	ZNRF1	4.58417e-05	0.999966	0.001625
ED_BMF_vs_HD	HSC&MPP	HIST1H3D	1.94948e-05	0.985915	0.000810378
ED_BMF_vs_HD	HSC&MPP	ZMIZ1	3.58753e-06	0.972918	0.000199605
ED_BMF_vs_HD	HSC&MPP	HDGFL3	9.41138e-08	0.971024	7.6486e-06
ED_BMF_vs_HD	HSC&MPP	MIDN	0.000157035	0.965489	0.0043
ED_BMF_vs_HD	HSC&MPP	H1FX	0.000432048	0.963447	0.009006
ED_BMF_vs_HD	HSC&MPP	LAPTM4B	5.22487e-06	0.963001	0.000273851
ED_BMF_vs_HD	HSC&MPP	TPM3	8.38995e-13	0.93508	1.26426e-10
ED_BMF_vs_HD	HSC&MPP	NFIA	3.4924e-05	0.934329	0.001292
ED_BMF_vs_HD	HSC&MPP	TGFB1	2.09857e-05	0.931359	0.000862441
ED_BMF_vs_HD	HSC&MPP	BMI1	1.37548e-05	0.928425	0.000614127
ED_BMF_vs_HD	HSC&MPP	CCND2	6.96427e-05	0.918087	0.002244
ED_BMF_vs_HD	HSC&MPP	URI1	7.56585e-07	0.917326	4.97366e-05
ED_BMF_vs_HD	HSC&MPP	GSTP1	6.40605e-06	0.916093	0.000320657
ED_BMF_vs_HD	HSC&MPP	PPP2R2D	8.08354e-06	0.911436	0.000393726
ED_BMF_vs_HD	HSC&MPP	USP36	0.00023839	0.89488	0.005835
ED_BMF_vs_HD	HSC&MPP	FAM160B1	1.39557e-05	0.892705	0.000621177
ED_BMF_vs_HD	HSC&MPP	SHANK3	1.97994e-13	0.884675	3.21819e-11
ED_BMF_vs_HD	HSC&MPP	VSTM1	7.18786e-06	0.876222	0.000356095
ED_BMF_vs_HD	HSC&MPP	CAPNS1	5.91424e-05	0.859894	0.001962
ED_BMF_vs_HD	HSC&MPP	MAP2K2	8.37194e-07	0.851894	5.3826e-05
ED_BMF_vs_HD	HSC&MPP	GRINA	4.20412e-05	0.836068	0.001503
ED_BMF_vs_HD	HSC&MPP	GNAS	3.07466e-10	0.831875	3.86765e-08
ED_BMF_vs_HD	HSC&MPP	DIPK1B	1.03847e-05	0.831582	0.000487744
ED_BMF_vs_HD	HSC&MPP	SPON2	2.35709e-05	0.827136	0.000934183
ED_BMF_vs_HD	HSC&MPP	CD109	0.000503489	0.824486	0.010095
ED_BMF_vs_HD	HSC&MPP	MAML3	0.000100256	0.824282	0.003015
ED_BMF_vs_HD	HSC&MPP	PKN1	0.000168274	0.823362	0.004542
ED_BMF_vs_HD	HSC&MPP	PRKDC	7.22112e-05	0.81923	0.002311
ED_BMF_vs_HD	HSC&MPP	AAK1	0.000152026	0.815708	0.004189
ED_BMF_vs_HD	HSC&MPP	BRI3	1.08998e-08	0.814504	1.04421e-06
ED_BMF_vs_HD	HSC&MPP	ARFGEF1	0.000221128	0.813524	0.005525
ED_BMF_vs_HD	HSC&MPP	TMEM238	1.27333e-05	0.811226	0.000579246
ED_BMF_vs_HD	HSC&MPP	C15orf39	0.000804535	0.802782	0.014056
ED_BMF_vs_HD	HSC&MPP	MT-ND4L	0.000137712	0.801738	0.003868
ED_BMF_vs_HD	HSC&MPP	FBXW9	3.14865e-05	0.799627	0.001195
ED_BMF_vs_HD	HSC&MPP	FBRS	0.001405	0.799526	0.020486
ED_BMF_vs_HD	HSC&MPP	VWF	0.000208426	0.794611	0.005336
ED_BMF_vs_HD	HSC&MPP	MIS18BP1	0.000409913	0.792299	0.008707
ED_BMF_vs_HD	HSC&MPP	UBXN7	1.80138e-05	0.782947	0.000766434
ED_BMF_vs_HD	HSC&MPP	GTF2I	0.000129017	0.780693	0.00371
ED_BMF_vs_HD	HSC&MPP	RC3H1	0.000805636	0.780133	0.014058
ED_BMF_vs_HD	HSC&MPP	HIST1H2AC	0.000217792	0.777991	0.005471
ED_BMF_vs_HD	HSC&MPP	ZRANB1	0.000644709	0.77106	0.012003
ED_BMF_vs_HD	HSC&MPP	MCEMP1	0.004749	0.769786	0.045049
ED_BMF_vs_HD	HSC&MPP	LINC02573	1.49678e-07	0.76085	1.1704e-05
ED_BMF_vs_HD	HSC&MPP	DMC1	0.001627	0.75562	0.02283
ED_BMF_vs_HD	HSC&MPP	SELENON	3.89514e-06	0.75554	0.000212631
ED_BMF_vs_HD	HSC&MPP	CCDC80	1.55178e-06	0.755376	9.35336e-05
ED_BMF_vs_HD	HSC&MPP	TAPT1	0.000656524	0.753383	0.012145
ED_BMF_vs_HD	HSC&MPP	SPTAN1	1.36549e-05	0.752535	0.000611554
ED_BMF_vs_HD	HSC&MPP	MXD4	0.002843	0.750261	0.032181
ED_BMF_vs_HD	HSC&MPP	EFEMP2	0.000757931	0.750186	0.013486
ED_BMF_vs_HD	HSC&MPP	ABHD17A	2.50026e-07	0.749775	1.8267e-05
ED_BMF_vs_HD	HSC&MPP	CDK6	8.59482e-05	0.74807	0.002668
ED_BMF_vs_HD	HSC&MPP	CCDC26	0.000217461	0.742861	0.005471
ED_BMF_vs_HD	HSC&MPP	TSPAN33	0.000178307	0.73966	0.004759
ED_BMF_vs_HD	HSC&MPP	TLE4	0.003561	0.735146	0.037568
ED_BMF_vs_HD	HSC&MPP	ID1	0.001983	0.734557	0.025942
ED_BMF_vs_HD	HSC&MPP	ACTN4	0.000237118	0.733592	0.005814
ED_BMF_vs_HD	HSC&MPP	UBR4	0.000114436	0.732138	0.003351
ED_BMF_vs_HD	HSC&MPP	TXNDC5	0.001564	0.73123	0.02218
ED_BMF_vs_HD	HSC&MPP	EFHD2	7.60124e-05	0.724197	0.002411
ED_BMF_vs_HD	HSC&MPP	LSM7	8.47971e-05	0.720406	0.002638
ED_BMF_vs_HD	HSC&MPP	SLC25A1	0.001133	0.718751	0.017734
ED_BMF_vs_HD	HSC&MPP	PTTG1IP	0.001249	0.716832	0.019085
ED_BMF_vs_HD	HSC&MPP	GTF2A2	0.000199689	0.716502	0.005158
ED_BMF_vs_HD	HSC&MPP	NEGR1	0.002155	0.712402	0.027127
ED_BMF_vs_HD	HSC&MPP	USF2	0.000595222	0.706222	0.011345
ED_BMF_vs_HD	HSC&MPP	FLNA	0.000699411	0.70146	0.012711
ED_BMF_vs_HD	HSC&MPP	KLHL24	0.001099	0.695431	0.017397
ED_BMF_vs_HD	HSC&MPP	KHSRP	0.003009	0.688623	0.033508
ED_BMF_vs_HD	HSC&MPP	NDUFA13	6.75236e-05	0.683806	0.0022
ED_BMF_vs_HD	HSC&MPP	ATP5ME	4.75568e-05	0.683008	0.001666
ED_BMF_vs_HD	HSC&MPP	TMEM65	9.64901e-06	0.676094	0.000456152
ED_BMF_vs_HD	HSC&MPP	NAP1L4	0.003656	0.67417	0.038239
ED_BMF_vs_HD	HSC&MPP	TASOR2	0.001095	0.673344	0.017372
ED_BMF_vs_HD	HSC&MPP	DCTN1	2.9168e-05	0.662436	0.001122
ED_BMF_vs_HD	HSC&MPP	HSPB1	0.00013664	0.661249	0.003861
ED_BMF_vs_HD	HSC&MPP	ZFP36L1	0.000129263	0.660497	0.00371
ED_BMF_vs_HD	HSC&MPP	SURF6	2.37388e-06	0.658022	0.000136272
ED_BMF_vs_HD	HSC&MPP	TMA16	0.001983	0.657884	0.025942
ED_BMF_vs_HD	HSC&MPP	ELOB	1.74806e-05	0.657128	0.000750764
ED_BMF_vs_HD	HSC&MPP	SPNS1	0.002943	0.65689	0.032991
ED_BMF_vs_HD	HSC&MPP	TMEM259	8.78967e-05	0.656743	0.002705
ED_BMF_vs_HD	HSC&MPP	KDM1B	0.002895	0.654177	0.03259
ED_BMF_vs_HD	HSC&MPP	NSUN6	4.91294e-05	0.653203	0.001704
ED_BMF_vs_HD	HSC&MPP	ARIH2	0.003502	0.651531	0.037114
ED_BMF_vs_HD	HSC&MPP	GNG7	0.000955414	0.651158	0.01576
ED_BMF_vs_HD	HSC&MPP	TRIM28	0.000593663	0.639448	0.01133
ED_BMF_vs_HD	HSC&MPP	LDLR	0.001866	0.634514	0.024921
ED_BMF_vs_HD	HSC&MPP	CYBA	0.003597	0.633887	0.037862
ED_BMF_vs_HD	HSC&MPP	SRRM2	0.000525508	0.628882	0.010422
ED_BMF_vs_HD	HSC&MPP	GLRX5	0.003832	0.628543	0.039417
ED_BMF_vs_HD	HSC&MPP	RAB31	1.34549e-09	0.624292	1.49722e-07
ED_BMF_vs_HD	HSC&MPP	ZNF544	0.001043	0.621119	0.016783
ED_BMF_vs_HD	HSC&MPP	GRK2	0.002476	0.616878	0.029696
ED_BMF_vs_HD	HSC&MPP	MT-ND3	0.000530011	0.615597	0.010452
ED_BMF_vs_HD	HSC&MPP	YIF1B	0.000182604	0.611936	0.004809
ED_BMF_vs_HD	HSC&MPP	EMID1	0.000101543	0.60949	0.003041
ED_BMF_vs_HD	HSC&MPP	METRN	2.22603e-05	0.608239	0.000896985
ED_BMF_vs_HD	HSC&MPP	TGFBR1	0.002875	0.60707	0.032422
ED_BMF_vs_HD	HSC&MPP	SMARCA5	0.002117	0.605851	0.026846
ED_BMF_vs_HD	HSC&MPP	CCDC6	0.001541	0.60564	0.021921
ED_BMF_vs_HD	HSC&MPP	CRACR2B	0.000142287	0.604657	0.003974
ED_BMF_vs_HD	HSC&MPP	BAG5	0.00151	0.604026	0.021545
ED_BMF_vs_HD	HSC&MPP	SLC2A4RG	0.002041	0.600155	0.026272
ED_BMF_vs_HD	HSC&MPP	UBAC1	4.98677e-05	0.594831	0.001709
ED_BMF_vs_HD	HSC&MPP	CD58	6.00746e-06	0.593389	0.000302801
ED_BMF_vs_HD	HSC&MPP	MXI1	0.00378	0.592009	0.039058
ED_BMF_vs_HD	HSC&MPP	PLCB1	0.001464	0.59088	0.021114
ED_BMF_vs_HD	HSC&MPP	FKBP14	5.57688e-13	0.590477	8.49212e-11
ED_BMF_vs_HD	HSC&MPP	RNF149	0.000493205	0.588767	0.009951
ED_BMF_vs_HD	HSC&MPP	ITM2C	0.000313865	0.582666	0.007108
ED_BMF_vs_HD	HSC&MPP	SENP5	0.002603	0.581661	0.030689
ED_BMF_vs_HD	HSC&MPP	OTUD4	0.005325	0.578392	0.0482167
ED_BMF_vs_HD	HSC&MPP	CSTB	0.002445	0.572273	0.029431
ED_BMF_vs_HD	HSC&MPP	ATP6V0C	0.000488787	0.572082	0.009875
ED_BMF_vs_HD	HSC&MPP	TNRC18	0.001125	0.571197	0.017664
ED_BMF_vs_HD	HSC&MPP	CDKN1C	7.3222e-09	0.567044	7.62036e-07
ED_BMF_vs_HD	HSC&MPP	FAM204A	0.005251	0.565536	0.047832
ED_BMF_vs_HD	HSC&MPP	HLTF	0.004516	0.564388	0.043891
ED_BMF_vs_HD	HSC&MPP	KMT5A	0.000714626	0.563185	0.01289
ED_BMF_vs_HD	HSC&MPP	MTREX	0.004707	0.558867	0.044879
ED_BMF_vs_HD	HSC&MPP	CARS2	1.33105e-05	0.558201	0.000599842
ED_BMF_vs_HD	HSC&MPP	MEX3B	0.000368196	0.554137	0.007988
ED_BMF_vs_HD	HSC&MPP	IGFBP2	2.27285e-08	0.553947	2.04522e-06
ED_BMF_vs_HD	HSC&MPP	AC011445.2	0.000553039	0.550815	0.010739
ED_BMF_vs_HD	HSC&MPP	FAM91A1	0.001593	0.547101	0.022454
ED_BMF_vs_HD	HSC&MPP	HSP90B1	0.001345	0.546301	0.019988
ED_BMF_vs_HD	HSC&MPP	CBX3	0.001025	0.543249	0.016575
ED_BMF_vs_HD	HSC&MPP	CIB1	0.004411	0.543185	0.043375
ED_BMF_vs_HD	HSC&MPP	EPN1	0.000245	0.541669	0.005967
ED_BMF_vs_HD	HSC&MPP	MVD	0.003992	0.540445	0.040411
ED_BMF_vs_HD	HSC&MPP	UBE2M	0.000306699	0.539917	0.007031
ED_BMF_vs_HD	HSC&MPP	PACS2	0.000549898	0.537676	0.010699
ED_BMF_vs_HD	HSC&MPP	ING2	0.003104	0.537309	0.034195
ED_BMF_vs_HD	HSC&MPP	IRF2BPL	0.001873	0.534904	0.024967
ED_BMF_vs_HD	HSC&MPP	H2AFX	0.000890311	0.533425	0.015046
ED_BMF_vs_HD	HSC&MPP	OGFRL1	0.000583212	0.530301	0.011204
ED_BMF_vs_HD	HSC&MPP	CCDC85B	0.003327	0.527898	0.035835
ED_BMF_vs_HD	HSC&MPP	SLC9B2	7.28574e-05	0.525591	0.002327
ED_BMF_vs_HD	HSC&MPP	SYNCRIP	5.72642e-05	0.523797	0.001918
ED_BMF_vs_HD	HSC&MPP	KDM5C	0.000291001	0.521554	0.006812
ED_BMF_vs_HD	HSC&MPP	CTBP1	0.000169789	0.520553	0.004565
ED_BMF_vs_HD	HSC&MPP	ATF7IP	0.000262454	0.519896	0.006296
ED_BMF_vs_HD	HSC&MPP	POLR2L	0.005506	0.518342	0.048951
ED_BMF_vs_HD	HSC&MPP	ZNF124	0.001031	0.517729	0.016651
ED_BMF_vs_HD	HSC&MPP	ZDHHC2	0.001207	0.517246	0.018627
ED_BMF_vs_HD	HSC&MPP	MKNK2	0.005249	0.516451	0.047832
ED_BMF_vs_HD	HSC&MPP	CAMK2G	0.003077	0.515701	0.033976
ED_BMF_vs_HD	HSC&MPP	DUSP3	0.000534424	0.514492	0.010476
ED_BMF_vs_HD	HSC&MPP	ZNF208	2.28219e-12	0.51142	3.33476e-10
ED_BMF_vs_HD	HSC&MPP	FBRSL1	0.001731	0.510965	0.023694
ED_BMF_vs_HD	HSC&MPP	GNB4	0.000129594	0.510677	0.003712
ED_BMF_vs_HD	HSC&MPP	SET	0.000187374	0.510268	0.004893
ED_BMF_vs_HD	HSC&MPP	RUNX3	0.000883295	0.508623	0.014954
ED_BMF_vs_HD	HSC&MPP	TP53INP1	0.005021	0.506268	0.046618
ED_BMF_vs_HD	HSC&MPP	PRR34-AS1	0.001043	0.504849	0.016783
ED_BMF_vs_HD	HSC&MPP	PIEZO1	0.002516	0.502862	0.03
ED_BMF_vs_HD	HSC&MPP	BRCA1	0.001507	0.500921	0.021521
ED_BMF_vs_HD	HSC&MPP	HIST1H2AE	0.004192	0.499684	0.04182
ED_BMF_vs_HD	HSC&MPP	SLC38A1	0.000462949	0.498468	0.009499
ED_BMF_vs_HD	HSC&MPP	DYNC1LI2	0.005438	0.498426	0.048688
ED_BMF_vs_HD	HSC&MPP	DAP	0.004136	0.4983	0.041461
ED_BMF_vs_HD	HSC&MPP	AL035446.1	0.000917053	0.494814	0.015383
ED_BMF_vs_HD	HSC&MPP	CAMKK2	0.001212	0.493713	0.018688
ED_BMF_vs_HD	HSC&MPP	HLA-DPA1	0.002667	0.493659	0.030962
ED_BMF_vs_HD	HSC&MPP	ZNF875	1.12228e-05	0.492892	0.000522021
ED_BMF_vs_HD	HSC&MPP	SORBS3	0.003734	0.491384	0.03881
ED_BMF_vs_HD	HSC&MPP	ANGPT2	0.005235	0.491296	0.047779
ED_BMF_vs_HD	HSC&MPP	DVL3	0.000232189	0.487183	0.005732
ED_BMF_vs_HD	HSC&MPP	CDCA7	0.003116	0.480571	0.034252
ED_BMF_vs_HD	HSC&MPP	OSGIN2	0.000701404	0.480147	0.012731
ED_BMF_vs_HD	HSC&MPP	PRKACA	0.000195339	0.479154	0.005064
ED_BMF_vs_HD	HSC&MPP	POM121	0.00044918	0.476971	0.009296
ED_BMF_vs_HD	HSC&MPP	MBTPS1	0.002198	0.476927	0.027487
ED_BMF_vs_HD	HSC&MPP	CCND1	0.000131636	0.476774	0.003752
ED_BMF_vs_HD	HSC&MPP	RBM39	0.003402	0.476736	0.036406
ED_BMF_vs_HD	HSC&MPP	ZNF184	0.000226588	0.474718	0.005642
ED_BMF_vs_HD	HSC&MPP	PALD1	1.33714e-06	0.473643	8.16163e-05
ED_BMF_vs_HD	HSC&MPP	HMGB1	0.000426983	0.472358	0.008971
ED_BMF_vs_HD	HSC&MPP	PCBP3	0.000431215	0.470506	0.009001
ED_BMF_vs_HD	HSC&MPP	GOLGB1	0.002787	0.470491	0.031826
ED_BMF_vs_HD	HSC&MPP	FSCN1	0.001999	0.468718	0.026012
ED_BMF_vs_HD	HSC&MPP	AC108134.2	0.000345437	0.465614	0.007641
ED_BMF_vs_HD	HSC&MPP	OXSR1	0.003451	0.465375	0.036737
ED_BMF_vs_HD	HSC&MPP	NUP50	0.002302	0.465268	0.02828
ED_BMF_vs_HD	HSC&MPP	IMPA2	0.004726	0.464307	0.044947
ED_BMF_vs_HD	HSC&MPP	GATAD2A	0.002203	0.459832	0.027521
ED_BMF_vs_HD	HSC&MPP	CPA3	5.85338e-05	0.457708	0.001951
ED_BMF_vs_HD	HSC&MPP	INTS1	0.001639	0.455189	0.022909
ED_BMF_vs_HD	HSC&MPP	GAB2	0.001729	0.455173	0.023689
ED_BMF_vs_HD	HSC&MPP	SUPV3L1	0.002265	0.455012	0.028029
ED_BMF_vs_HD	HSC&MPP	ZC3H15	0.005383	0.450702	0.048488
ED_BMF_vs_HD	HSC&MPP	MAP3K3	0.00053393	0.450057	0.010476
ED_BMF_vs_HD	HSC&MPP	DLG1	0.002723	0.448337	0.031339
ED_BMF_vs_HD	HSC&MPP	PLD4	0.000667756	0.444763	0.01228
ED_BMF_vs_HD	HSC&MPP	VPS13B	0.00040056	0.441575	0.008522
ED_BMF_vs_HD	HSC&MPP	TRPM2	0.000746444	0.44119	0.013347
ED_BMF_vs_HD	HSC&MPP	DRAP1	0.004807	0.439984	0.045305
ED_BMF_vs_HD	HSC&MPP	MCTP2	0.003387	0.439667	0.036266
ED_BMF_vs_HD	HSC&MPP	ZDHHC20	0.000307826	0.436976	0.007046
ED_BMF_vs_HD	HSC&MPP	MT-ATP6	0.003964	0.435236	0.040272
ED_BMF_vs_HD	HSC&MPP	HIRIP3	0.002574	0.434669	0.03044
ED_BMF_vs_HD	HSC&MPP	TSPAN13	0.002909	0.431852	0.032642
ED_BMF_vs_HD	HSC&MPP	ZNF654	0.004405	0.431794	0.043345
ED_BMF_vs_HD	HSC&MPP	ADGRL1	0.000830088	0.430836	0.014381
ED_BMF_vs_HD	HSC&MPP	ADAMTSL4	0.000284732	0.430799	0.006697
ED_BMF_vs_HD	HSC&MPP	NEDD4	0.000917677	0.429099	0.015383
ED_BMF_vs_HD	HSC&MPP	TSR3	0.004613	0.426537	0.044307
ED_BMF_vs_HD	HSC&MPP	BMP2K	0.000550241	0.424449	0.010699
ED_BMF_vs_HD	HSC&MPP	NUP210	0.000400597	0.42414	0.008522
ED_BMF_vs_HD	HSC&MPP	RP2	0.002663	0.422838	0.030937
ED_BMF_vs_HD	HSC&MPP	ZFP30	0.000575877	0.42272	0.011108
ED_BMF_vs_HD	HSC&MPP	IGF1R	0.001271	0.422242	0.019296
ED_BMF_vs_HD	HSC&MPP	NLRP2	0.003653	0.41895	0.038235
ED_BMF_vs_HD	HSC&MPP	DGAT1	0.002272	0.41792	0.028094
ED_BMF_vs_HD	HSC&MPP	SETD3	0.002734	0.416952	0.031416
ED_BMF_vs_HD	HSC&MPP	EXOC3	0.004672	0.416759	0.044671
ED_BMF_vs_HD	HSC&MPP	KIAA1958	0.000695422	0.413916	0.012657
ED_BMF_vs_HD	HSC&MPP	ZNF521	0.000273	0.411913	0.006456
ED_BMF_vs_HD	HSC&MPP	RFC2	0.003841	0.411112	0.039417
ED_BMF_vs_HD	HSC&MPP	HERC4	0.003118	0.409753	0.034252
ED_BMF_vs_HD	HSC&MPP	ANLN	0.000232969	0.409297	0.005741
ED_BMF_vs_HD	HSC&MPP	MGAT4A	0.002481	0.408523	0.029735
ED_BMF_vs_HD	HSC&MPP	ZNF595	2.48112e-06	0.398083	0.000141865
ED_BMF_vs_HD	HSC&MPP	MACC1	0.004283	0.397181	0.042525
ED_BMF_vs_HD	HSC&MPP	NCL	0.002909	0.393062	0.032642
ED_BMF_vs_HD	HSC&MPP	CYFIP1	0.002343	0.391529	0.028583
ED_BMF_vs_HD	HSC&MPP	EAF2	0.000366654	0.391036	0.007976
ED_BMF_vs_HD	HSC&MPP	SLC6A6	0.004338	0.390924	0.042895
ED_BMF_vs_HD	HSC&MPP	EMC1	0.001055	0.388714	0.016916
ED_BMF_vs_HD	HSC&MPP	CGAS	0.000854987	0.385813	0.014637
ED_BMF_vs_HD	HSC&MPP	NUSAP1	0.004737	0.385285	0.045021
ED_BMF_vs_HD	HSC&MPP	FAM102B	0.005122	0.383719	0.047131
ED_BMF_vs_HD	HSC&MPP	ATP8A1	9.91927e-08	0.382272	8.01632e-06
ED_BMF_vs_HD	HSC&MPP	HMGCS1	0.0007797	0.381572	0.013755
ED_BMF_vs_HD	HSC&MPP	ZNF93	0.003358	0.38097	0.03609
ED_BMF_vs_HD	HSC&MPP	ASAP1	0.003055	0.379947	0.03384
ED_BMF_vs_HD	HSC&MPP	CLDND2	0.001266	0.378953	0.019266
ED_BMF_vs_HD	HSC&MPP	AC093495.1	0.000328217	0.375542	0.007338
ED_BMF_vs_HD	HSC&MPP	CD33	0.000590627	0.37533	0.011302
ED_BMF_vs_HD	HSC&MPP	POLE	6.65076e-05	0.375119	0.002177
ED_BMF_vs_HD	HSC&MPP	MMP17	6.62951e-05	0.372292	0.002175
ED_BMF_vs_HD	HSC&MPP	AOPEP	0.003038	0.370088	0.033698
ED_BMF_vs_HD	HSC&MPP	CEBPA	0.004469	0.364404	0.0438
ED_BMF_vs_HD	HSC&MPP	SIGIRR	0.000497472	0.364393	0.010023
ED_BMF_vs_HD	HSC&MPP	AL132709.8	0.001025	0.364248	0.016575
ED_BMF_vs_HD	HSC&MPP	RFX3	0.000147576	0.363656	0.004101
ED_BMF_vs_HD	HSC&MPP	SEC16A	0.00010705	0.363151	0.003173
ED_BMF_vs_HD	HSC&MPP	CCDC173	2.12978e-05	0.361179	0.000872788
ED_BMF_vs_HD	HSC&MPP	TMOD3	0.005182	0.359796	0.047505
ED_BMF_vs_HD	HSC&MPP	ZNF347	5.39098e-06	0.357684	0.000281538
ED_BMF_vs_HD	HSC&MPP	ZNF852	0.000264718	0.357636	0.00633
ED_BMF_vs_HD	HSC&MPP	MAP4K3	0.001438	0.357392	0.020862
ED_BMF_vs_HD	HSC&MPP	JAKMIP2	0.000227895	0.354428	0.005655
ED_BMF_vs_HD	HSC&MPP	IL18	8.00519e-05	0.354131	0.002523
ED_BMF_vs_HD	HSC&MPP	CYP20A1	0.000315041	0.353871	0.007108
ED_BMF_vs_HD	HSC&MPP	MICAL3	0.002149	0.35211	0.0271
ED_BMF_vs_HD	HSC&MPP	VPS4A	0.001633	0.350554	0.022872
ED_BMF_vs_HD	HSC&MPP	CAAP1	0.002984	0.348904	0.033305
ED_BMF_vs_HD	HSC&MPP	MAP3K12	0.002693	0.347143	0.031086
ED_BMF_vs_HD	HSC&MPP	PTGS1	0.001112	0.346325	0.017543
ED_BMF_vs_HD	HSC&MPP	AL356804.1	3.46852e-05	0.344726	0.001287
ED_BMF_vs_HD	HSC&MPP	MROH6	4.39413e-09	0.343893	4.67394e-07
ED_BMF_vs_HD	HSC&MPP	AC138649.1	0.002655	0.343387	0.030937
ED_BMF_vs_HD	HSC&MPP	AKT1	0.001586	0.339015	0.022384
ED_BMF_vs_HD	HSC&MPP	CLCC1	0.004571	0.33855	0.044143
ED_BMF_vs_HD	HSC&MPP	TRPS1	0.003257	0.335877	0.035291
ED_BMF_vs_HD	HSC&MPP	MSMO1	0.00019111	0.335569	0.004972
ED_BMF_vs_HD	HSC&MPP	RMND5A	0.001601	0.333205	0.022552
ED_BMF_vs_HD	HSC&MPP	VIRMA	0.003193	0.331046	0.034845
ED_BMF_vs_HD	HSC&MPP	RHOQ	0.004179	0.324009	0.041748
ED_BMF_vs_HD	HSC&MPP	RFFL	0.001402	0.323876	0.020475
ED_BMF_vs_HD	HSC&MPP	INTS3	0.001193	0.321709	0.018476
ED_BMF_vs_HD	HSC&MPP	PHC2	0.003816	0.320637	0.039293
ED_BMF_vs_HD	HSC&MPP	ZNF787	1.94376e-07	0.320256	1.48775e-05
ED_BMF_vs_HD	HSC&MPP	AMPD2	4.96213e-05	0.31919	0.001709
ED_BMF_vs_HD	HSC&MPP	CDC42BPA	0.0007435	0.318606	0.013328
ED_BMF_vs_HD	HSC&MPP	AC092069.1	0.000742823	0.317733	0.013328
ED_BMF_vs_HD	HSC&MPP	BOLA3	0.000294716	0.317092	0.006876
ED_BMF_vs_HD	HSC&MPP	SUSD6	0.002385	0.316704	0.028988
ED_BMF_vs_HD	HSC&MPP	GSR	0.002226	0.312988	0.027706
ED_BMF_vs_HD	HSC&MPP	TBC1D4	3.01184e-05	0.311726	0.001153
ED_BMF_vs_HD	HSC&MPP	BCOR	0.001685	0.311257	0.023375
ED_BMF_vs_HD	HSC&MPP	LRFN4	9.34784e-06	0.31108	0.000444822
ED_BMF_vs_HD	HSC&MPP	SCAMP4	0.002995	0.310399	0.033407
ED_BMF_vs_HD	HSC&MPP	FCF1	0.002101	0.30867	0.02673
ED_BMF_vs_HD	HSC&MPP	HDAC7	0.001958	0.307951	0.025715
ED_BMF_vs_HD	HSC&MPP	ACOT11	0.000206692	0.306622	0.005301
ED_BMF_vs_HD	HSC&MPP	PAFAH1B2	0.005131	0.304481	0.047188
ED_BMF_vs_HD	HSC&MPP	SMG1	0.00207	0.302386	0.026524
ED_BMF_vs_HD	HSC&MPP	TESC	3.59668e-05	0.302358	0.001321
ED_BMF_vs_HD	HSC&MPP	DHX29	0.000991564	0.299605	0.016208
ED_BMF_vs_HD	HSC&MPP	LINC01578	3.46243e-05	0.299311	0.001287
ED_BMF_vs_HD	HSC&MPP	PCNX2	0.000135665	0.299223	0.003848
ED_BMF_vs_HD	HSC&MPP	HSPA6	2.7018e-08	0.296365	2.39781e-06
ED_BMF_vs_HD	HSC&MPP	ZXDC	0.000360298	0.29579	0.007909
ED_BMF_vs_HD	HSC&MPP	DHX37	0.000485094	0.295595	0.009815
ED_BMF_vs_HD	HSC&MPP	MTMR12	0.003046	0.295332	0.033764
ED_BMF_vs_HD	HSC&MPP	SCD	0.001476	0.295329	0.021246
ED_BMF_vs_HD	HSC&MPP	RASAL2	5.18212e-05	0.293439	0.001768
ED_BMF_vs_HD	HSC&MPP	SLC1A5	0.005003	0.289182	0.046573
ED_BMF_vs_HD	HSC&MPP	NPIPB4	0.000226773	0.288212	0.005642
ED_BMF_vs_HD	HSC&MPP	PROK2	0.000120481	0.286676	0.003514
ED_BMF_vs_HD	HSC&MPP	RFX1	0.001487	0.286078	0.021325
ED_BMF_vs_HD	HSC&MPP	MPIG6B	0.000671423	0.285198	0.01231
ED_BMF_vs_HD	HSC&MPP	STRN4	0.00084492	0.284584	0.014561
ED_BMF_vs_HD	HSC&MPP	CEPT1	0.001725	0.280541	0.023689
ED_BMF_vs_HD	HSC&MPP	CNNM3	0.000424357	0.280064	0.008949
ED_BMF_vs_HD	HSC&MPP	FGD3	0.002819	0.279088	0.031987
ED_BMF_vs_HD	HSC&MPP	HLA-DQA2	0.000159371	0.276818	0.004334
ED_BMF_vs_HD	HSC&MPP	HIC2	0.003196	0.276691	0.034845
ED_BMF_vs_HD	HSC&MPP	CEP192	0.003479	0.272716	0.036947
ED_BMF_vs_HD	HSC&MPP	DIP2A	0.005012	0.271568	0.046618
ED_BMF_vs_HD	HSC&MPP	RTL8B	4.36508e-07	0.2715	3.03583e-05
ED_BMF_vs_HD	HSC&MPP	EMILIN2	0.000329032	0.271192	0.007345
ED_BMF_vs_HD	HSC&MPP	ARHGAP5	0.005205	0.271047	0.047592
ED_BMF_vs_HD	HSC&MPP	OTUD1	0.000382441	0.270694	0.008245
ED_BMF_vs_HD	HSC&MPP	ALPK1	0.002769	0.26479	0.031686
ED_BMF_vs_HD	HSC&MPP	TBC1D10B	0.000314028	0.264357	0.007108
ED_BMF_vs_HD	HSC&MPP	NAA30	0.001895	0.26331	0.025156
ED_BMF_vs_HD	HSC&MPP	CBX6	0.000476165	0.262634	0.009688
ED_BMF_vs_HD	HSC&MPP	GNS	0.003984	0.262471	0.040359
ED_BMF_vs_HD	HSC&MPP	CALM3	2.06695e-05	0.260212	0.000851868
ED_BMF_vs_HD	HSC&MPP	RRP36	0.003204	0.259965	0.034905
ED_BMF_vs_HD	HSC&MPP	ZNF267	0.000158415	0.25992	0.004316
ED_BMF_vs_HD	HSC&MPP	RRAS	0.001738	0.258996	0.023702
ED_BMF_vs_HD	HSC&MPP	MFNG	0.000302451	0.257355	0.006967
ED_BMF_vs_HD	HSC&MPP	PDIA5	3.70724e-05	0.25726	0.001351
ED_BMF_vs_HD	HSC&MPP	LAMB2	8.78741e-05	0.256812	0.002705
ED_BMF_vs_HD	HSC&MPP	HNRNPL	0.00234	0.256581	0.028568
ED_BMF_vs_HD	HSC&MPP	AP000547.3	6.10487e-06	0.256408	0.000306642
ED_BMF_vs_HD	HSC&MPP	CPNE3	0.002691	0.255128	0.031086
ED_BMF_vs_HD	HSC&MPP	ZNF664	0.00253	0.253647	0.030075
ED_BMF_vs_HD	HSC&MPP	TNFAIP2	0.00438	0.253405	0.043189
ED_BMF_vs_HD	HSC&MPP	LAMA5	9.41457e-05	0.251624	0.002849
ED_BMF_vs_HD	HSC&MPP	TXNDC17	0.002628	-0.25314	0.030822
ED_BMF_vs_HD	HSC&MPP	APOL3	0.001353	-0.25351	0.020016
ED_BMF_vs_HD	HSC&MPP	MRPL46	0.003558	-0.25448	0.037568
ED_BMF_vs_HD	HSC&MPP	FECH	0.001829	-0.2561	0.024638
ED_BMF_vs_HD	HSC&MPP	TMEM218	0.003862	-0.25646	0.039458
ED_BMF_vs_HD	HSC&MPP	SNAPIN	0.002085	-0.25653	0.026617
ED_BMF_vs_HD	HSC&MPP	SDHAF3	0.002089	-0.25825	0.026621
ED_BMF_vs_HD	HSC&MPP	TRAPPC3	0.003116	-0.2597	0.034252
ED_BMF_vs_HD	HSC&MPP	RING1	0.003603	-0.25988	0.037862
ED_BMF_vs_HD	HSC&MPP	LINC01184	0.002485	-0.26093	0.029754
ED_BMF_vs_HD	HSC&MPP	ERAP2	0.002443	-0.2626	0.02942
ED_BMF_vs_HD	HSC&MPP	UGDH	0.003001	-0.26335	0.033447
ED_BMF_vs_HD	HSC&MPP	STOML2	0.000478185	-0.26384	0.009702
ED_BMF_vs_HD	HSC&MPP	PAFAH1B3	0.002027	-0.26386	0.026137
ED_BMF_vs_HD	HSC&MPP	SP100	9.30732e-05	-0.26582	0.002829
ED_BMF_vs_HD	HSC&MPP	PSMA3	0.002321	-0.26616	0.028413
ED_BMF_vs_HD	HSC&MPP	TAF1D	0.00052667	-0.26648	0.010422
ED_BMF_vs_HD	HSC&MPP	LAMTOR2	0.000499308	-0.26688	0.010046
ED_BMF_vs_HD	HSC&MPP	MOCS2	0.001378	-0.26804	0.020284
ED_BMF_vs_HD	HSC&MPP	ARFIP2	0.002109	-0.26805	0.026783
ED_BMF_vs_HD	HSC&MPP	PITPNA-AS1	0.004492	-0.26876	0.043891
ED_BMF_vs_HD	HSC&MPP	SYNJ2BP	0.000469296	-0.27266	0.009616
ED_BMF_vs_HD	HSC&MPP	HSF1	0.000212637	-0.27275	0.005406
ED_BMF_vs_HD	HSC&MPP	SNRNP40	0.003222	-0.2735	0.034989
ED_BMF_vs_HD	HSC&MPP	TOMM22	0.002251	-0.27546	0.027952
ED_BMF_vs_HD	HSC&MPP	SMIM4	0.004116	-0.27546	0.041404
ED_BMF_vs_HD	HSC&MPP	PIP4K2A	0.003802	-0.27567	0.039232
ED_BMF_vs_HD	HSC&MPP	MRPL23	5.52035e-05	-0.27827	0.00186
ED_BMF_vs_HD	HSC&MPP	MRPS26	0.000105684	-0.27974	0.003142
ED_BMF_vs_HD	HSC&MPP	CPPED1	0.000596858	-0.28084	0.011361
ED_BMF_vs_HD	HSC&MPP	DDX28	0.002613	-0.28253	0.030705
ED_BMF_vs_HD	HSC&MPP	MRPS17	0.000215522	-0.28394	0.005441
ED_BMF_vs_HD	HSC&MPP	PPIP5K2	0.005081	-0.28416	0.047036
ED_BMF_vs_HD	HSC&MPP	BAZ1A	0.002876	-0.28493	0.032422
ED_BMF_vs_HD	HSC&MPP	IFI44L	0.001085	-0.28588	0.01723
ED_BMF_vs_HD	HSC&MPP	TAPBPL	0.000838	-0.28655	0.014485
ED_BMF_vs_HD	HSC&MPP	EFHC1	0.004236	-0.28682	0.042155
ED_BMF_vs_HD	HSC&MPP	AL080276.2	0.004507	-0.28888	0.043891
ED_BMF_vs_HD	HSC&MPP	GET1	0.000377443	-0.29297	0.008162
ED_BMF_vs_HD	HSC&MPP	AGK	0.00108	-0.29316	0.017165
ED_BMF_vs_HD	HSC&MPP	AC004540.1	0.000389639	-0.29806	0.008338
ED_BMF_vs_HD	HSC&MPP	NDUFB7	0.002279	-0.29873	0.028151
ED_BMF_vs_HD	HSC&MPP	MTCH2	0.003177	-0.30017	0.034739
ED_BMF_vs_HD	HSC&MPP	RRP7A	0.005335	-0.3013	0.048236
ED_BMF_vs_HD	HSC&MPP	TMEM35B	0.002506	-0.30189	0.029916
ED_BMF_vs_HD	HSC&MPP	STK25	0.000302306	-0.30337	0.006967
ED_BMF_vs_HD	HSC&MPP	TRAF7	0.003724	-0.30461	0.038782
ED_BMF_vs_HD	HSC&MPP	LTB	0.000629239	-0.30626	0.011807
ED_BMF_vs_HD	HSC&MPP	ARMC8	0.004635	-0.30837	0.044434
ED_BMF_vs_HD	HSC&MPP	NDUFS4	0.002213	-0.31008	0.027623
ED_BMF_vs_HD	HSC&MPP	PIGS	0.00354	-0.31021	0.037431
ED_BMF_vs_HD	HSC&MPP	SNRPN	0.001658	-0.31436	0.023091
ED_BMF_vs_HD	HSC&MPP	TRAF3IP3	0.002966	-0.31481	0.033148
ED_BMF_vs_HD	HSC&MPP	ITGB1BP1	0.004802	-0.31515	0.045305
ED_BMF_vs_HD	HSC&MPP	CREB3L4	0.003565	-0.31714	0.037592
ED_BMF_vs_HD	HSC&MPP	SLC41A3	0.005268	-0.31736	0.047959
ED_BMF_vs_HD	HSC&MPP	GNAI1	0.004161	-0.31815	0.041657
ED_BMF_vs_HD	HSC&MPP	ING4	0.002061	-0.32023	0.026427
ED_BMF_vs_HD	HSC&MPP	PGAP2	0.005496	-0.32255	0.048897
ED_BMF_vs_HD	HSC&MPP	SLC25A11	0.005478	-0.32471	0.048862
ED_BMF_vs_HD	HSC&MPP	AARSD1	0.002088	-0.3255	0.026621
ED_BMF_vs_HD	HSC&MPP	STRADA	0.003408	-0.327	0.036433
ED_BMF_vs_HD	HSC&MPP	CBX1	0.001534	-0.3272	0.021857
ED_BMF_vs_HD	HSC&MPP	TSFM	0.00047797	-0.32887	0.009702
ED_BMF_vs_HD	HSC&MPP	CSNK1G3	0.002524	-0.33021	0.030032
ED_BMF_vs_HD	HSC&MPP	CARD16	1.48668e-05	-0.33189	0.00065568
ED_BMF_vs_HD	HSC&MPP	DERA	0.001959	-0.33302	0.025715
ED_BMF_vs_HD	HSC&MPP	LINC01122	0.002638	-0.334	0.030846
ED_BMF_vs_HD	HSC&MPP	IFT22	0.005466	-0.3341	0.048842
ED_BMF_vs_HD	HSC&MPP	CDC23	0.004968	-0.33674	0.04637
ED_BMF_vs_HD	HSC&MPP	BLVRA	0.00087181	-0.3376	0.014837
ED_BMF_vs_HD	HSC&MPP	POLDIP2	6.67383e-05	-0.33953	0.002179
ED_BMF_vs_HD	HSC&MPP	FKBP5	0.000313339	-0.34275	0.007108
ED_BMF_vs_HD	HSC&MPP	RNPEP	0.001993	-0.343	0.025995
ED_BMF_vs_HD	HSC&MPP	CEP70	0.004902	-0.34539	0.045957
ED_BMF_vs_HD	HSC&MPP	AC092338.3	0.005096	-0.34939	0.047055
ED_BMF_vs_HD	HSC&MPP	TMEM38B	0.000852129	-0.34944	0.014605
ED_BMF_vs_HD	HSC&MPP	ATF6B	0.001117	-0.34993	0.017601
ED_BMF_vs_HD	HSC&MPP	SCOC	0.001231	-0.35013	0.018911
ED_BMF_vs_HD	HSC&MPP	FMC1	0.005222	-0.35493	0.047721
ED_BMF_vs_HD	HSC&MPP	DFFA	0.005486	-0.35653	0.048869
ED_BMF_vs_HD	HSC&MPP	FKBP4	0.002533	-0.35749	0.030082
ED_BMF_vs_HD	HSC&MPP	GSDMD	0.000233945	-0.35788	0.005747
ED_BMF_vs_HD	HSC&MPP	SUCLG2	2.16292e-05	-0.35839	0.000881188
ED_BMF_vs_HD	HSC&MPP	CASP1	0.000567598	-0.3634	0.010977
ED_BMF_vs_HD	HSC&MPP	WDR73	0.002966	-0.36576	0.033148
ED_BMF_vs_HD	HSC&MPP	RPS24	0.00065439	-0.36683	0.012145
ED_BMF_vs_HD	HSC&MPP	TMEM161B-AS1	0.002289	-0.36785	0.028176
ED_BMF_vs_HD	HSC&MPP	NACA	0.00105	-0.36922	0.016863
ED_BMF_vs_HD	HSC&MPP	RPIA	0.002198	-0.37009	0.027487
ED_BMF_vs_HD	HSC&MPP	C5orf56	0.001059	-0.37044	0.016961
ED_BMF_vs_HD	HSC&MPP	EBAG9	0.001901	-0.37522	0.025192
ED_BMF_vs_HD	HSC&MPP	ISOC1	0.002967	-0.37531	0.033148
ED_BMF_vs_HD	HSC&MPP	MRPL45	0.000847599	-0.37686	0.014562
ED_BMF_vs_HD	HSC&MPP	TAF9B	0.003922	-0.38163	0.039903
ED_BMF_vs_HD	HSC&MPP	RPL30	0.000453027	-0.3827	0.009335
ED_BMF_vs_HD	HSC&MPP	HDDC2	5.77687e-05	-0.38344	0.00193
ED_BMF_vs_HD	HSC&MPP	DNAJC9	0.003095	-0.38502	0.034128
ED_BMF_vs_HD	HSC&MPP	CUTC	0.000368313	-0.38651	0.007988
ED_BMF_vs_HD	HSC&MPP	SFXN4	0.002563	-0.38907	0.030338
ED_BMF_vs_HD	HSC&MPP	EIPR1	0.001376	-0.39176	0.020284
ED_BMF_vs_HD	HSC&MPP	SLC25A46	0.000214943	-0.39214	0.005436
ED_BMF_vs_HD	HSC&MPP	CMTM8	0.000841092	-0.39297	0.014519
ED_BMF_vs_HD	HSC&MPP	SNRPD2	0.005387	-0.39358	0.048495
ED_BMF_vs_HD	HSC&MPP	HIST2H2BE	0.00287	-0.3948	0.032415
ED_BMF_vs_HD	HSC&MPP	RPL7A	0.003022	-0.39489	0.033551
ED_BMF_vs_HD	HSC&MPP	COQ4	0.002629	-0.39509	0.030822
ED_BMF_vs_HD	HSC&MPP	MRPL16	0.003212	-0.39607	0.034949
ED_BMF_vs_HD	HSC&MPP	VDAC2	0.004433	-0.39649	0.043561
ED_BMF_vs_HD	HSC&MPP	UBE2L6	5.40208e-05	-0.39774	0.001839
ED_BMF_vs_HD	HSC&MPP	UBA52	0.000667846	-0.39829	0.01228
ED_BMF_vs_HD	HSC&MPP	FAM3C	0.00268	-0.39931	0.031045
ED_BMF_vs_HD	HSC&MPP	SEPTIN7	0.003244	-0.39984	0.035187
ED_BMF_vs_HD	HSC&MPP	RPS10	0.004687	-0.40228	0.044727
ED_BMF_vs_HD	HSC&MPP	PRKRA	0.003738	-0.40463	0.038822
ED_BMF_vs_HD	HSC&MPP	SDHA	2.27623e-08	-0.40589	2.04522e-06
ED_BMF_vs_HD	HSC&MPP	HSPA1B	0.005549	-0.40617	0.049218
ED_BMF_vs_HD	HSC&MPP	KDM2B	0.005638	-0.40665	0.049853
ED_BMF_vs_HD	HSC&MPP	FAM13A	0.00307	-0.40753	0.033976
ED_BMF_vs_HD	HSC&MPP	HNRNPK	0.00378	-0.40856	0.039058
ED_BMF_vs_HD	HSC&MPP	EMG1	0.004303	-0.40859	0.042691
ED_BMF_vs_HD	HSC&MPP	XIST	0.002388	-0.41147	0.028988
ED_BMF_vs_HD	HSC&MPP	BZW2	0.001498	-0.41149	0.021428
ED_BMF_vs_HD	HSC&MPP	TMEM50A	0.002657	-0.41207	0.030937
ED_BMF_vs_HD	HSC&MPP	LSM2	0.003325	-0.41432	0.035835
ED_BMF_vs_HD	HSC&MPP	MT-ND1	0.003983	-0.41583	0.040359
ED_BMF_vs_HD	HSC&MPP	TEN1	0.001607	-0.41873	0.022608
ED_BMF_vs_HD	HSC&MPP	MTIF2	0.000137293	-0.41974	0.003868
ED_BMF_vs_HD	HSC&MPP	HTR1F	4.79013e-05	-0.42117	0.001666
ED_BMF_vs_HD	HSC&MPP	GYG1	0.004683	-0.42178	0.044718
ED_BMF_vs_HD	HSC&MPP	ECSIT	0.004507	-0.422	0.043891
ED_BMF_vs_HD	HSC&MPP	HSPBP1	0.000423227	-0.42534	0.008938
ED_BMF_vs_HD	HSC&MPP	TAX1BP3	0.000821405	-0.42681	0.014265
ED_BMF_vs_HD	HSC&MPP	ACAT1	0.002678	-0.42731	0.031037
ED_BMF_vs_HD	HSC&MPP	TRIM4	0.000220053	-0.42785	0.005507
ED_BMF_vs_HD	HSC&MPP	CDCA7L	0.000624946	-0.4282	0.011771
ED_BMF_vs_HD	HSC&MPP	RPL37A	0.002766	-0.42957	0.031683
ED_BMF_vs_HD	HSC&MPP	DTD1	0.003245	-0.43431	0.035187
ED_BMF_vs_HD	HSC&MPP	RPL29	0.000420951	-0.4355	0.008922
ED_BMF_vs_HD	HSC&MPP	AC114760.2	0.00135	-0.43701	0.020014
ED_BMF_vs_HD	HSC&MPP	ZNF146	5.49705e-05	-0.43883	0.001858
ED_BMF_vs_HD	HSC&MPP	RPL24	2.79682e-05	-0.43945	0.001085
ED_BMF_vs_HD	HSC&MPP	STX3	0.004043	-0.43993	0.040845
ED_BMF_vs_HD	HSC&MPP	RARS	0.001315	-0.44124	0.019736
ED_BMF_vs_HD	HSC&MPP	AC012360.3	0.001699	-0.44216	0.023468
ED_BMF_vs_HD	HSC&MPP	FRMD4B	0.001069	-0.44264	0.017068
ED_BMF_vs_HD	HSC&MPP	SP110	0.005574	-0.44339	0.049373
ED_BMF_vs_HD	HSC&MPP	DHPS	0.000295881	-0.44479	0.006881
ED_BMF_vs_HD	HSC&MPP	DBNL	0.004244	-0.44571	0.0422
ED_BMF_vs_HD	HSC&MPP	LMNA	1.88896e-05	-0.44683	0.000792048
ED_BMF_vs_HD	HSC&MPP	ETNK1	0.002678	-0.44697	0.031037
ED_BMF_vs_HD	HSC&MPP	RPS5	0.002263	-0.44795	0.028028
ED_BMF_vs_HD	HSC&MPP	TBXAS1	0.000453845	-0.44964	0.009339
ED_BMF_vs_HD	HSC&MPP	NUP37	0.000639281	-0.45045	0.011933
ED_BMF_vs_HD	HSC&MPP	ACSS1	8.35671e-05	-0.45051	0.002611
ED_BMF_vs_HD	HSC&MPP	PGLS	0.001295	-0.45465	0.019496
ED_BMF_vs_HD	HSC&MPP	ALDH18A1	0.001633	-0.45482	0.022872
ED_BMF_vs_HD	HSC&MPP	REXO2	8.31073e-06	-0.45526	0.000403433
ED_BMF_vs_HD	HSC&MPP	CMBL	0.000157914	-0.46096	0.00431
ED_BMF_vs_HD	HSC&MPP	TMEM165	0.000421262	-0.46178	0.008922
ED_BMF_vs_HD	HSC&MPP	ATP5MC2	0.001378	-0.46333	0.020284
ED_BMF_vs_HD	HSC&MPP	MEA1	6.87933e-05	-0.4647	0.002231
ED_BMF_vs_HD	HSC&MPP	NDUFB8	0.001977	-0.46621	0.025908
ED_BMF_vs_HD	HSC&MPP	CLEC9A	1.90141e-06	-0.46697	0.00011136
ED_BMF_vs_HD	HSC&MPP	GBP4	0.000933166	-0.47102	0.015588
ED_BMF_vs_HD	HSC&MPP	CSDE1	0.000180021	-0.47122	0.004787
ED_BMF_vs_HD	HSC&MPP	RPL36	0.002196	-0.47215	0.027487
ED_BMF_vs_HD	HSC&MPP	ST13	0.002155	-0.47297	0.027127
ED_BMF_vs_HD	HSC&MPP	LYZ	0.001538	-0.47349	0.021896
ED_BMF_vs_HD	HSC&MPP	CFH	0.001432	-0.47388	0.020826
ED_BMF_vs_HD	HSC&MPP	ARMC10	0.005017	-0.47406	0.046618
ED_BMF_vs_HD	HSC&MPP	POLK	0.004119	-0.47416	0.041404
ED_BMF_vs_HD	HSC&MPP	APH1A	0.000536838	-0.47502	0.010501
ED_BMF_vs_HD	HSC&MPP	CTSG	0.001376	-0.4782	0.020284
ED_BMF_vs_HD	HSC&MPP	NDUFA8	8.69584e-06	-0.47864	0.000419313
ED_BMF_vs_HD	HSC&MPP	TFEC	0.001289	-0.47877	0.019439
ED_BMF_vs_HD	HSC&MPP	TMEM101	0.001422	-0.48088	0.020717
ED_BMF_vs_HD	HSC&MPP	BCAP29	0.000564997	-0.48213	0.010941
ED_BMF_vs_HD	HSC&MPP	NXT1	0.005178	-0.4845	0.047497
ED_BMF_vs_HD	HSC&MPP	ZKSCAN1	0.000882803	-0.48868	0.014954
ED_BMF_vs_HD	HSC&MPP	METTL23	4.68309e-05	-0.48932	0.001646
ED_BMF_vs_HD	HSC&MPP	RBM3	0.003381	-0.48986	0.036234
ED_BMF_vs_HD	HSC&MPP	RNFT1	0.000148176	-0.49124	0.004101
ED_BMF_vs_HD	HSC&MPP	PSMB1	0.002821	-0.49152	0.031987
ED_BMF_vs_HD	HSC&MPP	ZNF706	0.004078	-0.49158	0.041109
ED_BMF_vs_HD	HSC&MPP	PARK7	0.00027707	-0.49337	0.006549
ED_BMF_vs_HD	HSC&MPP	MRPL55	0.002521	-0.49516	0.030032
ED_BMF_vs_HD	HSC&MPP	RNPS1	0.005088	-0.4953	0.047048
ED_BMF_vs_HD	HSC&MPP	COX5A	0.000896944	-0.49639	0.01514
ED_BMF_vs_HD	HSC&MPP	RPL6	1.7681e-05	-0.49673	0.000756727
ED_BMF_vs_HD	HSC&MPP	TIMM9	0.000111917	-0.49678	0.003291
ED_BMF_vs_HD	HSC&MPP	RHEB	0.002802	-0.49969	0.031888
ED_BMF_vs_HD	HSC&MPP	YBX1	0.000198318	-0.50027	0.005132
ED_BMF_vs_HD	HSC&MPP	RPS3A	1.81431e-05	-0.50066	0.000769672
ED_BMF_vs_HD	HSC&MPP	STRADB	0.000939742	-0.50127	0.015626
ED_BMF_vs_HD	HSC&MPP	EIF2A	0.005404	-0.50263	0.0485
ED_BMF_vs_HD	HSC&MPP	YBEY	0.004501	-0.50287	0.043891
ED_BMF_vs_HD	HSC&MPP	COMMD8	0.002306	-0.50414	0.0282972
ED_BMF_vs_HD	HSC&MPP	EIF1	5.56271e-06	-0.50506	0.000286479
ED_BMF_vs_HD	HSC&MPP	ERGIC1	0.002649	-0.50753	0.030908
ED_BMF_vs_HD	HSC&MPP	PNISR	0.001346	-0.50762	0.019988
ED_BMF_vs_HD	HSC&MPP	AL022311.1	0.002359	-0.50778	0.028749
ED_BMF_vs_HD	HSC&MPP	RFXANK	0.001925	-0.5095	0.025406
ED_BMF_vs_HD	HSC&MPP	PPP2R1A	0.00045922	-0.50951	0.009436
ED_BMF_vs_HD	HSC&MPP	POLR1D	0.001099	-0.51049	0.017397
ED_BMF_vs_HD	HSC&MPP	MRPL34	2.48854e-05	-0.51287	0.000972953
ED_BMF_vs_HD	HSC&MPP	LYSMD2	0.00059312	-0.51441	0.01133
ED_BMF_vs_HD	HSC&MPP	ATOX1	0.000871451	-0.5154	0.014837
ED_BMF_vs_HD	HSC&MPP	COX11	0.000451246	-0.51714	0.009325
ED_BMF_vs_HD	HSC&MPP	TMEM123	0.005102	-0.51813	0.047072
ED_BMF_vs_HD	HSC&MPP	UBE2D2	0.00279	-0.51846	0.031827
ED_BMF_vs_HD	HSC&MPP	EWSR1	0.001181	-0.52257	0.018363
ED_BMF_vs_HD	HSC&MPP	NUDCD2	0.002424	-0.52403	0.029285
ED_BMF_vs_HD	HSC&MPP	UXS1	0.004323	-0.52405	0.042802
ED_BMF_vs_HD	HSC&MPP	CDKN2AIPNL	3.67266e-05	-0.53	0.001342
ED_BMF_vs_HD	HSC&MPP	EI24	0.004919	-0.53022	0.046058
ED_BMF_vs_HD	HSC&MPP	PEBP1	0.000712437	-0.53087	0.012867
ED_BMF_vs_HD	HSC&MPP	DMAC1	0.000704995	-0.53179	0.012764
ED_BMF_vs_HD	HSC&MPP	SNRPE	0.003267	-0.53232	0.035379
ED_BMF_vs_HD	HSC&MPP	KRT10	0.002288	-0.53271	0.028176
ED_BMF_vs_HD	HSC&MPP	PCNP	0.00026215	-0.53415	0.006296
ED_BMF_vs_HD	HSC&MPP	PTPMT1	0.0046	-0.53652	0.0443
ED_BMF_vs_HD	HSC&MPP	TMEM69	7.40697e-06	-0.53708	0.000364659
ED_BMF_vs_HD	HSC&MPP	ATP5F1B	0.001905	-0.53744	0.025212
ED_BMF_vs_HD	HSC&MPP	RSU1	0.003513	-0.54009	0.037178
ED_BMF_vs_HD	HSC&MPP	NAA10	0.002399	-0.54051	0.029092
ED_BMF_vs_HD	HSC&MPP	TRIM38	0.003352	-0.54238	0.036078
ED_BMF_vs_HD	HSC&MPP	DAZAP2	0.002003	-0.54523	0.026013
ED_BMF_vs_HD	HSC&MPP	PSME1	0.001185	-0.54543	0.018391
ED_BMF_vs_HD	HSC&MPP	PFN1	0.003193	-0.548	0.034845
ED_BMF_vs_HD	HSC&MPP	SPAG7	0.000448316	-0.54913	0.009291
ED_BMF_vs_HD	HSC&MPP	MAPKAPK3	0.004839	-0.54933	0.045543
ED_BMF_vs_HD	HSC&MPP	SELENOH	0.001769	-0.54985	0.024002
ED_BMF_vs_HD	HSC&MPP	POLR2K	0.003777	-0.5516	0.039058
ED_BMF_vs_HD	HSC&MPP	CDK5RAP3	0.000326874	-0.55334	0.00732
ED_BMF_vs_HD	HSC&MPP	RAP1B	0.002051	-0.55428	0.026331
ED_BMF_vs_HD	HSC&MPP	PPP1R8	0.001397	-0.55437	0.020471
ED_BMF_vs_HD	HSC&MPP	ARL6IP6	2.42131e-05	-0.55438	0.000951811
ED_BMF_vs_HD	HSC&MPP	SRSF2	0.004582	-0.555	0.044159
ED_BMF_vs_HD	HSC&MPP	SEC62	0.001772	-0.55521	0.024002
ED_BMF_vs_HD	HSC&MPP	MEAF6	0.000180626	-0.55731	0.004794
ED_BMF_vs_HD	HSC&MPP	MED17	0.005326	-0.55736	0.0482167
ED_BMF_vs_HD	HSC&MPP	MRPS7	0.001613	-0.55967	0.02268
ED_BMF_vs_HD	HSC&MPP	CHCHD2	0.000104578	-0.5603	0.003119
ED_BMF_vs_HD	HSC&MPP	JAML	3.58106e-09	-0.56063	3.86595e-07
ED_BMF_vs_HD	HSC&MPP	PSMD4	0.000182756	-0.57014	0.004809
ED_BMF_vs_HD	HSC&MPP	CAVIN2	1.24258e-06	-0.57509	7.7479e-05
ED_BMF_vs_HD	HSC&MPP	TRIR	0.000243593	-0.57539	0.005942
ED_BMF_vs_HD	HSC&MPP	CENPK	0.001127	-0.57659	0.017669
ED_BMF_vs_HD	HSC&MPP	ATP5MC1	0.003314	-0.57675	0.035801
ED_BMF_vs_HD	HSC&MPP	SSRP1	9.32944e-05	-0.57709	0.002829
ED_BMF_vs_HD	HSC&MPP	TMEM248	0.001717	-0.57753	0.023627
ED_BMF_vs_HD	HSC&MPP	NIT2	0.001268	-0.57962	0.019266
ED_BMF_vs_HD	HSC&MPP	NOP56	4.38313e-05	-0.58054	0.001562
ED_BMF_vs_HD	HSC&MPP	DYNLT3	3.25414e-05	-0.58107	0.001216
ED_BMF_vs_HD	HSC&MPP	NT5C3B	0.001717	-0.58282	0.023627
ED_BMF_vs_HD	HSC&MPP	RABGGTB	0.001037	-0.58443	0.01673
ED_BMF_vs_HD	HSC&MPP	LAPTM4A	0.001704	-0.58446	0.023498
ED_BMF_vs_HD	HSC&MPP	EMC4	0.001383	-0.58471	0.020334
ED_BMF_vs_HD	HSC&MPP	OXA1L	0.003022	-0.58562	0.033551
ED_BMF_vs_HD	HSC&MPP	PTRHD1	3.57144e-07	-0.58754	2.53257e-05
ED_BMF_vs_HD	HSC&MPP	RTRAF	0.000101523	-0.58921	0.003041
ED_BMF_vs_HD	HSC&MPP	EMD	0.00274	-0.58943	0.031434
ED_BMF_vs_HD	HSC&MPP	P4HB	0.005584	-0.59092	0.049435
ED_BMF_vs_HD	HSC&MPP	CMPK1	0.003748	-0.59093	0.038864
ED_BMF_vs_HD	HSC&MPP	RPS7	1.02839e-08	-0.59217	9.9844e-07
ED_BMF_vs_HD	HSC&MPP	RPL41	2.78103e-08	-0.59272	2.45307e-06
ED_BMF_vs_HD	HSC&MPP	PFDN5	5.25148e-07	-0.59412	3.58339e-05
ED_BMF_vs_HD	HSC&MPP	RPL35	0.000271194	-0.59528	0.006431
ED_BMF_vs_HD	HSC&MPP	GAPDH	0.000561736	-0.59689	0.010893
ED_BMF_vs_HD	HSC&MPP	CRYGD	0.000946179	-0.5974	0.015661
ED_BMF_vs_HD	HSC&MPP	PPIA	4.95145e-05	-0.59845	0.001709
ED_BMF_vs_HD	HSC&MPP	FIS1	0.00042604	-0.59871	0.008971
ED_BMF_vs_HD	HSC&MPP	TAOK3	0.001682	-0.59895	0.023375
ED_BMF_vs_HD	HSC&MPP	EBNA1BP2	1.31127e-05	-0.59904	0.000593577
ED_BMF_vs_HD	HSC&MPP	EMC10	0.000997036	-0.59919	0.016215
ED_BMF_vs_HD	HSC&MPP	DNAJB9	0.002227	-0.59978	0.027706
ED_BMF_vs_HD	HSC&MPP	CANX	0.001838	-0.60131	0.024684
ED_BMF_vs_HD	HSC&MPP	EIF2D	3.65586e-05	-0.60267	0.001339
ED_BMF_vs_HD	HSC&MPP	HDAC3	0.000211219	-0.60424	0.005389
ED_BMF_vs_HD	HSC&MPP	MMADHC	0.000226974	-0.60477	0.005642
ED_BMF_vs_HD	HSC&MPP	SPG21	0.001076	-0.60492	0.017119
ED_BMF_vs_HD	HSC&MPP	CMTM7	0.000147959	-0.60548	0.004101
ED_BMF_vs_HD	HSC&MPP	SMDT1	2.91477e-05	-0.60552	0.001122
ED_BMF_vs_HD	HSC&MPP	WBP11	0.004871	-0.60562	0.045753
ED_BMF_vs_HD	HSC&MPP	SNRPB	0.001254	-0.60648	0.019131
ED_BMF_vs_HD	HSC&MPP	PPP1CC	2.39657e-05	-0.60698	0.000947234
ED_BMF_vs_HD	HSC&MPP	CCDC14	0.0045	-0.60842	0.043891
ED_BMF_vs_HD	HSC&MPP	HEBP1	0.000943787	-0.61118	0.015657
ED_BMF_vs_HD	HSC&MPP	PPT1	0.003448	-0.61334	0.036725
ED_BMF_vs_HD	HSC&MPP	SUPT4H1	0.000161743	-0.61819	0.00439
ED_BMF_vs_HD	HSC&MPP	RHOC	7.2022e-05	-0.61933	0.00231
ED_BMF_vs_HD	HSC&MPP	QTRT1	0.000141465	-0.62092	0.003958
ED_BMF_vs_HD	HSC&MPP	CCDC12	0.004231	-0.62121	0.042155
ED_BMF_vs_HD	HSC&MPP	MAPK1IP1L	0.001282	-0.62268	0.019383
ED_BMF_vs_HD	HSC&MPP	RPL26L1	0.001307	-0.62274	0.019658
ED_BMF_vs_HD	HSC&MPP	TANK	0.004773	-0.62396	0.04519
ED_BMF_vs_HD	HSC&MPP	C19orf53	0.000611111	-0.62456	0.011538
ED_BMF_vs_HD	HSC&MPP	H2AFV	0.000994611	-0.62589	0.016215
ED_BMF_vs_HD	HSC&MPP	PRDX5	1.61378e-05	-0.62693	0.00070105
ED_BMF_vs_HD	HSC&MPP	COX4I1	1.8011e-05	-0.62991	0.000766434
ED_BMF_vs_HD	HSC&MPP	RAB4A	0.005018	-0.63176	0.046618
ED_BMF_vs_HD	HSC&MPP	ANAPC13	5.54247e-05	-0.63639	0.00186
ED_BMF_vs_HD	HSC&MPP	PDIA4	0.00373	-0.63675	0.038809
ED_BMF_vs_HD	HSC&MPP	SNHG7	0.004605	-0.63722	0.044307
ED_BMF_vs_HD	HSC&MPP	RPL8	5.56481e-06	-0.63754	0.000286479
ED_BMF_vs_HD	HSC&MPP	MT-CO1	4.196e-07	-0.63757	2.94657e-05
ED_BMF_vs_HD	HSC&MPP	UBC	0.000123814	-0.6377	0.003582
ED_BMF_vs_HD	HSC&MPP	TRIM22	0.000155313	-0.6384	0.004271
ED_BMF_vs_HD	HSC&MPP	NMD3	0.000826131	-0.63892	0.01433
ED_BMF_vs_HD	HSC&MPP	DDX5	6.99408e-14	-0.63935	1.18364e-11
ED_BMF_vs_HD	HSC&MPP	HADHB	0.005471	-0.6395	0.048857
ED_BMF_vs_HD	HSC&MPP	B2M	5.12197e-06	-0.63992	0.000269495
ED_BMF_vs_HD	HSC&MPP	ISCU	0.001317	-0.64342	0.019736
ED_BMF_vs_HD	HSC&MPP	LAMTOR4	0.002453	-0.64348	0.029446
ED_BMF_vs_HD	HSC&MPP	ITM2B	8.8212e-05	-0.64431	0.002709
ED_BMF_vs_HD	HSC&MPP	NBEAL1	9.55221e-05	-0.64442	0.002885
ED_BMF_vs_HD	HSC&MPP	IDH3B	0.002259	-0.64693	0.028027
ED_BMF_vs_HD	HSC&MPP	COMT	0.000856905	-0.64723	0.014652
ED_BMF_vs_HD	HSC&MPP	ATP1B3	0.004904	-0.64755	0.045957
ED_BMF_vs_HD	HSC&MPP	TSC22D4	0.00010787	-0.64838	0.003185
ED_BMF_vs_HD	HSC&MPP	POLR3GL	0.002024	-0.64876	0.026137
ED_BMF_vs_HD	HSC&MPP	STK4	0.00533	-0.64896	0.048222
ED_BMF_vs_HD	HSC&MPP	SELENOF	1.52489e-05	-0.6501	0.00067049
ED_BMF_vs_HD	HSC&MPP	MED21	4.60595e-06	-0.65035	0.000246777
ED_BMF_vs_HD	HSC&MPP	EIF3M	3.81366e-05	-0.65062	0.001383
ED_BMF_vs_HD	HSC&MPP	TMED7	0.000711563	-0.65209	0.012867
ED_BMF_vs_HD	HSC&MPP	TNIP1	0.000429147	-0.65265	0.008971
ED_BMF_vs_HD	HSC&MPP	ATP6V1F	0.000996579	-0.65316	0.016215
ED_BMF_vs_HD	HSC&MPP	SLC25A5	0.000383968	-0.65349	0.008253
ED_BMF_vs_HD	HSC&MPP	IER3IP1	0.003982	-0.65744	0.040359
ED_BMF_vs_HD	HSC&MPP	IGHM	0.002001	-0.65799	0.026012
ED_BMF_vs_HD	HSC&MPP	BEX1	4.16341e-05	-0.66012	0.001494
ED_BMF_vs_HD	HSC&MPP	RPS19	1.75121e-07	-0.66198	1.35471e-05
ED_BMF_vs_HD	HSC&MPP	PSMF1	0.000387298	-0.66215	0.008313
ED_BMF_vs_HD	HSC&MPP	KLF6	0.005404	-0.66348	0.0485
ED_BMF_vs_HD	HSC&MPP	MOB4	0.004518	-0.66582	0.043891
ED_BMF_vs_HD	HSC&MPP	MRPL22	0.004024	-0.66672	0.04071
ED_BMF_vs_HD	HSC&MPP	NHP2	0.000942705	-0.66825	0.015657
ED_BMF_vs_HD	HSC&MPP	CYSLTR1	0.002322	-0.66833	0.028413
ED_BMF_vs_HD	HSC&MPP	RPL39	2.24072e-07	-0.66861	1.67084e-05
ED_BMF_vs_HD	HSC&MPP	RPL32	2.58744e-09	-0.66882	2.83559e-07
ED_BMF_vs_HD	HSC&MPP	LIPA	1.14638e-06	-0.66919	7.21025e-05
ED_BMF_vs_HD	HSC&MPP	NCBP2AS2	0.004574	-0.67065	0.044146
ED_BMF_vs_HD	HSC&MPP	DRAM2	0.001025	-0.67111	0.016575
ED_BMF_vs_HD	HSC&MPP	CYTL1	0.000125383	-0.67257	0.00362
ED_BMF_vs_HD	HSC&MPP	TAX1BP1	0.004569	-0.67273	0.044143
ED_BMF_vs_HD	HSC&MPP	RAP1A	0.004756	-0.67318	0.045081
ED_BMF_vs_HD	HSC&MPP	AC008124.1	0.00017712	-0.67476	0.004736
ED_BMF_vs_HD	HSC&MPP	PLAAT4	1.18431e-06	-0.67946	7.41653e-05
ED_BMF_vs_HD	HSC&MPP	EPC1	0.003691	-0.67968	0.038521
ED_BMF_vs_HD	HSC&MPP	RNF139	0.000669508	-0.68061	0.012291
ED_BMF_vs_HD	HSC&MPP	MAT2B	7.09832e-06	-0.68078	0.000352867
ED_BMF_vs_HD	HSC&MPP	ADSL	4.51772e-05	-0.68159	0.001606
ED_BMF_vs_HD	HSC&MPP	RPL22L1	0.000695585	-0.68262	0.012657
ED_BMF_vs_HD	HSC&MPP	COMMD2	0.000157236	-0.68275	0.0043
ED_BMF_vs_HD	HSC&MPP	SNRPB2	0.000219449	-0.68333	0.005502
ED_BMF_vs_HD	HSC&MPP	TMEM173	0.00199	-0.68375	0.025977
ED_BMF_vs_HD	HSC&MPP	AKR1B1	8.60337e-08	-0.68528	7.03143e-06
ED_BMF_vs_HD	HSC&MPP	SRSF5	1.06849e-06	-0.6853	6.77926e-05
ED_BMF_vs_HD	HSC&MPP	PCBD1	0.000517408	-0.68653	0.01031
ED_BMF_vs_HD	HSC&MPP	SARAF	2.32214e-05	-0.68737	0.000927956
ED_BMF_vs_HD	HSC&MPP	EMC6	0.002022	-0.68802	0.026137
ED_BMF_vs_HD	HSC&MPP	CFAP36	2.21671e-05	-0.68873	0.000895723
ED_BMF_vs_HD	HSC&MPP	STMP1	0.000183006	-0.69031	0.004809
ED_BMF_vs_HD	HSC&MPP	PPP1CA	0.005148	-0.69133	0.047284
ED_BMF_vs_HD	HSC&MPP	EEF1B2	2.13292e-07	-0.69158	1.60702e-05
ED_BMF_vs_HD	HSC&MPP	MRPL10	4.78475e-05	-0.69306	0.001666
ED_BMF_vs_HD	HSC&MPP	DNPEP	0.000656123	-0.69502	0.012145
ED_BMF_vs_HD	HSC&MPP	TMEM167A	0.000601993	-0.69516	0.011443
ED_BMF_vs_HD	HSC&MPP	ARL6IP1	0.000315474	-0.69838	0.007108
ED_BMF_vs_HD	HSC&MPP	AC009107.2	0.000312245	-0.69878	0.007102
ED_BMF_vs_HD	HSC&MPP	SLC3A2	0.003073	-0.69898	0.033976
ED_BMF_vs_HD	HSC&MPP	MLLT3	1.91369e-05	-0.6997	0.000799248
ED_BMF_vs_HD	HSC&MPP	PSMC2	0.004041	-0.6997	0.040845
ED_BMF_vs_HD	HSC&MPP	SLC25A3	1.34101e-05	-0.70042	0.000602453
ED_BMF_vs_HD	HSC&MPP	RAB1A	0.003366	-0.70058	0.036121
ED_BMF_vs_HD	HSC&MPP	EIF4EBP3	4.98382e-05	-0.70334	0.001709
ED_BMF_vs_HD	HSC&MPP	DNAJC7	0.001071	-0.70445	0.017068
ED_BMF_vs_HD	HSC&MPP	HSPA9	0.000344245	-0.70477	0.007626
ED_BMF_vs_HD	HSC&MPP	KARS	0.000179147	-0.70662	0.004773
ED_BMF_vs_HD	HSC&MPP	BLMH	0.001215	-0.7079	0.018711
ED_BMF_vs_HD	HSC&MPP	TMEM147	0.004125	-0.70828	0.041415
ED_BMF_vs_HD	HSC&MPP	CAMLG	3.21914e-05	-0.70938	0.00121
ED_BMF_vs_HD	HSC&MPP	NDUFA9	0.004207	-0.70979	0.041945
ED_BMF_vs_HD	HSC&MPP	RCSD1	8.13443e-05	-0.71016	0.002553
ED_BMF_vs_HD	HSC&MPP	GPBP1	0.002799	-0.71122	0.031881
ED_BMF_vs_HD	HSC&MPP	RPL35A	4.34968e-12	-0.71146	6.10898e-10
ED_BMF_vs_HD	HSC&MPP	RPS13	1.65298e-11	-0.71238	2.27734e-09
ED_BMF_vs_HD	HSC&MPP	PDCD2	2.72563e-06	-0.71321	0.000154623
ED_BMF_vs_HD	HSC&MPP	RBM7	0.000512198	-0.71382	0.010234
ED_BMF_vs_HD	HSC&MPP	DNPH1	7.63274e-07	-0.71401	4.97366e-05
ED_BMF_vs_HD	HSC&MPP	MRPL44	0.001902	-0.71432	0.025192
ED_BMF_vs_HD	HSC&MPP	ZFAS1	2.45209e-07	-0.71483	1.80061e-05
ED_BMF_vs_HD	HSC&MPP	CCNG1	6.2482e-05	-0.71874	0.002059
ED_BMF_vs_HD	HSC&MPP	MIR155HG	0.000364077	-0.71917	0.007968
ED_BMF_vs_HD	HSC&MPP	SUMO2	3.33763e-08	-0.72093	2.87394e-06
ED_BMF_vs_HD	HSC&MPP	NDFIP1	0.004074	-0.72402	0.041098
ED_BMF_vs_HD	HSC&MPP	FDX1	0.000531979	-0.72493	0.010456
ED_BMF_vs_HD	HSC&MPP	EIF3K	7.77862e-07	-0.72631	5.04599e-05
ED_BMF_vs_HD	HSC&MPP	TATDN1	0.000192799	-0.73106	0.005007
ED_BMF_vs_HD	HSC&MPP	HNRNPH1	1.13989e-05	-0.73296	0.000526461
ED_BMF_vs_HD	HSC&MPP	AC004687.1	3.22884e-05	-0.73353	0.00121
ED_BMF_vs_HD	HSC&MPP	SERP1	3.1909e-07	-0.73389	2.27387e-05
ED_BMF_vs_HD	HSC&MPP	MKRN1	0.000539511	-0.73464	0.010525
ED_BMF_vs_HD	HSC&MPP	FBL	0.00010203	-0.73666	0.00305
ED_BMF_vs_HD	HSC&MPP	C12orf57	0.002092	-0.73684	0.026634
ED_BMF_vs_HD	HSC&MPP	RPL9	1.04928e-13	-0.73751	1.74471e-11
ED_BMF_vs_HD	HSC&MPP	PSMB6	0.001065	-0.7376	0.017043
ED_BMF_vs_HD	HSC&MPP	CNIH1	4.71046e-07	-0.7381	3.26036e-05
ED_BMF_vs_HD	HSC&MPP	SRSF7	0.002584	-0.73822	0.03052
ED_BMF_vs_HD	HSC&MPP	GDI2	4.20706e-05	-0.73849	0.001503
ED_BMF_vs_HD	HSC&MPP	GFOD1	0.000291884	-0.73915	0.006821
ED_BMF_vs_HD	HSC&MPP	PMPCB	0.000727626	-0.73935	0.013076
ED_BMF_vs_HD	HSC&MPP	TMEM14A	3.76122e-05	-0.73936	0.001367
ED_BMF_vs_HD	HSC&MPP	EIF2S3	5.86271e-07	-0.74225	3.90829e-05
ED_BMF_vs_HD	HSC&MPP	RPS27A	6.18394e-14	-0.74233	1.06496e-11
ED_BMF_vs_HD	HSC&MPP	CCNI	4.94817e-09	-0.74315	5.18697e-07
ED_BMF_vs_HD	HSC&MPP	GLIPR1	0.003019	-0.74354	0.033551
ED_BMF_vs_HD	HSC&MPP	RAB34	0.000340892	-0.74517	0.007563
ED_BMF_vs_HD	HSC&MPP	VDAC1	1.98438e-05	-0.74899	0.000822523
ED_BMF_vs_HD	HSC&MPP	MLF2	0.000379096	-0.74931	0.008185
ED_BMF_vs_HD	HSC&MPP	RPL36AL	7.70524e-09	-0.74931	7.84957e-07
ED_BMF_vs_HD	HSC&MPP	LTA4H	1.05144e-05	-0.75003	0.000490647
ED_BMF_vs_HD	HSC&MPP	RBCK1	1.61053e-06	-0.7502	9.66718e-05
ED_BMF_vs_HD	HSC&MPP	ARL4A	5.64681e-07	-0.75123	3.81714e-05
ED_BMF_vs_HD	HSC&MPP	CAST	0.000230074	-0.75178	0.005689
ED_BMF_vs_HD	HSC&MPP	PGD	0.000539837	-0.75278	0.010525
ED_BMF_vs_HD	HSC&MPP	RPS27	4.66782e-10	-0.7533	5.72243e-08
ED_BMF_vs_HD	HSC&MPP	S100A6	0.003862	-0.75419	0.039458
ED_BMF_vs_HD	HSC&MPP	RPSA	1.74435e-08	-0.7575	1.6295e-06
ED_BMF_vs_HD	HSC&MPP	ATP5PO	3.80159e-06	-0.76004	0.00020831
ED_BMF_vs_HD	HSC&MPP	HMGB2	0.00053715	-0.76073	0.010501
ED_BMF_vs_HD	HSC&MPP	ING3	0.000428984	-0.76077	0.008971
ED_BMF_vs_HD	HSC&MPP	SELL	0.001834	-0.76084	0.024654
ED_BMF_vs_HD	HSC&MPP	MRPS27	1.66247e-05	-0.76287	0.000720039
ED_BMF_vs_HD	HSC&MPP	TCOF1	0.000953776	-0.76293	0.01576
ED_BMF_vs_HD	HSC&MPP	CUTA	1.13466e-05	-0.76362	0.000526088
ED_BMF_vs_HD	HSC&MPP	RPL14	1.20319e-10	-0.765	1.5823e-08
ED_BMF_vs_HD	HSC&MPP	SREK1	0.002008	-0.76742	0.026053
ED_BMF_vs_HD	HSC&MPP	COMMD6	2.16256e-08	-0.7696	1.96752e-06
ED_BMF_vs_HD	HSC&MPP	SRP19	0.000206273	-0.76989	0.0053
ED_BMF_vs_HD	HSC&MPP	RSL24D1	1.36234e-07	-0.7706	1.08283e-05
ED_BMF_vs_HD	HSC&MPP	RPS25	3.6608e-13	-0.77353	5.81946e-11
ED_BMF_vs_HD	HSC&MPP	RTN4	4.63911e-05	-0.77411	0.001637
ED_BMF_vs_HD	HSC&MPP	ZFAND5	0.002383	-0.77546	0.028988
ED_BMF_vs_HD	HSC&MPP	CD48	0.003173	-0.77553	0.034721
ED_BMF_vs_HD	HSC&MPP	PSMC5	1.56213e-05	-0.77707	0.000684781
ED_BMF_vs_HD	HSC&MPP	NOB1	5.52697e-06	-0.77723	0.000286479
ED_BMF_vs_HD	HSC&MPP	PPP2CA	0.000766606	-0.77758	0.013574
ED_BMF_vs_HD	HSC&MPP	PSMA2	1.74898e-05	-0.77763	0.000750764
ED_BMF_vs_HD	HSC&MPP	TRMT112	0.000338088	-0.77858	0.007513
ED_BMF_vs_HD	HSC&MPP	IFI6	0.001203	-0.77955	0.018589
ED_BMF_vs_HD	HSC&MPP	COX5B	3.51722e-06	-0.77963	0.000196448
ED_BMF_vs_HD	HSC&MPP	SKP1	4.89093e-07	-0.78006	3.36915e-05
ED_BMF_vs_HD	HSC&MPP	PAIP2	1.86509e-07	-0.7804	1.43513e-05
ED_BMF_vs_HD	HSC&MPP	MRPS35	0.001432	-0.78197	0.020826
ED_BMF_vs_HD	HSC&MPP	CSNK1A1	2.1554e-05	-0.78205	0.000880793
ED_BMF_vs_HD	HSC&MPP	CCNB1IP1	0.000268418	-0.78279	0.006386
ED_BMF_vs_HD	HSC&MPP	ATF4	0.000168876	-0.78297	0.004549
ED_BMF_vs_HD	HSC&MPP	HLA-E	0.000590225	-0.78369	0.011302
ED_BMF_vs_HD	HSC&MPP	RPS16	5.90221e-11	-0.78538	7.90569e-09
ED_BMF_vs_HD	HSC&MPP	HNRNPA1P48	0.000443019	-0.78562	0.009208
ED_BMF_vs_HD	HSC&MPP	CHMP1B	0.00107	-0.78728	0.017068
ED_BMF_vs_HD	HSC&MPP	HMGN4	5.99388e-06	-0.78759	0.000302801
ED_BMF_vs_HD	HSC&MPP	RPS15	3.64493e-10	-0.78798	4.50663e-08
ED_BMF_vs_HD	HSC&MPP	SMIM30	7.88452e-05	-0.78878	0.00249
ED_BMF_vs_HD	HSC&MPP	AC253572.2	4.63008e-05	-0.78905	0.001637
ED_BMF_vs_HD	HSC&MPP	AP1S2	9.2482e-05	-0.78922	0.002817
ED_BMF_vs_HD	HSC&MPP	HNRNPH2	0.000366674	-0.79005	0.007976
ED_BMF_vs_HD	HSC&MPP	ZNHIT3	0.000531073	-0.79047	0.010452
ED_BMF_vs_HD	HSC&MPP	RPL34	3.22778e-12	-0.79272	4.62308e-10
ED_BMF_vs_HD	HSC&MPP	MSI2	0.000608863	-0.79293	0.011524
ED_BMF_vs_HD	HSC&MPP	UXT	1.03171e-06	-0.79326	6.57479e-05
ED_BMF_vs_HD	HSC&MPP	ERP29	9.11374e-06	-0.79485	0.000435113
ED_BMF_vs_HD	HSC&MPP	UQCRC2	3.18571e-06	-0.79564	0.000180017
ED_BMF_vs_HD	HSC&MPP	NREP	0.00174	-0.79627	0.023702
ED_BMF_vs_HD	HSC&MPP	N4BP2L2	0.000398977	-0.79656	0.008513
ED_BMF_vs_HD	HSC&MPP	PHACTR1	0.004966	-0.79823	0.04637
ED_BMF_vs_HD	HSC&MPP	EVI2B	2.41409e-05	-0.80405	0.000951558
ED_BMF_vs_HD	HSC&MPP	SEC61G	3.30179e-05	-0.8043	0.001231
ED_BMF_vs_HD	HSC&MPP	AP3B1	0.000958737	-0.80453	0.01576
ED_BMF_vs_HD	HSC&MPP	MRPL51	0.000812007	-0.81011	0.014144
ED_BMF_vs_HD	HSC&MPP	UFC1	6.12749e-07	-0.81304	4.06607e-05
ED_BMF_vs_HD	HSC&MPP	RPL11	2.02701e-15	-0.81373	4.24967e-13
ED_BMF_vs_HD	HSC&MPP	PHB	0.001156	-0.81375	0.018074
ED_BMF_vs_HD	HSC&MPP	RPL13	1.48226e-12	-0.81649	2.18799e-10
ED_BMF_vs_HD	HSC&MPP	GGNBP2	0.00061175	-0.81656	0.011538
ED_BMF_vs_HD	HSC&MPP	SDF2	2.27507e-05	-0.8189	0.000911665
ED_BMF_vs_HD	HSC&MPP	N4BP2L1	0.000298335	-0.81944	0.006905
ED_BMF_vs_HD	HSC&MPP	SNX3	2.40975e-08	-0.82122	2.15182e-06
ED_BMF_vs_HD	HSC&MPP	AP3S1	4.93508e-05	-0.82306	0.001708
ED_BMF_vs_HD	HSC&MPP	CCDC18-AS1	5.43974e-05	-0.82857	0.001845
ED_BMF_vs_HD	HSC&MPP	NDUFB5	2.14576e-07	-0.82982	1.60832e-05
ED_BMF_vs_HD	HSC&MPP	FNIP1	0.000366538	-0.83097	0.007976
ED_BMF_vs_HD	HSC&MPP	PLP2	0.001492	-0.83572	0.021365
ED_BMF_vs_HD	HSC&MPP	PYCARD	3.52531e-05	-0.83791	0.001301
ED_BMF_vs_HD	HSC&MPP	EEF1D	1.41021e-07	-0.84044	1.11476e-05
ED_BMF_vs_HD	HSC&MPP	IGBP1	4.68654e-05	-0.84151	0.001646
ED_BMF_vs_HD	HSC&MPP	KMT2E	6.23815e-05	-0.84153	0.002059
ED_BMF_vs_HD	HSC&MPP	CLNS1A	1.85194e-05	-0.84603	0.000782642
ED_BMF_vs_HD	HSC&MPP	ABHD14B	1.09582e-06	-0.84776	6.92232e-05
ED_BMF_vs_HD	HSC&MPP	OLA1	0.000148781	-0.85016	0.004107
ED_BMF_vs_HD	HSC&MPP	MRPS36	0.000239745	-0.8502	0.005858
ED_BMF_vs_HD	HSC&MPP	EIF4G2	3.91492e-06	-0.861	0.000212907
ED_BMF_vs_HD	HSC&MPP	HADHA	5.12313e-06	-0.86201	0.000269495
ED_BMF_vs_HD	HSC&MPP	ZMAT2	7.56458e-05	-0.86326	0.002405
ED_BMF_vs_HD	HSC&MPP	NT5C3A	0.000131382	-0.86655	0.003752
ED_BMF_vs_HD	HSC&MPP	FAM215B	6.45823e-06	-0.87036	0.000322154
ED_BMF_vs_HD	HSC&MPP	ESD	4.29456e-07	-0.87386	3.00122e-05
ED_BMF_vs_HD	HSC&MPP	RPAIN	0.000503865	-0.87597	0.010095
ED_BMF_vs_HD	HSC&MPP	NPM3	0.000117998	-0.87754	0.003448
ED_BMF_vs_HD	HSC&MPP	MRPS33	7.61156e-07	-0.88629	4.97366e-05
ED_BMF_vs_HD	HSC&MPP	TOMM7	1.75723e-08	-0.88882	1.6295e-06
ED_BMF_vs_HD	HSC&MPP	BST2	1.95863e-07	-0.89116	1.49124e-05
ED_BMF_vs_HD	HSC&MPP	BTG1	0.001553	-0.89296	0.022067
ED_BMF_vs_HD	HSC&MPP	RPS15A	1.3347e-18	-0.89741	3.78584e-16
ED_BMF_vs_HD	HSC&MPP	2025-03-07	3.74891e-06	-0.89997	0.000206991
ED_BMF_vs_HD	HSC&MPP	MEST	6.0016e-06	-0.90065	0.000302801
ED_BMF_vs_HD	HSC&MPP	GSTK1	5.87903e-06	-0.90296	0.000299458
ED_BMF_vs_HD	HSC&MPP	FOXP1	7.47767e-05	-0.90602	0.002383
ED_BMF_vs_HD	HSC&MPP	COPS6	2.47556e-05	-0.90894	0.0009705
ED_BMF_vs_HD	HSC&MPP	CDC42SE2	3.53596e-05	-0.9114	0.001302
ED_BMF_vs_HD	HSC&MPP	PRKAR1A	0.000121589	-0.91595	0.003539
ED_BMF_vs_HD	HSC&MPP	SNHG8	3.12737e-08	-0.91692	2.72533e-06
ED_BMF_vs_HD	HSC&MPP	ZFAND1	2.15847e-06	-0.9223	0.0001244
ED_BMF_vs_HD	HSC&MPP	VPS51	1.467e-06	-0.92739	8.87931e-05
ED_BMF_vs_HD	HSC&MPP	PSME2	1.85351e-06	-0.92742	0.000109889
ED_BMF_vs_HD	HSC&MPP	PSMG2	2.16855e-05	-0.93149	0.000881188
ED_BMF_vs_HD	HSC&MPP	NME1	6.11313e-05	-0.93184	0.002024
ED_BMF_vs_HD	HSC&MPP	NDUFA2	5.68429e-07	-0.93199	3.8246e-05
ED_BMF_vs_HD	HSC&MPP	RPS9	7.79251e-15	-0.93536	1.46398e-12
ED_BMF_vs_HD	HSC&MPP	PHB2	3.48605e-06	-0.93698	0.000195462
ED_BMF_vs_HD	HSC&MPP	UQCRQ	1.86047e-08	-0.93935	1.71424e-06
ED_BMF_vs_HD	HSC&MPP	ATP5MG	3.20885e-15	-0.94259	6.35879e-13
ED_BMF_vs_HD	HSC&MPP	AHCY	5.44617e-05	-0.94395	0.001845
ED_BMF_vs_HD	HSC&MPP	CCNDBP1	7.13314e-07	-0.94575	4.71178e-05
ED_BMF_vs_HD	HSC&MPP	ARID4B	0.000148283	-0.94594	0.004101
ED_BMF_vs_HD	HSC&MPP	ERGIC3	2.06524e-07	-0.94602	1.56417e-05
ED_BMF_vs_HD	HSC&MPP	RPS3	4.06309e-14	-0.95033	7.25638e-12
ED_BMF_vs_HD	HSC&MPP	SSR2	7.44479e-09	-0.96285	7.69259e-07
ED_BMF_vs_HD	HSC&MPP	TPI1	1.31304e-05	-0.96316	0.000593577
ED_BMF_vs_HD	HSC&MPP	SMIM26	1.02517e-08	-0.9643	9.9844e-07
ED_BMF_vs_HD	HSC&MPP	MRPS24	1.18843e-05	-0.96797	0.000542328
ED_BMF_vs_HD	HSC&MPP	RPL5	3.90078e-16	-0.96828	8.81698e-14
ED_BMF_vs_HD	HSC&MPP	MRPS21	0.000165384	-0.97136	0.00448
ED_BMF_vs_HD	HSC&MPP	CCT8	9.29076e-09	-0.97469	9.36466e-07
ED_BMF_vs_HD	HSC&MPP	LAMTOR1	8.14774e-07	-0.97937	5.26184e-05
ED_BMF_vs_HD	HSC&MPP	SMIM3	6.44695e-05	-0.98119	0.00212
ED_BMF_vs_HD	HSC&MPP	ARHGDIB	1.34085e-07	-0.98393	1.07164e-05
ED_BMF_vs_HD	HSC&MPP	ATP5F1A	4.92294e-09	-0.98493	5.18697e-07
ED_BMF_vs_HD	HSC&MPP	VAMP2	7.63083e-09	-0.99047	7.82891e-07
ED_BMF_vs_HD	HSC&MPP	H2AFY	4.19222e-08	-0.99114	3.56733e-06
ED_BMF_vs_HD	HSC&MPP	RPL10	5.50939e-17	-0.99302	1.37412e-14
ED_BMF_vs_HD	HSC&MPP	RPL12	6.25239e-17	-0.99715	1.50745e-14
ED_BMF_vs_HD	HSC&MPP	CD164	5.01742e-08	-1.00391	4.21988e-06
ED_BMF_vs_HD	HSC&MPP	RPS12	1.78609e-18	-1.00461	4.95812e-16
ED_BMF_vs_HD	HSC&MPP	PRDX6	4.96039e-10	-1.0064	6.03e-08
ED_BMF_vs_HD	HSC&MPP	RPL19	3.37964e-19	-1.01877	1.08644e-16
ED_BMF_vs_HD	HSC&MPP	DDT	9.495e-06	-1.02197	0.000450343
ED_BMF_vs_HD	HSC&MPP	CASP4	3.79714e-06	-1.0282	0.00020831
ED_BMF_vs_HD	HSC&MPP	OSTC	2.08719e-08	-1.03301	1.91097e-06
ED_BMF_vs_HD	HSC&MPP	LIMD2	8.79315e-06	-1.03368	0.00042185
ED_BMF_vs_HD	HSC&MPP	HLA-C	1.10297e-09	-1.0346	1.26631e-07
ED_BMF_vs_HD	HSC&MPP	AVP	2.15828e-06	-1.03709	0.0001244
ED_BMF_vs_HD	HSC&MPP	CD53	1.27627e-06	-1.04852	7.92385e-05
ED_BMF_vs_HD	HSC&MPP	ATP6V0E1	3.97842e-09	-1.0526	4.2631e-07
ED_BMF_vs_HD	HSC&MPP	FGFR1OP2	5.21907e-07	-1.0561	3.57816e-05
ED_BMF_vs_HD	HSC&MPP	PSMB7	3.13124e-07	-1.05774	2.25356e-05
ED_BMF_vs_HD	HSC&MPP	PRKCSH	2.05508e-06	-1.05857	0.000119393
ED_BMF_vs_HD	HSC&MPP	DANCR	1.43541e-05	-1.06112	0.000635003
ED_BMF_vs_HD	HSC&MPP	EIF3F	5.31903e-13	-1.06302	8.18564e-11
ED_BMF_vs_HD	HSC&MPP	SNHG29	1.93824e-14	-1.06579	3.5947e-12
ED_BMF_vs_HD	HSC&MPP	MT-ND4	3.37146e-15	-1.07181	6.59075e-13
ED_BMF_vs_HD	HSC&MPP	SOCS2	4.04664e-05	-1.07364	0.00146
ED_BMF_vs_HD	HSC&MPP	ARPC1B	8.15899e-08	-1.07735	6.72257e-06
ED_BMF_vs_HD	HSC&MPP	RPL36A	2.73717e-19	-1.08107	8.99907e-17
ED_BMF_vs_HD	HSC&MPP	ACTG1	5.75651e-15	-1.08699	1.11032e-12
ED_BMF_vs_HD	HSC&MPP	EPB41L4A-AS1	8.95121e-10	-1.0935	1.03591e-07
ED_BMF_vs_HD	HSC&MPP	RPL26	1.62561e-24	-1.09426	6.91651e-22
ED_BMF_vs_HD	HSC&MPP	EEF1A1	3.42294e-30	-1.10106	2.06318e-27
ED_BMF_vs_HD	HSC&MPP	RPLP0	1.81654e-18	-1.10158	4.95812e-16
ED_BMF_vs_HD	HSC&MPP	HHEX	3.34851e-06	-1.10486	0.00018848
ED_BMF_vs_HD	HSC&MPP	FKBP1A	5.88197e-10	-1.11217	7.03211e-08
ED_BMF_vs_HD	HSC&MPP	ANXA1	4.60653e-12	-1.11643	6.40751e-10
ED_BMF_vs_HD	HSC&MPP	NDUFB2	5.37836e-07	-1.11856	3.65274e-05
ED_BMF_vs_HD	HSC&MPP	C1QBP	3.21202e-09	-1.12199	3.49362e-07
ED_BMF_vs_HD	HSC&MPP	PABPC1	3.26539e-22	-1.12797	1.27668e-19
ED_BMF_vs_HD	HSC&MPP	CCT6A	8.17899e-08	-1.13184	6.72257e-06
ED_BMF_vs_HD	HSC&MPP	IMPDH2	1.28107e-08	-1.13409	1.21921e-06
ED_BMF_vs_HD	HSC&MPP	STRAP	7.8197e-08	-1.1343	6.50114e-06
ED_BMF_vs_HD	HSC&MPP	HSD17B11	7.80994e-10	-1.1356	9.18525e-08
ED_BMF_vs_HD	HSC&MPP	IFI27L2	2.8667e-05	-1.14208	0.001109
ED_BMF_vs_HD	HSC&MPP	RPL27	2.70041e-28	-1.14209	1.44682e-25
ED_BMF_vs_HD	HSC&MPP	PRELID1	2.85453e-07	-1.14517	2.07506e-05
ED_BMF_vs_HD	HSC&MPP	TSC22D1	7.97193e-06	-1.14864	0.00039
ED_BMF_vs_HD	HSC&MPP	EIF3I	1.64937e-08	-1.15237	1.55947e-06
ED_BMF_vs_HD	HSC&MPP	TAF7	1.21564e-09	-1.15265	1.38468e-07
ED_BMF_vs_HD	HSC&MPP	JUN	0.004743	-1.15559	0.045049
ED_BMF_vs_HD	HSC&MPP	NAP1L1	1.69048e-13	-1.16191	2.77892e-11
ED_BMF_vs_HD	HSC&MPP	RPS18	5.9316e-17	-1.16408	1.45435e-14
ED_BMF_vs_HD	HSC&MPP	RPLP2	5.82848e-27	-1.16486	3.01124e-24
ED_BMF_vs_HD	HSC&MPP	UBB	2.25032e-17	-1.18057	5.81307e-15
ED_BMF_vs_HD	HSC&MPP	TMED9	3.17412e-08	-1.1806	2.74951e-06
ED_BMF_vs_HD	HSC&MPP	EIF3L	6.21235e-16	-1.18494	1.38258e-13
ED_BMF_vs_HD	HSC&MPP	RPS2	9.52157e-21	-1.18753	3.35949e-18
ED_BMF_vs_HD	HSC&MPP	EMB	1.29941e-06	-1.18849	8.03304e-05
ED_BMF_vs_HD	HSC&MPP	RSL1D1	3.95108e-12	-1.19462	5.60356e-10
ED_BMF_vs_HD	HSC&MPP	CIRBP	2.18334e-15	-1.20031	4.51203e-13
ED_BMF_vs_HD	HSC&MPP	CRHBP	3.16693e-07	-1.20152	2.26796e-05
ED_BMF_vs_HD	HSC&MPP	RPL10A	9.12416e-25	-1.20456	3.9997e-22
ED_BMF_vs_HD	HSC&MPP	NME2	1.19956e-18	-1.21077	3.47056e-16
ED_BMF_vs_HD	HSC&MPP	ATP5PD	2.82608e-08	-1.21938	2.4777e-06
ED_BMF_vs_HD	HSC&MPP	SYPL1	9.53945e-13	-1.22492	1.42266e-10
ED_BMF_vs_HD	HSC&MPP	RPL23	3.08336e-16	-1.23097	7.07997e-14
ED_BMF_vs_HD	HSC&MPP	RPS14	4.86386e-19	-1.23775	1.52958e-16
ED_BMF_vs_HD	HSC&MPP	CST3	5.75463e-06	-1.2393	0.000294157
ED_BMF_vs_HD	HSC&MPP	BTF3	1.14013e-29	-1.25099	6.59725e-27
ED_BMF_vs_HD	HSC&MPP	ETS2	1.4479e-06	-1.25671	8.80054e-05
ED_BMF_vs_HD	HSC&MPP	HSPA8	5.99093e-08	-1.25826	5.00953e-06
ED_BMF_vs_HD	HSC&MPP	RPL21	1.97165e-34	-1.26454	1.4261e-31
ED_BMF_vs_HD	HSC&MPP	EIF3H	5.99921e-19	-1.26723	1.80801e-16
ED_BMF_vs_HD	HSC&MPP	RPL15	1.10964e-26	-1.27301	5.3507e-24
ED_BMF_vs_HD	HSC&MPP	EIF3D	6.2897e-15	-1.28029	1.1972e-12
ED_BMF_vs_HD	HSC&MPP	RPL23A	3.13439e-36	-1.29038	2.66718e-33
ED_BMF_vs_HD	HSC&MPP	UQCRB	2.19776e-22	-1.29612	8.83132e-20
ED_BMF_vs_HD	HSC&MPP	ARRDC3	1.05444e-08	-1.29906	1.0169e-06
ED_BMF_vs_HD	HSC&MPP	AC020916.1	8.80677e-06	-1.35604	0.00042185
ED_BMF_vs_HD	HSC&MPP	RPS4X	4.04922e-34	-1.35993	2.78933e-31
ED_BMF_vs_HD	HSC&MPP	EVI2A	8.13111e-10	-1.36714	9.48586e-08
ED_BMF_vs_HD	HSC&MPP	ZFP36	0.000794404	-1.37077	0.01393
ED_BMF_vs_HD	HSC&MPP	RPL3	3.005e-32	-1.37177	1.89001e-29
ED_BMF_vs_HD	HSC&MPP	SLC25A6	8.55699e-17	-1.37343	2.02927e-14
ED_BMF_vs_HD	HSC&MPP	RPL4	6.32695e-27	-1.38786	3.15606e-24
ED_BMF_vs_HD	HSC&MPP	HNRNPA0	4.95617e-17	-1.39869	1.25782e-14
ED_BMF_vs_HD	HSC&MPP	DONSON	3.41681e-10	-1.39886	4.261e-08
ED_BMF_vs_HD	HSC&MPP	HLA-DRB5	0.000470271	-1.41205	0.009622
ED_BMF_vs_HD	HSC&MPP	COX7C	1.68669e-26	-1.41541	7.87086e-24
ED_BMF_vs_HD	HSC&MPP	RPS6	1.52257e-38	-1.42454	1.46837e-35
ED_BMF_vs_HD	HSC&MPP	RPL17	4.50973e-40	-1.4302	5.43648e-37
ED_BMF_vs_HD	HSC&MPP	TSC22D3	1.8557e-05	-1.45095	0.000782642
ED_BMF_vs_HD	HSC&MPP	RACK1	4.44617e-33	-1.47446	2.92356e-30
ED_BMF_vs_HD	HSC&MPP	RPL38	6.28314e-29	-1.53377	3.49584e-26
ED_BMF_vs_HD	HSC&MPP	QARS	5.2105e-13	-1.55873	8.10485e-11
ED_BMF_vs_HD	HSC&MPP	MT-ND2	1.05104e-22	-1.57231	4.3441e-20
ED_BMF_vs_HD	HSC&MPP	LDHB	1.06974e-18	-1.59393	3.15815e-16
ED_BMF_vs_HD	HSC&MPP	EEF1G	1.11065e-34	-1.59425	8.45616e-32
ED_BMF_vs_HD	HSC&MPP	EEF2	5.25528e-41	-1.6518	7.60229e-38
ED_BMF_vs_HD	HSC&MPP	GAS5	3.72787e-36	-1.66114	2.99596e-33
ED_BMF_vs_HD	HSC&MPP	RPS23	1.13221e-59	-1.66379	5.45953e-56
ED_BMF_vs_HD	HSC&MPP	HIGD2A	2.73947e-14	-1.67792	4.95364e-12
ED_BMF_vs_HD	HSC&MPP	NOP53	6.88833e-25	-1.71477	3.11396e-22
ED_BMF_vs_HD	HSC&MPP	RPL13A	1.00357e-51	-1.77757	1.81471e-48
ED_BMF_vs_HD	HSC&MPP	HINT1	1.38708e-38	-1.78126	1.43325e-35
ED_BMF_vs_HD	HSC&MPP	EIF3E	3.20998e-52	-1.90571	6.63366e-49
ED_BMF_vs_HD	HSC&MPP	HNRNPA1	5.95735e-41	-1.91896	7.83446e-38
ED_BMF_vs_HD	HSC&MPP	VIM	2.13472e-14	-1.92005	3.90896e-12
ED_BMF_vs_HD	HSC&MPP	NPM1	3.63958e-46	-1.9517	5.85002e-43
ED_BMF_vs_HD	HSC&MPP	RPL27A	3.60781e-53	-1.96642	8.69843e-50
ED_BMF_vs_HD	HSC&MPP	EIF4A2	5.24368e-19	-1.97809	1.61394e-16
ED_BMF_vs_HD	HSC&MPP	RPS20	3.07338e-58	-1.98441	1.11149e-54
ED_BMF_vs_HD	HSC&MPP	MALAT1	5.05131e-13	-1.98663	7.94264e-11
ED_BMF_vs_HD	HSC&MPP	SNHG32	1.59968e-20	-2.01204	5.50977e-18
ED_BMF_vs_HD	HSC&MPP	AREG	1.33878e-09	-2.09981	1.49722e-07
ED_BMF_vs_HD	HSC&MPP	RPL7	7.55438e-88	-2.16228	5.46409e-84
ED_BMF_vs_HD	HSC&MPP	H3F3B	4.16438e-39	-2.16835	4.63399e-36
ED_BMF_vs_HD	HSC&MPP	RPL31	7.43982e-90	-2.37511	1.07624e-85
ED_BMF_vs_HD	HSC&MPP	RPS17	4.77895e-58	-2.41894	1.38265e-54
ED_BMF_vs_HD	HSC&MPP	DUSP1	1.34842e-17	-2.47924	3.61226e-15
ED_BMF_vs_HD	HSC&MPP	YBX3	2.51821e-09	-2.50142	2.78079e-07
ED_MDS-AML_vs_HD	HSC&MPP	AREG	2.60139e-18	3.52227	5.78949e-16
ED_MDS-AML_vs_HD	HSC&MPP	HBB	7.10098e-19	2.65465	1.65682e-16
ED_MDS-AML_vs_HD	HSC&MPP	BASP1	6.32322e-32	2.50526	3.51814e-29
ED_MDS-AML_vs_HD	HSC&MPP	CKB	1.06364e-34	2.23323	8.0982e-32
ED_MDS-AML_vs_HD	HSC&MPP	ALDH1A1	2.28508e-25	1.64709	9.44454e-23
ED_MDS-AML_vs_HD	HSC&MPP	THBS1	2.82757e-06	1.64095	9.69281e-05
ED_MDS-AML_vs_HD	HSC&MPP	S100A9	6.19461e-13	1.58918	7.1689e-11
ED_MDS-AML_vs_HD	HSC&MPP	ARMH1	1.81213e-10	1.54039	1.54202e-08
ED_MDS-AML_vs_HD	HSC&MPP	RNF168	2.93292e-14	1.47891	3.78818e-12
ED_MDS-AML_vs_HD	HSC&MPP	VSTM1	6.88927e-16	1.40324	1.15884e-13
ED_MDS-AML_vs_HD	HSC&MPP	BOD1L1	1.94956e-11	1.40125	1.88015e-09
ED_MDS-AML_vs_HD	HSC&MPP	GTSF1	3.32203e-12	1.37245	3.52069e-10
ED_MDS-AML_vs_HD	HSC&MPP	ITM2A	2.38989e-07	1.3463	1.11523e-05
ED_MDS-AML_vs_HD	HSC&MPP	FHL2	4.67619e-20	1.30686	1.32639e-17
ED_MDS-AML_vs_HD	HSC&MPP	CALCRL	2.52242e-21	1.3037	7.76369e-19
ED_MDS-AML_vs_HD	HSC&MPP	LYZ	6.18367e-08	1.2977	3.38837e-06
ED_MDS-AML_vs_HD	HSC&MPP	ZNRF1	6.41666e-10	1.2929	5.15686e-08
ED_MDS-AML_vs_HD	HSC&MPP	CD33	3.32897e-17	1.27306	6.68846e-15
ED_MDS-AML_vs_HD	HSC&MPP	S100A8	6.87252e-06	1.27115	0.000208423
ED_MDS-AML_vs_HD	HSC&MPP	ACTG1	1.21521e-23	1.25386	4.28763e-21
ED_MDS-AML_vs_HD	HSC&MPP	LAPTM4B	4.59142e-09	1.22544	3.23998e-07
ED_MDS-AML_vs_HD	HSC&MPP	NFIA	2.46661e-07	1.20967	1.14046e-05
ED_MDS-AML_vs_HD	HSC&MPP	PTEN	1.68178e-07	1.18729	8.16397e-06
ED_MDS-AML_vs_HD	HSC&MPP	PTMS	1.28422e-12	1.18201	1.45137e-10
ED_MDS-AML_vs_HD	HSC&MPP	CA1	5.71179e-09	1.1625	3.95343e-07
ED_MDS-AML_vs_HD	HSC&MPP	TPM4	6.74434e-17	1.13138	1.31843e-14
ED_MDS-AML_vs_HD	HSC&MPP	ATF7IP2	1.08086e-13	1.13021	1.32507e-11
ED_MDS-AML_vs_HD	HSC&MPP	HBA1	2.73413e-07	1.12626	1.25562e-05
ED_MDS-AML_vs_HD	HSC&MPP	LMO2	3.57233e-08	1.11657	2.05069e-06
ED_MDS-AML_vs_HD	HSC&MPP	IFITM3	2.0432e-05	1.11512	0.000503526
ED_MDS-AML_vs_HD	HSC&MPP	PPP1R10	4.59202e-07	1.10953	2.0069e-05
ED_MDS-AML_vs_HD	HSC&MPP	HLA-DRB1	6.31121e-12	1.1078	6.47503e-10
ED_MDS-AML_vs_HD	HSC&MPP	PNP	2.74028e-08	1.10292	1.63805e-06
ED_MDS-AML_vs_HD	HSC&MPP	RPS26	5.47631e-07	1.08898	2.30552e-05
ED_MDS-AML_vs_HD	HSC&MPP	CAVIN2	8.08133e-05	1.06174	0.00155
ED_MDS-AML_vs_HD	HSC&MPP	HIST1H4C	0.00013283	1.04954	0.002301
ED_MDS-AML_vs_HD	HSC&MPP	RBPMS2	4.99819e-06	1.04896	0.000158909
ED_MDS-AML_vs_HD	HSC&MPP	NIBAN1	1.97839e-12	1.04337	2.16813e-10
ED_MDS-AML_vs_HD	HSC&MPP	PTPRC	3.46955e-11	1.03988	3.28043e-09
ED_MDS-AML_vs_HD	HSC&MPP	TNFSF10	1.7153e-14	1.03611	2.25578e-12
ED_MDS-AML_vs_HD	HSC&MPP	CCT5	4.32645e-07	1.0217	1.90325e-05
ED_MDS-AML_vs_HD	HSC&MPP	NRIP1	1.16478e-06	1.01707	4.46943e-05
ED_MDS-AML_vs_HD	HSC&MPP	HCST	4.95172e-07	1.01151	2.13108e-05
ED_MDS-AML_vs_HD	HSC&MPP	PDCD6	1.88686e-10	1.01138	1.59621e-08
ED_MDS-AML_vs_HD	HSC&MPP	DIPK1B	7.08809e-08	1.01111	3.78363e-06
ED_MDS-AML_vs_HD	HSC&MPP	CDCA7	6.69436e-07	1.00884	2.73659e-05
ED_MDS-AML_vs_HD	HSC&MPP	CLEC11A	1.24822e-11	0.994232	1.24529e-09
ED_MDS-AML_vs_HD	HSC&MPP	FKBP5	4.56405e-06	0.99101	0.000147374
ED_MDS-AML_vs_HD	HSC&MPP	MAN1A1	7.11041e-07	0.976218	2.87946e-05
ED_MDS-AML_vs_HD	HSC&MPP	MTRNR2L12	8.94409e-06	0.961156	0.000255198
ED_MDS-AML_vs_HD	HSC&MPP	MT-ND3	6.68862e-08	0.958029	3.59693e-06
ED_MDS-AML_vs_HD	HSC&MPP	SHTN1	0.000335032	0.957019	0.004643
ED_MDS-AML_vs_HD	HSC&MPP	JUND	1.31514e-07	0.945798	6.65201e-06
ED_MDS-AML_vs_HD	HSC&MPP	C1QTNF4	0.000485186	0.934177	0.006073
ED_MDS-AML_vs_HD	HSC&MPP	MAP4K4	1.40323e-06	0.923167	5.3139e-05
ED_MDS-AML_vs_HD	HSC&MPP	HBA2	1.35292e-09	0.918122	1.03552e-07
ED_MDS-AML_vs_HD	HSC&MPP	EGLN1	2.58435e-10	0.91341	2.14858e-08
ED_MDS-AML_vs_HD	HSC&MPP	PTPRE	1.53411e-07	0.909961	7.60491e-06
ED_MDS-AML_vs_HD	HSC&MPP	GNAS	4.93533e-15	0.90907	7.21157e-13
ED_MDS-AML_vs_HD	HSC&MPP	NPR3	0.002093	0.906421	0.017828
ED_MDS-AML_vs_HD	HSC&MPP	TFPI	0.000531329	0.905681	0.006488
ED_MDS-AML_vs_HD	HSC&MPP	GALNT1	7.59457e-07	0.9047	3.06025e-05
ED_MDS-AML_vs_HD	HSC&MPP	URI1	4.45273e-06	0.901156	0.000145402
ED_MDS-AML_vs_HD	HSC&MPP	KRT18	2.092e-14	0.899962	2.72638e-12
ED_MDS-AML_vs_HD	HSC&MPP	HDGFL3	7.89733e-08	0.89357	4.18471e-06
ED_MDS-AML_vs_HD	HSC&MPP	PTPRM	3.64589e-06	0.891314	0.000120967
ED_MDS-AML_vs_HD	HSC&MPP	PLIN2	0.001302	0.889325	0.012606
ED_MDS-AML_vs_HD	HSC&MPP	ATRX	2.56684e-05	0.888589	0.00060673
ED_MDS-AML_vs_HD	HSC&MPP	CD63	1.07876e-07	0.884996	5.51427e-06
ED_MDS-AML_vs_HD	HSC&MPP	TEC	1.48594e-07	0.881092	7.45458e-06
ED_MDS-AML_vs_HD	HSC&MPP	RRBP1	1.28157e-05	0.877861	0.000340794
ED_MDS-AML_vs_HD	HSC&MPP	MARCKS	9.81567e-18	0.877358	2.02848e-15
ED_MDS-AML_vs_HD	HSC&MPP	TLN1	7.90802e-05	0.874195	0.001525
ED_MDS-AML_vs_HD	HSC&MPP	DYNLL1	0.000448736	0.871525	0.005765
ED_MDS-AML_vs_HD	HSC&MPP	CLEC7A	8.51444e-10	0.867773	6.7306e-08
ED_MDS-AML_vs_HD	HSC&MPP	GOLPH3	7.34837e-06	0.865958	0.000218278
ED_MDS-AML_vs_HD	HSC&MPP	ANXA2	0.002324	0.86527	0.019331
ED_MDS-AML_vs_HD	HSC&MPP	AC007952.4	1.30618e-05	0.859116	0.000346702
ED_MDS-AML_vs_HD	HSC&MPP	BPTF	0.000157752	0.85454	0.002633
ED_MDS-AML_vs_HD	HSC&MPP	RAMP1	6.41691e-09	0.839408	4.39939e-07
ED_MDS-AML_vs_HD	HSC&MPP	YWHAB	3.35327e-08	0.837147	1.94813e-06
ED_MDS-AML_vs_HD	HSC&MPP	TOP1	5.28494e-07	0.832725	2.24199e-05
ED_MDS-AML_vs_HD	HSC&MPP	MT-ATP8	1.27993e-06	0.828507	4.87249e-05
ED_MDS-AML_vs_HD	HSC&MPP	HEMGN	0.000702928	0.828223	0.008034
ED_MDS-AML_vs_HD	HSC&MPP	SEC61B	1.67001e-09	0.825491	1.26319e-07
ED_MDS-AML_vs_HD	HSC&MPP	CTSG	4.55847e-05	0.823457	0.000975486
ED_MDS-AML_vs_HD	HSC&MPP	TAF1D	2.02409e-06	0.816975	7.24765e-05
ED_MDS-AML_vs_HD	HSC&MPP	BMP2K	9.40369e-08	0.816565	4.87576e-06
ED_MDS-AML_vs_HD	HSC&MPP	LGALS12	9.20623e-06	0.815034	0.000261776
ED_MDS-AML_vs_HD	HSC&MPP	PDLIM1	3.14608e-05	0.812242	0.000708896
ED_MDS-AML_vs_HD	HSC&MPP	SPTLC2	0.000209216	0.804609	0.003261
ED_MDS-AML_vs_HD	HSC&MPP	EPSTI1	3.96192e-05	0.803208	0.000866781
ED_MDS-AML_vs_HD	HSC&MPP	MIR181A1HG	0.00178	0.79949	0.015844
ED_MDS-AML_vs_HD	HSC&MPP	IKZF2	6.9033e-11	0.79945	6.24145e-09
ED_MDS-AML_vs_HD	HSC&MPP	CNN2	0.000322798	0.798419	0.004516
ED_MDS-AML_vs_HD	HSC&MPP	RBM39	1.76615e-08	0.794467	1.10602e-06
ED_MDS-AML_vs_HD	HSC&MPP	FCGR2A	0.000205593	0.790659	0.003226
ED_MDS-AML_vs_HD	HSC&MPP	TES	6.93204e-05	0.78786	0.001376
ED_MDS-AML_vs_HD	HSC&MPP	GPATCH11	3.71028e-05	0.780611	0.000821619
ED_MDS-AML_vs_HD	HSC&MPP	SEPTIN11	0.000136815	0.771235	0.002351
ED_MDS-AML_vs_HD	HSC&MPP	CCND2	0.000155141	0.770359	0.002604
ED_MDS-AML_vs_HD	HSC&MPP	TRIM71	2.0935e-06	0.765587	7.45086e-05
ED_MDS-AML_vs_HD	HSC&MPP	HEBP2	0.000121399	0.764526	0.002136
ED_MDS-AML_vs_HD	HSC&MPP	SRSF11	1.08818e-06	0.764251	4.19777e-05
ED_MDS-AML_vs_HD	HSC&MPP	POMC	1.53491e-05	0.763571	0.000395089
ED_MDS-AML_vs_HD	HSC&MPP	TPM3	3.28232e-09	0.760877	2.33902e-07
ED_MDS-AML_vs_HD	HSC&MPP	PPP1R14B	0.005142	0.759953	0.033997
ED_MDS-AML_vs_HD	HSC&MPP	KCNQ1OT1	5.84994e-05	0.759716	0.001197
ED_MDS-AML_vs_HD	HSC&MPP	HMGB3	0.001444	0.757656	0.013695
ED_MDS-AML_vs_HD	HSC&MPP	IGKC	1.40791e-05	0.752682	0.000367633
ED_MDS-AML_vs_HD	HSC&MPP	EIF4G3	0.00146	0.749187	0.01382
ED_MDS-AML_vs_HD	HSC&MPP	USP33	1.26313e-06	0.748241	4.83102e-05
ED_MDS-AML_vs_HD	HSC&MPP	MED10	0.000204999	0.747948	0.00322
ED_MDS-AML_vs_HD	HSC&MPP	ZEB1	3.56496e-06	0.745987	0.000118854
ED_MDS-AML_vs_HD	HSC&MPP	GPAT3	3.3148e-06	0.744566	0.000111257
ED_MDS-AML_vs_HD	HSC&MPP	LMAN1	0.000740906	0.743999	0.008327
ED_MDS-AML_vs_HD	HSC&MPP	EIF5	0.001736	0.743154	0.015586
ED_MDS-AML_vs_HD	HSC&MPP	DR1	0.000370093	0.741094	0.005032
ED_MDS-AML_vs_HD	HSC&MPP	GIHCG	1.90845e-05	0.740829	0.000475994
ED_MDS-AML_vs_HD	HSC&MPP	S100A16	9.35709e-05	0.736252	0.001742
ED_MDS-AML_vs_HD	HSC&MPP	MTSS1	8.13004e-06	0.735824	0.000237115
ED_MDS-AML_vs_HD	HSC&MPP	STXBP5	5.54631e-05	0.735226	0.001149
ED_MDS-AML_vs_HD	HSC&MPP	ITGB2	0.000557832	0.734054	0.006742
ED_MDS-AML_vs_HD	HSC&MPP	CEBPB	0.001154	0.733987	0.011574
ED_MDS-AML_vs_HD	HSC&MPP	TP53INP1	6.86804e-07	0.732467	2.79868e-05
ED_MDS-AML_vs_HD	HSC&MPP	SUB1	3.51902e-08	0.731801	2.02813e-06
ED_MDS-AML_vs_HD	HSC&MPP	TWISTNB	0.001601	0.726563	0.014748
ED_MDS-AML_vs_HD	HSC&MPP	JOSD1	7.01797e-06	0.72395	0.000211504
ED_MDS-AML_vs_HD	HSC&MPP	RLF	7.62052e-05	0.721109	0.001488
ED_MDS-AML_vs_HD	HSC&MPP	ALYREF	0.000141159	0.720954	0.002408
ED_MDS-AML_vs_HD	HSC&MPP	HNRNPD	2.81425e-06	0.718898	9.67007e-05
ED_MDS-AML_vs_HD	HSC&MPP	PDE4DIP	5.85141e-06	0.717765	0.000180483
ED_MDS-AML_vs_HD	HSC&MPP	HDGF	0.000367946	0.71552	0.005008
ED_MDS-AML_vs_HD	HSC&MPP	MED13L	0.000540405	0.714752	0.006569
ED_MDS-AML_vs_HD	HSC&MPP	Z99127.4	8.32895e-11	0.710564	7.43745e-09
ED_MDS-AML_vs_HD	HSC&MPP	SLC35E1	5.20934e-05	0.707267	0.001084
ED_MDS-AML_vs_HD	HSC&MPP	MT-CYB	7.86154e-08	0.705848	4.18107e-06
ED_MDS-AML_vs_HD	HSC&MPP	GNAI2	0.000211548	0.705761	0.003287
ED_MDS-AML_vs_HD	HSC&MPP	RCOR1	8.70924e-05	0.702876	0.001647
ED_MDS-AML_vs_HD	HSC&MPP	KDM6A	0.003706	0.702408	0.027122
ED_MDS-AML_vs_HD	HSC&MPP	PRDM8	1.70233e-06	0.699427	6.21868e-05
ED_MDS-AML_vs_HD	HSC&MPP	MIR222HG	6.78673e-05	0.698115	0.00135
ED_MDS-AML_vs_HD	HSC&MPP	FPR1	0.004699	0.697733	0.03189
ED_MDS-AML_vs_HD	HSC&MPP	TIMP3	0.000691447	0.697589	0.007964
ED_MDS-AML_vs_HD	HSC&MPP	PRTN3	6.12233e-07	0.695615	2.52324e-05
ED_MDS-AML_vs_HD	HSC&MPP	DNAJC21	0.001971	0.693117	0.01706
ED_MDS-AML_vs_HD	HSC&MPP	SEL1L	6.9245e-06	0.692203	0.00020956
ED_MDS-AML_vs_HD	HSC&MPP	SLC38A1	0.000422957	0.692052	0.005532
ED_MDS-AML_vs_HD	HSC&MPP	SH3PXD2A	1.33026e-05	0.691898	0.00035116
ED_MDS-AML_vs_HD	HSC&MPP	SMAP2	0.007603	0.681721	0.04462
ED_MDS-AML_vs_HD	HSC&MPP	CEP350	0.00012986	0.677994	0.002261
ED_MDS-AML_vs_HD	HSC&MPP	ATP6V0A2	7.87422e-06	0.676408	0.000231024
ED_MDS-AML_vs_HD	HSC&MPP	NASP	0.005543	0.673758	0.035892
ED_MDS-AML_vs_HD	HSC&MPP	ID2	0.002743	0.671881	0.021864
ED_MDS-AML_vs_HD	HSC&MPP	PTTG1IP	0.001703	0.671243	0.015404
ED_MDS-AML_vs_HD	HSC&MPP	TCF7L2	0.001279	0.670831	0.012445
ED_MDS-AML_vs_HD	HSC&MPP	ATP2B1	0.000296027	0.669741	0.004207
ED_MDS-AML_vs_HD	HSC&MPP	SAP30	0.006189	0.668294	0.038655
ED_MDS-AML_vs_HD	HSC&MPP	ZC3H13	0.00113	0.667095	0.011442
ED_MDS-AML_vs_HD	HSC&MPP	THOC1	0.000940719	0.665025	0.00994
ED_MDS-AML_vs_HD	HSC&MPP	CHORDC1	0.001452	0.663245	0.013761
ED_MDS-AML_vs_HD	HSC&MPP	XRN1	1.24812e-05	0.661028	0.000334484
ED_MDS-AML_vs_HD	HSC&MPP	C11orf74	7.82936e-05	0.657076	0.001514
ED_MDS-AML_vs_HD	HSC&MPP	SMIM24	0.001512	0.652479	0.014129
ED_MDS-AML_vs_HD	HSC&MPP	ARHGEF7	0.003296	0.652218	0.024987
ED_MDS-AML_vs_HD	HSC&MPP	MT-ATP6	7.27974e-06	0.649972	0.000217132
ED_MDS-AML_vs_HD	HSC&MPP	CLPTM1L	5.51216e-06	0.648667	0.000171481
ED_MDS-AML_vs_HD	HSC&MPP	LINC00342	0.000742014	0.647346	0.008327
ED_MDS-AML_vs_HD	HSC&MPP	GTF2A2	0.000858635	0.647074	0.009304
ED_MDS-AML_vs_HD	HSC&MPP	XAF1	0.000234299	0.645312	0.003534
ED_MDS-AML_vs_HD	HSC&MPP	SH3BP2	1.79002e-08	0.642571	1.11614e-06
ED_MDS-AML_vs_HD	HSC&MPP	RNF8	1.92514e-05	0.640575	0.000479329
ED_MDS-AML_vs_HD	HSC&MPP	TIMP1	1.90012e-08	0.640049	1.17971e-06
ED_MDS-AML_vs_HD	HSC&MPP	ROCK2	1.19118e-07	0.638875	6.04618e-06
ED_MDS-AML_vs_HD	HSC&MPP	MECOM	1.40671e-08	0.63546	9.0442e-07
ED_MDS-AML_vs_HD	HSC&MPP	ECI1	0.000234122	0.632043	0.003534
ED_MDS-AML_vs_HD	HSC&MPP	DYNC1LI2	0.003962	0.631881	0.028372
ED_MDS-AML_vs_HD	HSC&MPP	SON	1.48846e-05	0.631543	0.000384502
ED_MDS-AML_vs_HD	HSC&MPP	KRT8	2.94389e-09	0.629097	2.14002e-07
ED_MDS-AML_vs_HD	HSC&MPP	HLA-DPA1	9.17799e-05	0.627743	0.001716
ED_MDS-AML_vs_HD	HSC&MPP	LINC01128	5.99766e-05	0.624351	0.001219
ED_MDS-AML_vs_HD	HSC&MPP	HMGB1	9.94536e-08	0.624247	5.11991e-06
ED_MDS-AML_vs_HD	HSC&MPP	ADAM10	0.001597	0.62384	0.014748
ED_MDS-AML_vs_HD	HSC&MPP	TMEM65	1.88868e-07	0.623753	9.07697e-06
ED_MDS-AML_vs_HD	HSC&MPP	COMMD3	0.000553884	0.621363	0.006705
ED_MDS-AML_vs_HD	HSC&MPP	COTL1	0.000295862	0.621013	0.004207
ED_MDS-AML_vs_HD	HSC&MPP	ZNF711	1.57342e-07	0.620145	7.71564e-06
ED_MDS-AML_vs_HD	HSC&MPP	SEPTIN2	0.00020963	0.618685	0.003264
ED_MDS-AML_vs_HD	HSC&MPP	PRKDC	0.003006	0.617975	0.023356
ED_MDS-AML_vs_HD	HSC&MPP	AHI1	0.001588	0.617297	0.014718
ED_MDS-AML_vs_HD	HSC&MPP	NRGN	5.44782e-06	0.617234	0.00017095
ED_MDS-AML_vs_HD	HSC&MPP	ITGB1	1.18069e-05	0.615939	0.000320448
ED_MDS-AML_vs_HD	HSC&MPP	ZNHIT6	0.000881776	0.612775	0.009435
ED_MDS-AML_vs_HD	HSC&MPP	GLRX5	0.000417714	0.611996	0.005478
ED_MDS-AML_vs_HD	HSC&MPP	HIF1A	0.00014288	0.611729	0.002432
ED_MDS-AML_vs_HD	HSC&MPP	ANKRD33B	2.38025e-07	0.608715	1.11519e-05
ED_MDS-AML_vs_HD	HSC&MPP	SNX9	0.000232735	0.608377	0.003522
ED_MDS-AML_vs_HD	HSC&MPP	USP1	0.002645	0.608103	0.021267
ED_MDS-AML_vs_HD	HSC&MPP	TMOD3	0.000819008	0.606612	0.008983
ED_MDS-AML_vs_HD	HSC&MPP	VASP	0.001695	0.606219	0.01536
ED_MDS-AML_vs_HD	HSC&MPP	THUMPD1	0.00653	0.605592	0.040143
ED_MDS-AML_vs_HD	HSC&MPP	ZNF292	0.005637	0.603142	0.036404
ED_MDS-AML_vs_HD	HSC&MPP	COPB2	0.000141571	0.60198	0.002412
ED_MDS-AML_vs_HD	HSC&MPP	FYB1	0.003501	0.599573	0.026067
ED_MDS-AML_vs_HD	HSC&MPP	ACSM3	0.005054	0.598878	0.033659
ED_MDS-AML_vs_HD	HSC&MPP	TLE4	0.004234	0.598229	0.029719
ED_MDS-AML_vs_HD	HSC&MPP	LRP6	0.000661187	0.59777	0.007683
ED_MDS-AML_vs_HD	HSC&MPP	IGFBP2	7.126e-07	0.597593	2.87946e-05
ED_MDS-AML_vs_HD	HSC&MPP	PAG1	0.007814	0.59389	0.0452
ED_MDS-AML_vs_HD	HSC&MPP	EPHB6	3.7214e-05	0.591319	0.000821889
ED_MDS-AML_vs_HD	HSC&MPP	SET	1.12129e-05	0.588937	0.000308963
ED_MDS-AML_vs_HD	HSC&MPP	SERPINB9	0.007703	0.588321	0.045022
ED_MDS-AML_vs_HD	HSC&MPP	AL627171.2	6.97384e-07	0.586326	2.83381e-05
ED_MDS-AML_vs_HD	HSC&MPP	UBE2E3	0.001836	0.585502	0.016152
ED_MDS-AML_vs_HD	HSC&MPP	RSRC1	0.002332	0.584763	0.019386
ED_MDS-AML_vs_HD	HSC&MPP	NABP1	0.000770192	0.582318	0.008574
ED_MDS-AML_vs_HD	HSC&MPP	TUT4	0.001258	0.581081	0.012294
ED_MDS-AML_vs_HD	HSC&MPP	AGTRAP	0.000739528	0.581025	0.008327
ED_MDS-AML_vs_HD	HSC&MPP	C1orf54	0.000231431	0.580841	0.003509
ED_MDS-AML_vs_HD	HSC&MPP	IL1RAP	5.65586e-06	0.580685	0.000175198
ED_MDS-AML_vs_HD	HSC&MPP	SLC66A2	0.000151377	0.57924	0.002555
ED_MDS-AML_vs_HD	HSC&MPP	KCNK17	0.000237757	0.579158	0.00356
ED_MDS-AML_vs_HD	HSC&MPP	NFIL3	0.000741874	0.578854	0.008327
ED_MDS-AML_vs_HD	HSC&MPP	UHRF2	0.001208	0.578187	0.011973
ED_MDS-AML_vs_HD	HSC&MPP	PHF20L1	0.005163	0.574964	0.034082
ED_MDS-AML_vs_HD	HSC&MPP	PAXBP1	0.00804	0.574691	0.04599
ED_MDS-AML_vs_HD	HSC&MPP	MT-ND1	5.55063e-05	0.574675	0.001149
ED_MDS-AML_vs_HD	HSC&MPP	FXYD6	1.72107e-09	0.574006	1.29e-07
ED_MDS-AML_vs_HD	HSC&MPP	NUCB2	0.002052	0.573589	0.017618
ED_MDS-AML_vs_HD	HSC&MPP	MIB1	3.23426e-06	0.57158	0.000109315
ED_MDS-AML_vs_HD	HSC&MPP	CRIM1	0.00236	0.570517	0.019539
ED_MDS-AML_vs_HD	HSC&MPP	AC091271.1	7.40218e-06	0.570383	0.000218977
ED_MDS-AML_vs_HD	HSC&MPP	NDUFC2	0.000167563	0.570159	0.002783
ED_MDS-AML_vs_HD	HSC&MPP	ACTR3	0.003031	0.569907	0.023494
ED_MDS-AML_vs_HD	HSC&MPP	CCDC47	0.008128	0.569736	0.046312
ED_MDS-AML_vs_HD	HSC&MPP	TM4SF1	0.000348417	0.567178	0.0048
ED_MDS-AML_vs_HD	HSC&MPP	ARPC5	1.11019e-05	0.566685	0.000307543
ED_MDS-AML_vs_HD	HSC&MPP	TRPM2	5.18244e-06	0.565835	0.000163688
ED_MDS-AML_vs_HD	HSC&MPP	GLS	0.000239847	0.563911	0.003584
ED_MDS-AML_vs_HD	HSC&MPP	AGFG1	7.88683e-05	0.563872	0.001523
ED_MDS-AML_vs_HD	HSC&MPP	STK24	1.32021e-05	0.56342	0.000349144
ED_MDS-AML_vs_HD	HSC&MPP	FAM160B1	3.20565e-05	0.562829	0.00071896
ED_MDS-AML_vs_HD	HSC&MPP	SRRM2	0.000508974	0.562008	0.006287
ED_MDS-AML_vs_HD	HSC&MPP	RIOK3	1.55253e-05	0.559629	0.000398914
ED_MDS-AML_vs_HD	HSC&MPP	CD99	0.005029	0.557821	0.033539
ED_MDS-AML_vs_HD	HSC&MPP	CCNY	0.000373834	0.557269	0.005068
ED_MDS-AML_vs_HD	HSC&MPP	B3GNT5	0.000411055	0.556616	0.005432
ED_MDS-AML_vs_HD	HSC&MPP	MIER1	0.005409	0.556209	0.035294
ED_MDS-AML_vs_HD	HSC&MPP	PPP1R12A	0.008729	0.552826	0.048439
ED_MDS-AML_vs_HD	HSC&MPP	PARP14	0.008104	0.552014	0.046243
ED_MDS-AML_vs_HD	HSC&MPP	SSBP3	0.003079	0.551346	0.023814
ED_MDS-AML_vs_HD	HSC&MPP	UPF3B	0.000673753	0.550515	0.007791
ED_MDS-AML_vs_HD	HSC&MPP	CEBPD	5.81813e-05	0.549035	0.001192
ED_MDS-AML_vs_HD	HSC&MPP	SEC14L1	0.000274528	0.548953	0.003987
ED_MDS-AML_vs_HD	HSC&MPP	HERC1	0.000454243	0.547935	0.00582
ED_MDS-AML_vs_HD	HSC&MPP	MMRN1	0.002581	0.545832	0.020843
ED_MDS-AML_vs_HD	HSC&MPP	BLZF1	0.000722299	0.545682	0.008199
ED_MDS-AML_vs_HD	HSC&MPP	HOTAIRM1	4.83554e-06	0.544159	0.000154077
ED_MDS-AML_vs_HD	HSC&MPP	RRP1B	0.001084	0.544063	0.011107
ED_MDS-AML_vs_HD	HSC&MPP	ASXL1	0.005572	0.541281	0.03603
ED_MDS-AML_vs_HD	HSC&MPP	BAZ1A	0.004565	0.538089	0.031281
ED_MDS-AML_vs_HD	HSC&MPP	ACBD3	0.003632	0.537702	0.026708
ED_MDS-AML_vs_HD	HSC&MPP	MT-CO3	6.22337e-05	0.537595	0.001259
ED_MDS-AML_vs_HD	HSC&MPP	PARP4	2.76332e-05	0.536612	0.000643708
ED_MDS-AML_vs_HD	HSC&MPP	H3F3A	1.94777e-09	0.53644	1.4524e-07
ED_MDS-AML_vs_HD	HSC&MPP	HMGN3	0.000667304	0.534799	0.007741
ED_MDS-AML_vs_HD	HSC&MPP	TXNL4A	0.00655	0.532602	0.040219
ED_MDS-AML_vs_HD	HSC&MPP	JAK3	0.007123	0.531938	0.042532
ED_MDS-AML_vs_HD	HSC&MPP	WASIR1	1.47316e-06	0.531862	5.5209e-05
ED_MDS-AML_vs_HD	HSC&MPP	ERN1	1.37925e-05	0.531041	0.00036168
ED_MDS-AML_vs_HD	HSC&MPP	NAT14	3.10571e-05	0.529471	0.000706403
ED_MDS-AML_vs_HD	HSC&MPP	PDS5B	2.20261e-05	0.527608	0.000533719
ED_MDS-AML_vs_HD	HSC&MPP	ZNF467	0.001362	0.527118	0.013072
ED_MDS-AML_vs_HD	HSC&MPP	JAM3	4.61753e-12	0.525263	4.77122e-10
ED_MDS-AML_vs_HD	HSC&MPP	GRB2	0.002656	0.520681	0.021298
ED_MDS-AML_vs_HD	HSC&MPP	TOMM20	0.000409909	0.520412	0.005425
ED_MDS-AML_vs_HD	HSC&MPP	AL035446.1	9.98124e-07	0.518455	3.90565e-05
ED_MDS-AML_vs_HD	HSC&MPP	RASA2	0.005324	0.516686	0.034958
ED_MDS-AML_vs_HD	HSC&MPP	RERE	0.00179	0.515404	0.015892
ED_MDS-AML_vs_HD	HSC&MPP	ROGDI	7.23743e-06	0.514523	0.000216315
ED_MDS-AML_vs_HD	HSC&MPP	TYROBP	0.003255	0.512504	0.024825
ED_MDS-AML_vs_HD	HSC&MPP	CD81	0.001261	0.51157	0.012296
ED_MDS-AML_vs_HD	HSC&MPP	HNRNPA3	0.000215811	0.510882	0.003335
ED_MDS-AML_vs_HD	HSC&MPP	GSR	2.70685e-05	0.508982	0.000635057
ED_MDS-AML_vs_HD	HSC&MPP	PLCB1	0.004724	0.507943	0.031952
ED_MDS-AML_vs_HD	HSC&MPP	UBAP2	0.000102084	0.507614	0.001867
ED_MDS-AML_vs_HD	HSC&MPP	LSM14B	0.002842	0.506266	0.022404
ED_MDS-AML_vs_HD	HSC&MPP	CYP4V2	0.0016	0.505032	0.014748
ED_MDS-AML_vs_HD	HSC&MPP	TMED5	0.004764	0.503554	0.032141
ED_MDS-AML_vs_HD	HSC&MPP	ORMDL1	0.000125781	0.501591	0.002206
ED_MDS-AML_vs_HD	HSC&MPP	SFPQ	0.001822	0.500591	0.016085
ED_MDS-AML_vs_HD	HSC&MPP	DACH1	2.02713e-07	0.500386	9.67806e-06
ED_MDS-AML_vs_HD	HSC&MPP	GNG5	0.001044	0.499575	0.010783
ED_MDS-AML_vs_HD	HSC&MPP	EPB41L2	3.30495e-07	0.498215	1.48939e-05
ED_MDS-AML_vs_HD	HSC&MPP	MIR503HG	0.001009	0.497623	0.010488
ED_MDS-AML_vs_HD	HSC&MPP	FBRSL1	1.17105e-05	0.497353	0.000318428
ED_MDS-AML_vs_HD	HSC&MPP	SF3B1	0.000140145	0.496891	0.002399
ED_MDS-AML_vs_HD	HSC&MPP	CDC5L	0.007516	0.496869	0.044218
ED_MDS-AML_vs_HD	HSC&MPP	ITGAX	4.51186e-08	0.496427	2.54955e-06
ED_MDS-AML_vs_HD	HSC&MPP	BTBD1	2.78465e-05	0.496237	0.000646593
ED_MDS-AML_vs_HD	HSC&MPP	AL356804.1	3.6313e-06	0.495888	0.00012076
ED_MDS-AML_vs_HD	HSC&MPP	ARFGAP3	0.000111654	0.494593	0.002006
ED_MDS-AML_vs_HD	HSC&MPP	RASSF2	1.77809e-05	0.494592	0.000448577
ED_MDS-AML_vs_HD	HSC&MPP	OTULIN	0.007945	0.493823	0.045683
ED_MDS-AML_vs_HD	HSC&MPP	RAB27B	0.000475814	0.492749	0.006022
ED_MDS-AML_vs_HD	HSC&MPP	S1PR1	0.000186887	0.492158	0.003017
ED_MDS-AML_vs_HD	HSC&MPP	IMPA1	0.000281351	0.491562	0.004058
ED_MDS-AML_vs_HD	HSC&MPP	ANKRD26	0.003271	0.490678	0.02488
ED_MDS-AML_vs_HD	HSC&MPP	MYL12B	0.000727766	0.490333	0.008249
ED_MDS-AML_vs_HD	HSC&MPP	NPTN	6.77193e-05	0.486828	0.00135
ED_MDS-AML_vs_HD	HSC&MPP	FERMT3	0.004258	0.486236	0.029836
ED_MDS-AML_vs_HD	HSC&MPP	ATP13A3	0.004224	0.483844	0.029674
ED_MDS-AML_vs_HD	HSC&MPP	FHL3	0.002424	0.48351	0.019922
ED_MDS-AML_vs_HD	HSC&MPP	FCER1G	1.46868e-08	0.480045	9.40087e-07
ED_MDS-AML_vs_HD	HSC&MPP	GKAP1	1.1024e-05	0.479285	0.000306678
ED_MDS-AML_vs_HD	HSC&MPP	GBP1	0.000881131	0.479274	0.009435
ED_MDS-AML_vs_HD	HSC&MPP	JDP2	0.005164	0.478518	0.034082
ED_MDS-AML_vs_HD	HSC&MPP	QKI	0.001223	0.478421	0.012048
ED_MDS-AML_vs_HD	HSC&MPP	SESN3	0.000174055	0.476707	0.002858
ED_MDS-AML_vs_HD	HSC&MPP	MXRA7	5.70361e-08	0.47667	3.14917e-06
ED_MDS-AML_vs_HD	HSC&MPP	CHD8	0.003784	0.47336	0.027536
ED_MDS-AML_vs_HD	HSC&MPP	EVL	0.00794	0.472774	0.045683
ED_MDS-AML_vs_HD	HSC&MPP	KCTD20	0.00044058	0.47215	0.0057
ED_MDS-AML_vs_HD	HSC&MPP	MEF2A	0.000199821	0.472055	0.003172
ED_MDS-AML_vs_HD	HSC&MPP	SPON2	1.38011e-05	0.472054	0.00036168
ED_MDS-AML_vs_HD	HSC&MPP	DDIT4	0.002808	0.471863	0.022249
ED_MDS-AML_vs_HD	HSC&MPP	AC239799.2	0.000705186	0.471119	0.008045
ED_MDS-AML_vs_HD	HSC&MPP	DENR	0.008995	0.469277	0.049363
ED_MDS-AML_vs_HD	HSC&MPP	RGS19	0.00765	0.469088	0.044799
ED_MDS-AML_vs_HD	HSC&MPP	GATAD2A	0.000819776	0.468541	0.008984
ED_MDS-AML_vs_HD	HSC&MPP	RPL37	7.66177e-05	0.468018	0.001492
ED_MDS-AML_vs_HD	HSC&MPP	SMNDC1	0.003826	0.467233	0.02773
ED_MDS-AML_vs_HD	HSC&MPP	PPP1R18	0.001595	0.465999	0.014748
ED_MDS-AML_vs_HD	HSC&MPP	MRPS18C	0.001193	0.465913	0.011857
ED_MDS-AML_vs_HD	HSC&MPP	SYNJ2	0.000480774	0.464926	0.006042
ED_MDS-AML_vs_HD	HSC&MPP	SETX	6.33771e-05	0.464449	0.001275
ED_MDS-AML_vs_HD	HSC&MPP	AC015813.1	2.80066e-06	0.462885	9.64627e-05
ED_MDS-AML_vs_HD	HSC&MPP	TRIM24	0.008673	0.460455	0.048244
ED_MDS-AML_vs_HD	HSC&MPP	PAFAH1B1	0.00112	0.458032	0.011374
ED_MDS-AML_vs_HD	HSC&MPP	SLFN13	0.0089	0.457502	0.049086
ED_MDS-AML_vs_HD	HSC&MPP	RBM25	0.002658	0.457116	0.0213
ED_MDS-AML_vs_HD	HSC&MPP	MCPH1	0.00041268	0.456975	0.005438
ED_MDS-AML_vs_HD	HSC&MPP	S100A10	5.56677e-07	0.455187	2.33417e-05
ED_MDS-AML_vs_HD	HSC&MPP	TNFAIP2	0.003644	0.454845	0.02677
ED_MDS-AML_vs_HD	HSC&MPP	UBR4	3.11185e-05	0.4543	0.000706687
ED_MDS-AML_vs_HD	HSC&MPP	AC008105.3	4.42601e-07	0.453825	1.9402e-05
ED_MDS-AML_vs_HD	HSC&MPP	PHC2	0.000496203	0.452024	0.006161
ED_MDS-AML_vs_HD	HSC&MPP	FBXW2	0.006031	0.451829	0.037983
ED_MDS-AML_vs_HD	HSC&MPP	MYL12A	0.006931	0.451241	0.041866
ED_MDS-AML_vs_HD	HSC&MPP	ZNF708	4.33624e-05	0.451166	0.00093764
ED_MDS-AML_vs_HD	HSC&MPP	TAPT1	0.000361193	0.450952	0.004939
ED_MDS-AML_vs_HD	HSC&MPP	USP36	0.00181	0.4501	0.016014
ED_MDS-AML_vs_HD	HSC&MPP	SPOCK2	3.33426e-12	0.448894	3.52069e-10
ED_MDS-AML_vs_HD	HSC&MPP	VSIR	9.26632e-05	0.448816	0.00173
ED_MDS-AML_vs_HD	HSC&MPP	FMR1	0.001482	0.445963	0.013932
ED_MDS-AML_vs_HD	HSC&MPP	RIF1	0.00254	0.445765	0.0206
ED_MDS-AML_vs_HD	HSC&MPP	KPNA4	0.005384	0.4455	0.035217
ED_MDS-AML_vs_HD	HSC&MPP	GAB3	1.43911e-10	0.4442	1.2466e-08
ED_MDS-AML_vs_HD	HSC&MPP	HIST1H1D	0.001893	0.443808	0.016504
ED_MDS-AML_vs_HD	HSC&MPP	BAG2	5.08075e-06	0.442362	0.000160827
ED_MDS-AML_vs_HD	HSC&MPP	ST8SIA6	2.46761e-07	0.440315	1.14046e-05
ED_MDS-AML_vs_HD	HSC&MPP	CETP	0.006429	0.439334	0.039713
ED_MDS-AML_vs_HD	HSC&MPP	ITGA5	0.004736	0.439204	0.031983
ED_MDS-AML_vs_HD	HSC&MPP	DMXL2	0.007028	0.438575	0.04217
ED_MDS-AML_vs_HD	HSC&MPP	ARPC2	0.000433408	0.437755	0.005643
ED_MDS-AML_vs_HD	HSC&MPP	NR6A1	1.03587e-05	0.437204	0.000290404
ED_MDS-AML_vs_HD	HSC&MPP	ADGRE2	0.003412	0.436671	0.025549
ED_MDS-AML_vs_HD	HSC&MPP	KIAA1586	0.001153	0.4363	0.011574
ED_MDS-AML_vs_HD	HSC&MPP	SKP2	0.004698	0.436209	0.03189
ED_MDS-AML_vs_HD	HSC&MPP	AC026369.3	0.000173042	0.434592	0.002851
ED_MDS-AML_vs_HD	HSC&MPP	SUGP2	0.005946	0.434526	0.037707
ED_MDS-AML_vs_HD	HSC&MPP	KIT	0.00176	0.432741	0.015727
ED_MDS-AML_vs_HD	HSC&MPP	SRP14	0.000480227	0.429128	0.006042
ED_MDS-AML_vs_HD	HSC&MPP	TPT1	8.92357e-06	0.426857	0.000255115
ED_MDS-AML_vs_HD	HSC&MPP	STAB1	6.25019e-08	0.426515	3.4119e-06
ED_MDS-AML_vs_HD	HSC&MPP	EVA1B	0.00025847	0.426313	0.003811
ED_MDS-AML_vs_HD	HSC&MPP	CYTIP	0.0003191	0.4254	0.004482
ED_MDS-AML_vs_HD	HSC&MPP	KLF13	0.004729	0.420598	0.031952
ED_MDS-AML_vs_HD	HSC&MPP	COX10	0.001155	0.419669	0.011574
ED_MDS-AML_vs_HD	HSC&MPP	PTPRD	5.66136e-07	0.418359	2.36697e-05
ED_MDS-AML_vs_HD	HSC&MPP	TANC1	8.68245e-05	0.417929	0.001644
ED_MDS-AML_vs_HD	HSC&MPP	MGST1	0.003154	0.417665	0.024305
ED_MDS-AML_vs_HD	HSC&MPP	SECISBP2L	0.003496	0.417187	0.026041
ED_MDS-AML_vs_HD	HSC&MPP	PHF12	0.001793	0.415817	0.015906
ED_MDS-AML_vs_HD	HSC&MPP	SUCO	0.001796	0.415743	0.015922
ED_MDS-AML_vs_HD	HSC&MPP	LDLR	0.00388	0.415722	0.027924
ED_MDS-AML_vs_HD	HSC&MPP	SULF2	0.001664	0.41429	0.015175
ED_MDS-AML_vs_HD	HSC&MPP	KIDINS220	0.000557723	0.413789	0.006742
ED_MDS-AML_vs_HD	HSC&MPP	ANPEP	0.006824	0.412945	0.041372
ED_MDS-AML_vs_HD	HSC&MPP	MTMR12	0.000485328	0.412159	0.006073
ED_MDS-AML_vs_HD	HSC&MPP	COA6	0.003838	0.411884	0.027736
ED_MDS-AML_vs_HD	HSC&MPP	MAP4K5	2.48771e-05	0.411646	0.000592871
ED_MDS-AML_vs_HD	HSC&MPP	CDC42EP3	0.000900957	0.410012	0.00959
ED_MDS-AML_vs_HD	HSC&MPP	EXOC5	0.002465	0.409685	0.020138
ED_MDS-AML_vs_HD	HSC&MPP	MAP3K12	0.001249	0.408281	0.012243
ED_MDS-AML_vs_HD	HSC&MPP	CSF1	1.4157e-06	0.404566	5.34713e-05
ED_MDS-AML_vs_HD	HSC&MPP	CD4	1.12993e-05	0.404549	0.000310752
ED_MDS-AML_vs_HD	HSC&MPP	GOLGA3	0.000103805	0.404162	0.001884
ED_MDS-AML_vs_HD	HSC&MPP	CCDC84	0.00208	0.404151	0.017754
ED_MDS-AML_vs_HD	HSC&MPP	NAV1	8.46369e-05	0.403869	0.001611
ED_MDS-AML_vs_HD	HSC&MPP	ZMYND8	0.005398	0.403508	0.035256
ED_MDS-AML_vs_HD	HSC&MPP	TNIK	9.266e-07	0.403253	3.67238e-05
ED_MDS-AML_vs_HD	HSC&MPP	SRSF5	0.005169	0.402002	0.034097
ED_MDS-AML_vs_HD	HSC&MPP	VCL	0.00103	0.401754	0.010674
ED_MDS-AML_vs_HD	HSC&MPP	ATE1	0.000222994	0.400847	0.003421
ED_MDS-AML_vs_HD	HSC&MPP	OXCT1	0.003298	0.400578	0.02499
ED_MDS-AML_vs_HD	HSC&MPP	SLC5A3	0.000596494	0.400563	0.007041
ED_MDS-AML_vs_HD	HSC&MPP	TSR3	0.000859352	0.400365	0.009305
ED_MDS-AML_vs_HD	HSC&MPP	ELOVL6	0.005725	0.399893	0.036794
ED_MDS-AML_vs_HD	HSC&MPP	MXD4	7.61176e-06	0.399304	0.00022426
ED_MDS-AML_vs_HD	HSC&MPP	SMAP1	0.00033661	0.399247	0.004655
ED_MDS-AML_vs_HD	HSC&MPP	DAB2	0.000131734	0.398248	0.002288
ED_MDS-AML_vs_HD	HSC&MPP	AGPAT5	0.004936	0.397461	0.033024
ED_MDS-AML_vs_HD	HSC&MPP	SPRED2	0.0011	0.396247	0.011221
ED_MDS-AML_vs_HD	HSC&MPP	YTHDF1	0.001846	0.393927	0.016217
ED_MDS-AML_vs_HD	HSC&MPP	NUP58	0.000532703	0.392838	0.006492
ED_MDS-AML_vs_HD	HSC&MPP	KNOP1	0.006266	0.390557	0.038989
ED_MDS-AML_vs_HD	HSC&MPP	RIPK2	0.004942	0.388836	0.033049
ED_MDS-AML_vs_HD	HSC&MPP	ATG9A	0.009064	0.388698	0.049629
ED_MDS-AML_vs_HD	HSC&MPP	CLN3	0.000208566	0.387616	0.003258
ED_MDS-AML_vs_HD	HSC&MPP	FAM168A	2.49509e-05	0.387054	0.000593651
ED_MDS-AML_vs_HD	HSC&MPP	MIS18BP1	0.002927	0.385753	0.022934
ED_MDS-AML_vs_HD	HSC&MPP	CCDC175	0.005401	0.385259	0.035256
ED_MDS-AML_vs_HD	HSC&MPP	TM9SF3	0.008463	0.383957	0.047471
ED_MDS-AML_vs_HD	HSC&MPP	PRXL2B	0.008573	0.381553	0.047833
ED_MDS-AML_vs_HD	HSC&MPP	TSC22D1	0.007967	0.381521	0.045697
ED_MDS-AML_vs_HD	HSC&MPP	AL499604.1	7.18106e-06	0.381353	0.000215075
ED_MDS-AML_vs_HD	HSC&MPP	SLC6A6	0.000698783	0.380837	0.00801
ED_MDS-AML_vs_HD	HSC&MPP	SKI	0.000155862	0.379809	0.00261
ED_MDS-AML_vs_HD	HSC&MPP	MAPK8IP3	0.000190303	0.376191	0.003059
ED_MDS-AML_vs_HD	HSC&MPP	ENOSF1	0.000409613	0.375169	0.005425
ED_MDS-AML_vs_HD	HSC&MPP	LGALS1	4.48478e-06	0.374973	0.000146114
ED_MDS-AML_vs_HD	HSC&MPP	FAM89A	2.01275e-07	0.374484	9.64119e-06
ED_MDS-AML_vs_HD	HSC&MPP	LINC01684	0.000709333	0.374127	0.008073
ED_MDS-AML_vs_HD	HSC&MPP	SLFN11	0.00083026	0.373748	0.009071
ED_MDS-AML_vs_HD	HSC&MPP	MEX3B	0.005881	0.370122	0.037452
ED_MDS-AML_vs_HD	HSC&MPP	ZC3H8	0.003741	0.368014	0.027304
ED_MDS-AML_vs_HD	HSC&MPP	ZNF709	0.000457768	0.36794	0.005855
ED_MDS-AML_vs_HD	HSC&MPP	BRD4	0.007282	0.367665	0.043192
ED_MDS-AML_vs_HD	HSC&MPP	PTGR1	3.11901e-07	0.366038	1.41441e-05
ED_MDS-AML_vs_HD	HSC&MPP	TP53BP2	0.000571311	0.365873	0.006842
ED_MDS-AML_vs_HD	HSC&MPP	PRKAR2B	6.78493e-09	0.365865	4.62976e-07
ED_MDS-AML_vs_HD	HSC&MPP	CHD3	0.007876	0.365426	0.045427
ED_MDS-AML_vs_HD	HSC&MPP	PHACTR2	3.24659e-05	0.365203	0.000725892
ED_MDS-AML_vs_HD	HSC&MPP	AVEN	0.000770472	0.364316	0.008574
ED_MDS-AML_vs_HD	HSC&MPP	MAP3K3	2.32537e-05	0.364182	0.000556934
ED_MDS-AML_vs_HD	HSC&MPP	STK17B	0.000484662	0.364011	0.006073
ED_MDS-AML_vs_HD	HSC&MPP	SPAG9	0.005954	0.363452	0.037741
ED_MDS-AML_vs_HD	HSC&MPP	CSTA	6.30911e-05	0.363173	0.001271
ED_MDS-AML_vs_HD	HSC&MPP	BORCS7	0.004741	0.363085	0.032001
ED_MDS-AML_vs_HD	HSC&MPP	ZNF621	0.000461214	0.361303	0.005889
ED_MDS-AML_vs_HD	HSC&MPP	ESCO1	0.003375	0.36117	0.025403
ED_MDS-AML_vs_HD	HSC&MPP	EMID1	0.00625	0.356939	0.038905
ED_MDS-AML_vs_HD	HSC&MPP	TGIF2	1.9686e-06	0.356558	7.07866e-05
ED_MDS-AML_vs_HD	HSC&MPP	DNAJC12	0.001913	0.355997	0.016617
ED_MDS-AML_vs_HD	HSC&MPP	N4BP1	0.000202643	0.353131	0.003197
ED_MDS-AML_vs_HD	HSC&MPP	LINC00355	7.88925e-06	0.353074	0.000231024
ED_MDS-AML_vs_HD	HSC&MPP	IGLC1	0.004773	0.352874	0.032188
ED_MDS-AML_vs_HD	HSC&MPP	REL	0.006535	0.351948	0.040162
ED_MDS-AML_vs_HD	HSC&MPP	KIF26B	0.002191	0.351572	0.018483
ED_MDS-AML_vs_HD	HSC&MPP	GOLGA4	0.002623	0.350341	0.021118
ED_MDS-AML_vs_HD	HSC&MPP	PEAR1	0.000257078	0.349634	0.003795
ED_MDS-AML_vs_HD	HSC&MPP	UBAC1	0.003998	0.347939	0.028566
ED_MDS-AML_vs_HD	HSC&MPP	PGM3	0.003227	0.347847	0.024673
ED_MDS-AML_vs_HD	HSC&MPP	IL18R1	1.53274e-06	0.347533	5.71366e-05
ED_MDS-AML_vs_HD	HSC&MPP	ATP2A2	0.000280603	0.347489	0.004058
ED_MDS-AML_vs_HD	HSC&MPP	CD47	0.000547821	0.344993	0.006643
ED_MDS-AML_vs_HD	HSC&MPP	AASDH	0.003585	0.344963	0.026497
ED_MDS-AML_vs_HD	HSC&MPP	SENP7	0.000511018	0.344743	0.006299
ED_MDS-AML_vs_HD	HSC&MPP	DUS1L	0.000382816	0.343566	0.005161
ED_MDS-AML_vs_HD	HSC&MPP	NOC3L	0.000381389	0.34324	0.005149
ED_MDS-AML_vs_HD	HSC&MPP	SKIL	0.000971475	0.343186	0.010228
ED_MDS-AML_vs_HD	HSC&MPP	DTX3L	0.000347275	0.342791	0.004789
ED_MDS-AML_vs_HD	HSC&MPP	KIF13A	0.000357032	0.341521	0.004886
ED_MDS-AML_vs_HD	HSC&MPP	IER3	0.000653933	0.341004	0.007623
ED_MDS-AML_vs_HD	HSC&MPP	GSK3A	0.000247703	0.34061	0.003679
ED_MDS-AML_vs_HD	HSC&MPP	WAC-AS1	0.002647	0.339462	0.021273
ED_MDS-AML_vs_HD	HSC&MPP	MEGF6	9.71373e-05	0.339062	0.001795
ED_MDS-AML_vs_HD	HSC&MPP	TPBG	0.003763	0.338864	0.027423
ED_MDS-AML_vs_HD	HSC&MPP	SNX5	0.006829	0.337755	0.041386
ED_MDS-AML_vs_HD	HSC&MPP	CTSZ	0.000236525	0.336277	0.003548
ED_MDS-AML_vs_HD	HSC&MPP	ZFC3H1	0.000875266	0.335795	0.009421
ED_MDS-AML_vs_HD	HSC&MPP	PITPNA	0.001276	0.335578	0.01242
ED_MDS-AML_vs_HD	HSC&MPP	ACSL3	0.002216	0.33546	0.018648
ED_MDS-AML_vs_HD	HSC&MPP	PROSER2	0.00899	0.334122	0.049355
ED_MDS-AML_vs_HD	HSC&MPP	POLE	7.31565e-06	0.333935	0.000217753
ED_MDS-AML_vs_HD	HSC&MPP	WASF1	0.006568	0.333893	0.040295
ED_MDS-AML_vs_HD	HSC&MPP	CD93	0.000655809	0.333425	0.007638
ED_MDS-AML_vs_HD	HSC&MPP	MON2	0.008002	0.332723	0.045805
ED_MDS-AML_vs_HD	HSC&MPP	RANBP2	0.008306	0.332385	0.046956
ED_MDS-AML_vs_HD	HSC&MPP	LINC01515	0.001564	0.331702	0.014529
ED_MDS-AML_vs_HD	HSC&MPP	CEBPA	0.006036	0.329416	0.037997
ED_MDS-AML_vs_HD	HSC&MPP	TRAPPC10	0.000416561	0.328941	0.005473
ED_MDS-AML_vs_HD	HSC&MPP	CRACR2B	0.004359	0.328925	0.030369
ED_MDS-AML_vs_HD	HSC&MPP	MRPS22	0.000756107	0.32828	0.008446
ED_MDS-AML_vs_HD	HSC&MPP	UBFD1	0.000218315	0.326925	0.003363
ED_MDS-AML_vs_HD	HSC&MPP	PARP11	9.12366e-05	0.326656	0.001712
ED_MDS-AML_vs_HD	HSC&MPP	ZMYM4	0.004852	0.326432	0.032634
ED_MDS-AML_vs_HD	HSC&MPP	LMO4	0.000543124	0.326146	0.006597
ED_MDS-AML_vs_HD	HSC&MPP	PLCG2	3.71449e-05	0.325905	0.000821619
ED_MDS-AML_vs_HD	HSC&MPP	SEC24D	0.000494003	0.324928	0.006139
ED_MDS-AML_vs_HD	HSC&MPP	GTPBP8	0.004411	0.324283	0.030532
ED_MDS-AML_vs_HD	HSC&MPP	ATXN7	0.000800684	0.323726	0.008842
ED_MDS-AML_vs_HD	HSC&MPP	PUS10	0.007421	0.323622	0.04378
ED_MDS-AML_vs_HD	HSC&MPP	PGM2	8.14508e-05	0.322891	0.001558
ED_MDS-AML_vs_HD	HSC&MPP	MTRNR2L1	5.94902e-11	0.321955	5.41248e-09
ED_MDS-AML_vs_HD	HSC&MPP	WIPF2	0.008463	0.32153	0.047471
ED_MDS-AML_vs_HD	HSC&MPP	CTDSPL2	0.006207	0.320827	0.038711
ED_MDS-AML_vs_HD	HSC&MPP	UBE2M	0.000904027	0.319616	0.009614
ED_MDS-AML_vs_HD	HSC&MPP	PLA2G12A	0.00793	0.318937	0.045648
ED_MDS-AML_vs_HD	HSC&MPP	PTBP3	0.003294	0.317901	0.024987
ED_MDS-AML_vs_HD	HSC&MPP	RRP36	0.004918	0.316884	0.032951
ED_MDS-AML_vs_HD	HSC&MPP	TMEM39A	0.001609	0.315961	0.014802
ED_MDS-AML_vs_HD	HSC&MPP	RYK	0.00343	0.315925	0.02562
ED_MDS-AML_vs_HD	HSC&MPP	SETD2	0.004961	0.314524	0.033131
ED_MDS-AML_vs_HD	HSC&MPP	SETBP1	1.85393e-12	0.314397	2.06299e-10
ED_MDS-AML_vs_HD	HSC&MPP	FAM89B	0.000428503	0.313801	0.005595
ED_MDS-AML_vs_HD	HSC&MPP	CCL28	0.00603	0.311847	0.037983
ED_MDS-AML_vs_HD	HSC&MPP	VPS37A	0.006689	0.31074	0.040786
ED_MDS-AML_vs_HD	HSC&MPP	ACVR1B	0.001359	0.310149	0.013058
ED_MDS-AML_vs_HD	HSC&MPP	AL135925.1	0.000269183	0.309711	0.003929
ED_MDS-AML_vs_HD	HSC&MPP	FYN	1.13281e-08	0.309431	7.48274e-07
ED_MDS-AML_vs_HD	HSC&MPP	OBSL1	0.007024	0.309387	0.04217
ED_MDS-AML_vs_HD	HSC&MPP	ALPK1	0.000404642	0.308868	0.005391
ED_MDS-AML_vs_HD	HSC&MPP	TET3	0.006754	0.308267	0.041068
ED_MDS-AML_vs_HD	HSC&MPP	SPNS2	0.000120248	0.307552	0.002119
ED_MDS-AML_vs_HD	HSC&MPP	COL5A1	0.002279	0.307263	0.019034
ED_MDS-AML_vs_HD	HSC&MPP	DCUN1D1	0.005399	0.307034	0.035256
ED_MDS-AML_vs_HD	HSC&MPP	POLD3	0.000340272	0.305887	0.004701
ED_MDS-AML_vs_HD	HSC&MPP	SNRK	0.004218	0.305322	0.029674
ED_MDS-AML_vs_HD	HSC&MPP	TMEM205	0.000335057	0.305259	0.004643
ED_MDS-AML_vs_HD	HSC&MPP	SMARCAD1	0.002519	0.30434	0.020454
ED_MDS-AML_vs_HD	HSC&MPP	FBXW7	0.008394	0.303102	0.047229
ED_MDS-AML_vs_HD	HSC&MPP	EPGN	7.9659e-07	0.301971	3.18328e-05
ED_MDS-AML_vs_HD	HSC&MPP	MTRNR2L8	0.003789	0.301959	0.02754
ED_MDS-AML_vs_HD	HSC&MPP	DOCK7	0.000174	0.301891	0.002856
ED_MDS-AML_vs_HD	HSC&MPP	CCDC71L	0.001389	0.30114	0.013311
ED_MDS-AML_vs_HD	HSC&MPP	KLHL23	0.000345381	0.301097	0.004767
ED_MDS-AML_vs_HD	HSC&MPP	SZT2	0.002442	0.301061	0.020019
ED_MDS-AML_vs_HD	HSC&MPP	STAP1	0.007516	0.300301	0.044218
ED_MDS-AML_vs_HD	HSC&MPP	PEX2	0.000942356	0.299848	0.00995
ED_MDS-AML_vs_HD	HSC&MPP	ADIPOR2	0.006505	0.299797	0.040057
ED_MDS-AML_vs_HD	HSC&MPP	ZCCHC3	0.005903	0.299253	0.037534
ED_MDS-AML_vs_HD	HSC&MPP	PPP1R14A	2.00538e-16	0.298882	3.67213e-14
ED_MDS-AML_vs_HD	HSC&MPP	EMC1	0.004278	0.298296	0.029918
ED_MDS-AML_vs_HD	HSC&MPP	TEFM	0.000216728	0.298036	0.003342
ED_MDS-AML_vs_HD	HSC&MPP	UBR3	0.000211229	0.295577	0.003286
ED_MDS-AML_vs_HD	HSC&MPP	SEC16A	0.001211	0.295398	0.011994
ED_MDS-AML_vs_HD	HSC&MPP	ZNF521	0.000957821	0.294522	0.010099
ED_MDS-AML_vs_HD	HSC&MPP	GPATCH2	0.001849	0.29436	0.016222
ED_MDS-AML_vs_HD	HSC&MPP	AUXG01000058.1	0.000592684	0.294259	0.007028
ED_MDS-AML_vs_HD	HSC&MPP	CSNK2A2	0.000741538	0.29295	0.008327
ED_MDS-AML_vs_HD	HSC&MPP	CCDC82	0.000866913	0.292864	0.009366
ED_MDS-AML_vs_HD	HSC&MPP	ZNF124	0.003021	0.292029	0.023434
ED_MDS-AML_vs_HD	HSC&MPP	FAN1	0.001885	0.291855	0.016485
ED_MDS-AML_vs_HD	HSC&MPP	CCDC173	0.000578565	0.291651	0.006906
ED_MDS-AML_vs_HD	HSC&MPP	SUMO4	0.000485748	0.289392	0.006073
ED_MDS-AML_vs_HD	HSC&MPP	ATG4B	0.000186178	0.288025	0.003009
ED_MDS-AML_vs_HD	HSC&MPP	SEMA6A	1.61292e-08	0.287859	1.01888e-06
ED_MDS-AML_vs_HD	HSC&MPP	SPNS1	0.002117	0.287859	0.017978
ED_MDS-AML_vs_HD	HSC&MPP	TRIM5	0.00211	0.287368	0.017941
ED_MDS-AML_vs_HD	HSC&MPP	SPAG6	4.18265e-15	0.286113	6.36907e-13
ED_MDS-AML_vs_HD	HSC&MPP	SOCS1	0.000868157	0.285786	0.009372
ED_MDS-AML_vs_HD	HSC&MPP	MARK4	0.001156	0.285641	0.011574
ED_MDS-AML_vs_HD	HSC&MPP	PPP4R1	0.001514	0.285016	0.014129
ED_MDS-AML_vs_HD	HSC&MPP	KCNN4	0.003832	0.28417	0.027736
ED_MDS-AML_vs_HD	HSC&MPP	USP46	0.001101	0.283678	0.011229
ED_MDS-AML_vs_HD	HSC&MPP	DPEP1	0.000223226	0.283553	0.003421
ED_MDS-AML_vs_HD	HSC&MPP	ARAP2	0.007781	0.283171	0.045195
ED_MDS-AML_vs_HD	HSC&MPP	C8orf76	0.00781	0.282862	0.0452
ED_MDS-AML_vs_HD	HSC&MPP	RHOQ	0.000746583	0.280979	0.008366
ED_MDS-AML_vs_HD	HSC&MPP	PRKAA1	0.002387	0.27899	0.019679
ED_MDS-AML_vs_HD	HSC&MPP	AL355075.4	3.43056e-07	0.278663	1.53642e-05
ED_MDS-AML_vs_HD	HSC&MPP	NUP98	0.000975628	0.278316	0.010249
ED_MDS-AML_vs_HD	HSC&MPP	KMT5B	0.008205	0.278203	0.046544
ED_MDS-AML_vs_HD	HSC&MPP	PRX	0.00013918	0.277543	0.002386
ED_MDS-AML_vs_HD	HSC&MPP	CCDC7	0.000747951	0.277537	0.008375
ED_MDS-AML_vs_HD	HSC&MPP	KMT2D	0.003336	0.277334	0.025217
ED_MDS-AML_vs_HD	HSC&MPP	SEC22B	0.001948	0.276372	0.016884
ED_MDS-AML_vs_HD	HSC&MPP	CHCHD1	0.000325481	0.276012	0.004545
ED_MDS-AML_vs_HD	HSC&MPP	CD84	0.00028734	0.275993	0.00412
ED_MDS-AML_vs_HD	HSC&MPP	CCNJ	0.000559349	0.275569	0.006749
ED_MDS-AML_vs_HD	HSC&MPP	IFT80	0.000144401	0.274919	0.002455
ED_MDS-AML_vs_HD	HSC&MPP	ST3GAL5	0.002236	0.274646	0.01877
ED_MDS-AML_vs_HD	HSC&MPP	IRAK1BP1	2.15137e-05	0.273729	0.000525706
ED_MDS-AML_vs_HD	HSC&MPP	C21orf91	0.000911294	0.273102	0.009665
ED_MDS-AML_vs_HD	HSC&MPP	SAMHD1	0.001459	0.272685	0.01382
ED_MDS-AML_vs_HD	HSC&MPP	PPP2R2D	0.005542	0.272565	0.035892
ED_MDS-AML_vs_HD	HSC&MPP	LINC00623	0.000103083	0.271889	0.001878
ED_MDS-AML_vs_HD	HSC&MPP	REC8	0.000681625	0.270934	0.007863
ED_MDS-AML_vs_HD	HSC&MPP	CDC73	0.00372	0.270831	0.027205
ED_MDS-AML_vs_HD	HSC&MPP	GCNT1	0.000738279	0.269979	0.008324
ED_MDS-AML_vs_HD	HSC&MPP	TMEM44	0.001009	0.269686	0.01049
ED_MDS-AML_vs_HD	HSC&MPP	TRAF3IP1	0.001867	0.266815	0.016347
ED_MDS-AML_vs_HD	HSC&MPP	TMEM216	0.000434325	0.266598	0.00565
ED_MDS-AML_vs_HD	HSC&MPP	CARD8-AS1	1.84005e-05	0.26616	0.000461321
ED_MDS-AML_vs_HD	HSC&MPP	NDUFAB1	0.007089	0.265826	0.04241
ED_MDS-AML_vs_HD	HSC&MPP	MED31	0.00057057	0.265109	0.006842
ED_MDS-AML_vs_HD	HSC&MPP	CD109	9.78391e-08	0.264963	5.05479e-06
ED_MDS-AML_vs_HD	HSC&MPP	NFYB	0.004371	0.264846	0.030428
ED_MDS-AML_vs_HD	HSC&MPP	SPATA1	0.000114802	0.263395	0.00205
ED_MDS-AML_vs_HD	HSC&MPP	CYP2S1	0.000479171	0.262406	0.006038
ED_MDS-AML_vs_HD	HSC&MPP	RTCA-AS1	6.08104e-07	0.262349	2.51338e-05
ED_MDS-AML_vs_HD	HSC&MPP	SMCO4	0.001433	0.262142	0.013625
ED_MDS-AML_vs_HD	HSC&MPP	MYB	0.004226	0.26207	0.029676
ED_MDS-AML_vs_HD	HSC&MPP	MRFAP1L1	7.76355e-05	0.261745	0.001503
ED_MDS-AML_vs_HD	HSC&MPP	ETS1	0.001427	0.260047	0.013585
ED_MDS-AML_vs_HD	HSC&MPP	MAML2	0.007718	0.259636	0.045076
ED_MDS-AML_vs_HD	HSC&MPP	PPP4R3A	0.004473	0.25883	0.03088
ED_MDS-AML_vs_HD	HSC&MPP	INPP5A	0.003672	0.258178	0.026937
ED_MDS-AML_vs_HD	HSC&MPP	ZNF253	0.000115854	0.2578	0.002064
ED_MDS-AML_vs_HD	HSC&MPP	HYAL2	0.001006	0.257166	0.010473
ED_MDS-AML_vs_HD	HSC&MPP	EXOSC6	0.005771	0.256805	0.036992
ED_MDS-AML_vs_HD	HSC&MPP	IL6ST	0.007744	0.25612	0.045172
ED_MDS-AML_vs_HD	HSC&MPP	FBN1	0.001304	0.255426	0.012618
ED_MDS-AML_vs_HD	HSC&MPP	MAML3	0.003258	0.255041	0.024834
ED_MDS-AML_vs_HD	HSC&MPP	DAPP1	0.002372	0.253772	0.019592
ED_MDS-AML_vs_HD	HSC&MPP	CTBP2	0.007851	0.252061	0.045356
ED_MDS-AML_vs_HD	HSC&MPP	CPD	0.007261	0.252006	0.043099
ED_MDS-AML_vs_HD	HSC&MPP	CACNB2	2.87112e-07	0.251896	1.30609e-05
ED_MDS-AML_vs_HD	HSC&MPP	API5	1.20649e-05	0.251108	0.000326227
ED_MDS-AML_vs_HD	HSC&MPP	FAM107B	0.0001323	0.250648	0.002295
ED_MDS-AML_vs_HD	HSC&MPP	DDX56	0.000579864	-0.25034	0.006915
ED_MDS-AML_vs_HD	HSC&MPP	KIAA1191	0.006146	-0.25064	0.038508
ED_MDS-AML_vs_HD	HSC&MPP	FAM234A	0.001711	-0.25115	0.015439
ED_MDS-AML_vs_HD	HSC&MPP	GSN	0.001689	-0.25171	0.015339
ED_MDS-AML_vs_HD	HSC&MPP	ELAVL1	0.004651	-0.25235	0.031728
ED_MDS-AML_vs_HD	HSC&MPP	ST3GAL4	0.005076	-0.25238	0.033726
ED_MDS-AML_vs_HD	HSC&MPP	GIMAP2	0.000870093	-0.25317	0.009379
ED_MDS-AML_vs_HD	HSC&MPP	RFC4	0.004381	-0.25447	0.030468
ED_MDS-AML_vs_HD	HSC&MPP	SCAMP1-AS1	0.006816	-0.25485	0.041359
ED_MDS-AML_vs_HD	HSC&MPP	NDUFB10	0.003614	-0.25538	0.026633
ED_MDS-AML_vs_HD	HSC&MPP	ATG3	0.007048	-0.25782	0.042218
ED_MDS-AML_vs_HD	HSC&MPP	MAP4K1	0.000146631	-0.25842	0.00249
ED_MDS-AML_vs_HD	HSC&MPP	HEXA	0.00047744	-0.26053	0.006032
ED_MDS-AML_vs_HD	HSC&MPP	PNKP	0.000214553	-0.26066	0.003327
ED_MDS-AML_vs_HD	HSC&MPP	CYB5R1	0.00050672	-0.26154	0.00627
ED_MDS-AML_vs_HD	HSC&MPP	DCPS	0.007652	-0.26165	0.044799
ED_MDS-AML_vs_HD	HSC&MPP	AC022137.4	0.005059	-0.26201	0.033671
ED_MDS-AML_vs_HD	HSC&MPP	WDR77	0.008492	-0.26235	0.047577
ED_MDS-AML_vs_HD	HSC&MPP	WDR54	0.007761	-0.26235	0.045195
ED_MDS-AML_vs_HD	HSC&MPP	AC004540.1	0.000400007	-0.26357	0.005348
ED_MDS-AML_vs_HD	HSC&MPP	PRR3	0.00388	-0.26397	0.027924
ED_MDS-AML_vs_HD	HSC&MPP	MYO1G	0.002816	-0.26469	0.02227
ED_MDS-AML_vs_HD	HSC&MPP	RAB37	0.003364	-0.26519	0.02536
ED_MDS-AML_vs_HD	HSC&MPP	MRPL1	0.001419	-0.26548	0.01353
ED_MDS-AML_vs_HD	HSC&MPP	ACP1	0.000372123	-0.26711	0.005055
ED_MDS-AML_vs_HD	HSC&MPP	CCT3	0.008156	-0.26761	0.046413
ED_MDS-AML_vs_HD	HSC&MPP	LCP2	0.007221	-0.26824	0.04298
ED_MDS-AML_vs_HD	HSC&MPP	LAMTOR2	6.0379e-05	-0.26928	0.001225
ED_MDS-AML_vs_HD	HSC&MPP	ACAD9	0.003609	-0.26993	0.026626
ED_MDS-AML_vs_HD	HSC&MPP	CAPN1	3.35468e-06	-0.27019	0.000112335
ED_MDS-AML_vs_HD	HSC&MPP	NUDT8	0.001539	-0.27046	0.014332
ED_MDS-AML_vs_HD	HSC&MPP	AP002360.1	0.005428	-0.27058	0.035385
ED_MDS-AML_vs_HD	HSC&MPP	HAT1	0.001724	-0.27153	0.015507
ED_MDS-AML_vs_HD	HSC&MPP	WDR36	0.002779	-0.27247	0.022078
ED_MDS-AML_vs_HD	HSC&MPP	RPP38	0.007303	-0.27261	0.043298
ED_MDS-AML_vs_HD	HSC&MPP	NFKB2	0.003001	-0.2762	0.023326
ED_MDS-AML_vs_HD	HSC&MPP	ACOT7	0.00883	-0.27662	0.04879
ED_MDS-AML_vs_HD	HSC&MPP	ACD	0.004897	-0.27692	0.032868
ED_MDS-AML_vs_HD	HSC&MPP	NUDT14	0.000703683	-0.28013	0.008034
ED_MDS-AML_vs_HD	HSC&MPP	AC009318.1	0.003168	-0.28028	0.024365
ED_MDS-AML_vs_HD	HSC&MPP	TMEM69	0.002651	-0.28121	0.02128
ED_MDS-AML_vs_HD	HSC&MPP	MLST8	0.00244	-0.28217	0.020014
ED_MDS-AML_vs_HD	HSC&MPP	MRPL11	0.003304	-0.28266	0.025025
ED_MDS-AML_vs_HD	HSC&MPP	PSPH	0.004595	-0.28396	0.031431
ED_MDS-AML_vs_HD	HSC&MPP	PHGDH	0.000821137	-0.28417	0.008992
ED_MDS-AML_vs_HD	HSC&MPP	CRYZL1	0.008757	-0.28433	0.048524
ED_MDS-AML_vs_HD	HSC&MPP	NPRL3	0.002568	-0.28558	0.020792
ED_MDS-AML_vs_HD	HSC&MPP	SCOC	0.005962	-0.28572	0.037776
ED_MDS-AML_vs_HD	HSC&MPP	COPS7B	0.005642	-0.28656	0.036423
ED_MDS-AML_vs_HD	HSC&MPP	SYMPK	4.67906e-06	-0.28661	0.000150416
ED_MDS-AML_vs_HD	HSC&MPP	DLEU1	0.000169308	-0.28668	0.002806
ED_MDS-AML_vs_HD	HSC&MPP	HINT2	0.0001079	-0.28672	0.001949
ED_MDS-AML_vs_HD	HSC&MPP	TECR	0.000122297	-0.28685	0.00215
ED_MDS-AML_vs_HD	HSC&MPP	LYPLAL1	0.002235	-0.2873	0.01877
ED_MDS-AML_vs_HD	HSC&MPP	AL022311.1	0.003848	-0.28841	0.027765
ED_MDS-AML_vs_HD	HSC&MPP	CYFIP2	9.77082e-05	-0.28958	0.001803
ED_MDS-AML_vs_HD	HSC&MPP	ODF2	9.2872e-05	-0.28975	0.001731
ED_MDS-AML_vs_HD	HSC&MPP	AC018521.5	0.002263	-0.29059	0.018929
ED_MDS-AML_vs_HD	HSC&MPP	WDR45	0.003385	-0.2909	0.025437
ED_MDS-AML_vs_HD	HSC&MPP	SMIM20	0.001567	-0.29167	0.014543
ED_MDS-AML_vs_HD	HSC&MPP	FAM215B	4.22655e-05	-0.29314	0.000919419
ED_MDS-AML_vs_HD	HSC&MPP	CMAS	0.001071	-0.29325	0.011006
ED_MDS-AML_vs_HD	HSC&MPP	ZNF346	0.004719	-0.29348	0.031943
ED_MDS-AML_vs_HD	HSC&MPP	ZNF274	0.000479202	-0.2946	0.006038
ED_MDS-AML_vs_HD	HSC&MPP	KYAT3	0.000447078	-0.29526	0.005759
ED_MDS-AML_vs_HD	HSC&MPP	WDR61	0.000835108	-0.29611	0.009104
ED_MDS-AML_vs_HD	HSC&MPP	SMARCE1	0.003248	-0.29619	0.024804
ED_MDS-AML_vs_HD	HSC&MPP	AHSA1	0.003945	-0.29663	0.028283
ED_MDS-AML_vs_HD	HSC&MPP	PARN	0.002215	-0.29686	0.018648
ED_MDS-AML_vs_HD	HSC&MPP	ABHD14A	0.000388771	-0.29721	0.005222
ED_MDS-AML_vs_HD	HSC&MPP	MAN2C1	0.007027	-0.29779	0.04217
ED_MDS-AML_vs_HD	HSC&MPP	PGPEP1	0.001261	-0.29786	0.012296
ED_MDS-AML_vs_HD	HSC&MPP	LRCH4	0.003474	-0.29825	0.025915
ED_MDS-AML_vs_HD	HSC&MPP	XAB2	0.002381	-0.29853	0.019637
ED_MDS-AML_vs_HD	HSC&MPP	IGFLR1	0.004538	-0.29863	0.031165
ED_MDS-AML_vs_HD	HSC&MPP	PEX10	0.000728209	-0.2987	0.008249
ED_MDS-AML_vs_HD	HSC&MPP	TCF7	0.006167	-0.29951	0.038586
ED_MDS-AML_vs_HD	HSC&MPP	PAXIP1-AS1	0.00641	-0.30062	0.039668
ED_MDS-AML_vs_HD	HSC&MPP	PRKG2	0.000197798	-0.30066	0.003158
ED_MDS-AML_vs_HD	HSC&MPP	ZNF3	0.003013	-0.30117	0.023399
ED_MDS-AML_vs_HD	HSC&MPP	TP53I13	0.000103299	-0.30227	0.00188
ED_MDS-AML_vs_HD	HSC&MPP	TUBGCP2	0.001138	-0.30239	0.011462
ED_MDS-AML_vs_HD	HSC&MPP	C12orf76	0.006776	-0.30378	0.041169
ED_MDS-AML_vs_HD	HSC&MPP	PQBP1	0.001413	-0.30515	0.013494
ED_MDS-AML_vs_HD	HSC&MPP	HIST1H2BN	0.000268833	-0.30532	0.003928
ED_MDS-AML_vs_HD	HSC&MPP	MOSPD3	0.007109	-0.30563	0.042512
ED_MDS-AML_vs_HD	HSC&MPP	KAT5	0.005468	-0.30597	0.035591
ED_MDS-AML_vs_HD	HSC&MPP	CES2	0.003078	-0.30608	0.023814
ED_MDS-AML_vs_HD	HSC&MPP	CASC15	0.000531493	-0.30609	0.006488
ED_MDS-AML_vs_HD	HSC&MPP	METTL21A	0.001599	-0.30667	0.014748
ED_MDS-AML_vs_HD	HSC&MPP	HTR1F	6.98548e-05	-0.30671	0.001384
ED_MDS-AML_vs_HD	HSC&MPP	MRPL32	0.008598	-0.307	0.047947
ED_MDS-AML_vs_HD	HSC&MPP	NRM	0.008806	-0.3075	0.048705
ED_MDS-AML_vs_HD	HSC&MPP	RTRAF	0.005339	-0.3087	0.035015
ED_MDS-AML_vs_HD	HSC&MPP	C9orf43	1.69347e-06	-0.30957	6.20197e-05
ED_MDS-AML_vs_HD	HSC&MPP	SURF2	0.003391	-0.31024	0.025457
ED_MDS-AML_vs_HD	HSC&MPP	METTL5	0.004681	-0.31074	0.031832
ED_MDS-AML_vs_HD	HSC&MPP	NT5C	0.006175	-0.31343	0.038602
ED_MDS-AML_vs_HD	HSC&MPP	KDM2B	0.004137	-0.31497	0.029219
ED_MDS-AML_vs_HD	HSC&MPP	NDUFA1	0.008652	-0.31522	0.048176
ED_MDS-AML_vs_HD	HSC&MPP	HSD17B4	0.00542	-0.31595	0.035353
ED_MDS-AML_vs_HD	HSC&MPP	BSCL2	0.00144	-0.3163	0.013679
ED_MDS-AML_vs_HD	HSC&MPP	YBX3	0.000356913	-0.31671	0.004886
ED_MDS-AML_vs_HD	HSC&MPP	PTGER2	2.85066e-05	-0.31672	0.000659803
ED_MDS-AML_vs_HD	HSC&MPP	ALDH16A1	0.002766	-0.31749	0.022
ED_MDS-AML_vs_HD	HSC&MPP	SPI1	0.002048	-0.31849	0.017607
ED_MDS-AML_vs_HD	HSC&MPP	ASCC2	0.002965	-0.31865	0.023124
ED_MDS-AML_vs_HD	HSC&MPP	LNPEP	0.001483	-0.31985	0.013932
ED_MDS-AML_vs_HD	HSC&MPP	NDN	4.30059e-05	-0.32048	0.000931321
ED_MDS-AML_vs_HD	HSC&MPP	KAT2A	1.11188e-05	-0.32452	0.000307543
ED_MDS-AML_vs_HD	HSC&MPP	GIGYF1	0.006857	-0.32465	0.041522
ED_MDS-AML_vs_HD	HSC&MPP	DUS3L	0.004834	-0.32496	0.032539
ED_MDS-AML_vs_HD	HSC&MPP	RPA1	4.8512e-05	-0.32503	0.001024
ED_MDS-AML_vs_HD	HSC&MPP	ALG13	0.000315618	-0.32553	0.004441
ED_MDS-AML_vs_HD	HSC&MPP	PTMA	0.008356	-0.32604	0.047071
ED_MDS-AML_vs_HD	HSC&MPP	CHCHD5	5.30079e-06	-0.32655	0.000166698
ED_MDS-AML_vs_HD	HSC&MPP	NDUFS3	0.005485	-0.32731	0.035645
ED_MDS-AML_vs_HD	HSC&MPP	TMEM230	0.006635	-0.32746	0.040565
ED_MDS-AML_vs_HD	HSC&MPP	WASHC1	0.007382	-0.32772	0.043643
ED_MDS-AML_vs_HD	HSC&MPP	RPS13	0.001527	-0.32969	0.014239
ED_MDS-AML_vs_HD	HSC&MPP	C2orf68	0.001031	-0.33048	0.010674
ED_MDS-AML_vs_HD	HSC&MPP	TPGS1	0.002202	-0.3346	0.018552
ED_MDS-AML_vs_HD	HSC&MPP	SNF8	0.005781	-0.33501	0.037018
ED_MDS-AML_vs_HD	HSC&MPP	RFK	0.002844	-0.33526	0.022404
ED_MDS-AML_vs_HD	HSC&MPP	HIST1H2BG	6.21203e-06	-0.33527	0.000190388
ED_MDS-AML_vs_HD	HSC&MPP	RPL5	0.00555	-0.33643	0.035922
ED_MDS-AML_vs_HD	HSC&MPP	AL592183.1	0.001545	-0.33777	0.014378
ED_MDS-AML_vs_HD	HSC&MPP	MSH3	0.001477	-0.33832	0.013911
ED_MDS-AML_vs_HD	HSC&MPP	GFER	0.000412787	-0.33948	0.005438
ED_MDS-AML_vs_HD	HSC&MPP	ARRDC1	1.15164e-05	-0.34027	0.000314928
ED_MDS-AML_vs_HD	HSC&MPP	DDX1	0.000276239	-0.34028	0.004004
ED_MDS-AML_vs_HD	HSC&MPP	NAAA	7.25483e-05	-0.34046	0.001428
ED_MDS-AML_vs_HD	HSC&MPP	IDH3B	0.001262	-0.34228	0.012296
ED_MDS-AML_vs_HD	HSC&MPP	TTC19	0.005134	-0.34252	0.033962
ED_MDS-AML_vs_HD	HSC&MPP	C19orf48	0.004671	-0.34258	0.031813
ED_MDS-AML_vs_HD	HSC&MPP	CASP1	1.95179e-05	-0.3427	0.00048513
ED_MDS-AML_vs_HD	HSC&MPP	TAF9B	0.006568	-0.34415	0.040295
ED_MDS-AML_vs_HD	HSC&MPP	SRFBP1	0.000264493	-0.34495	0.003884
ED_MDS-AML_vs_HD	HSC&MPP	MTPN	0.000520959	-0.34556	0.006392
ED_MDS-AML_vs_HD	HSC&MPP	EMG1	0.006162	-0.34561	0.038569
ED_MDS-AML_vs_HD	HSC&MPP	PUS1	7.71419e-05	-0.34619	0.001496
ED_MDS-AML_vs_HD	HSC&MPP	ZFP62	0.002747	-0.34761	0.021872
ED_MDS-AML_vs_HD	HSC&MPP	TSPAN32	8.57127e-05	-0.34816	0.001627
ED_MDS-AML_vs_HD	HSC&MPP	HSD17B8	0.000600771	-0.34825	0.007077
ED_MDS-AML_vs_HD	HSC&MPP	LMNB1	0.004875	-0.34942	0.032737
ED_MDS-AML_vs_HD	HSC&MPP	TMEM101	0.00799	-0.35055	0.045773
ED_MDS-AML_vs_HD	HSC&MPP	AKR7A2	0.001326	-0.35081	0.012771
ED_MDS-AML_vs_HD	HSC&MPP	GRAMD1A	0.0002367	-0.35105	0.003548
ED_MDS-AML_vs_HD	HSC&MPP	ATP5MG	0.000293095	-0.35143	0.00419
ED_MDS-AML_vs_HD	HSC&MPP	DYM	0.007775	-0.3516	0.045195
ED_MDS-AML_vs_HD	HSC&MPP	SLC66A3	0.004055	-0.35164	0.028786
ED_MDS-AML_vs_HD	HSC&MPP	PSMD9	0.005869	-0.35175	0.037407
ED_MDS-AML_vs_HD	HSC&MPP	SNRNP40	0.000668586	-0.3525	0.00775
ED_MDS-AML_vs_HD	HSC&MPP	EIF3M	0.008563	-0.3532	0.047826
ED_MDS-AML_vs_HD	HSC&MPP	DCTD	0.000198165	-0.35333	0.003161
ED_MDS-AML_vs_HD	HSC&MPP	ARMC10	7.58952e-05	-0.35338	0.001484
ED_MDS-AML_vs_HD	HSC&MPP	FHIT	0.000487737	-0.35431	0.006082
ED_MDS-AML_vs_HD	HSC&MPP	KXD1	0.001223	-0.35467	0.012048
ED_MDS-AML_vs_HD	HSC&MPP	IFT22	0.002967	-0.35568	0.023124
ED_MDS-AML_vs_HD	HSC&MPP	MFF	0.003357	-0.35707	0.025335
ED_MDS-AML_vs_HD	HSC&MPP	LINC01089	6.77782e-05	-0.35761	0.00135
ED_MDS-AML_vs_HD	HSC&MPP	CBFB	0.00258	-0.3603	0.020843
ED_MDS-AML_vs_HD	HSC&MPP	PRXL2C	2.43509e-05	-0.36048	0.000581286
ED_MDS-AML_vs_HD	HSC&MPP	PIK3CG	0.005491	-0.3607	0.035649
ED_MDS-AML_vs_HD	HSC&MPP	SCAMP2	0.007164	-0.36086	0.042665
ED_MDS-AML_vs_HD	HSC&MPP	RPF1	0.00905	-0.36186	0.049608
ED_MDS-AML_vs_HD	HSC&MPP	POLD4	0.0083	-0.36195	0.046937
ED_MDS-AML_vs_HD	HSC&MPP	LINC01122	6.5596e-08	-0.36297	3.54071e-06
ED_MDS-AML_vs_HD	HSC&MPP	SDHA	4.12373e-05	-0.36372	0.000899757
ED_MDS-AML_vs_HD	HSC&MPP	IL27RA	0.004292	-0.3641	0.029967
ED_MDS-AML_vs_HD	HSC&MPP	IDH2	0.007752	-0.36412	0.045181
ED_MDS-AML_vs_HD	HSC&MPP	ATP5ME	0.009123	-0.36651	0.049803
ED_MDS-AML_vs_HD	HSC&MPP	MFGE8	0.007894	-0.36697	0.045496
ED_MDS-AML_vs_HD	HSC&MPP	TOMM6	0.001751	-0.36708	0.015695
ED_MDS-AML_vs_HD	HSC&MPP	PSMG4	0.0004583	-0.36758	0.005857
ED_MDS-AML_vs_HD	HSC&MPP	CDCA7L	0.002239	-0.36957	0.018788
ED_MDS-AML_vs_HD	HSC&MPP	DYNLRB1	0.000437213	-0.36962	0.005662
ED_MDS-AML_vs_HD	HSC&MPP	JKAMP	0.004831	-0.37113	0.032536
ED_MDS-AML_vs_HD	HSC&MPP	IKZF1	0.000490768	-0.37193	0.00611
ED_MDS-AML_vs_HD	HSC&MPP	UQCRFS1	0.004388	-0.3729	0.030474
ED_MDS-AML_vs_HD	HSC&MPP	C5orf56	0.000794944	-0.37358	0.008799
ED_MDS-AML_vs_HD	HSC&MPP	RPS27A	0.000102842	-0.37406	0.001876
ED_MDS-AML_vs_HD	HSC&MPP	C15orf40	4.86478e-05	-0.37448	0.001026
ED_MDS-AML_vs_HD	HSC&MPP	MRPS17	0.00713	-0.37466	0.042532
ED_MDS-AML_vs_HD	HSC&MPP	ASF1B	0.00458	-0.3753	0.031358
ED_MDS-AML_vs_HD	HSC&MPP	HSPA1A	0.000478918	-0.37705	0.006038
ED_MDS-AML_vs_HD	HSC&MPP	PYURF	0.008489	-0.37779	0.047577
ED_MDS-AML_vs_HD	HSC&MPP	C5orf15	0.003886	-0.37817	0.02794
ED_MDS-AML_vs_HD	HSC&MPP	NUDT21	0.000761461	-0.37873	0.008499
ED_MDS-AML_vs_HD	HSC&MPP	CD59	0.002854	-0.37913	0.022449
ED_MDS-AML_vs_HD	HSC&MPP	TSEN15	0.000701932	-0.3794	0.008033
ED_MDS-AML_vs_HD	HSC&MPP	ENO2	0.000971061	-0.38121	0.010228
ED_MDS-AML_vs_HD	HSC&MPP	PSMD8	0.00806	-0.38143	0.046044
ED_MDS-AML_vs_HD	HSC&MPP	RASGRP2	0.000244673	-0.38157	0.003641
ED_MDS-AML_vs_HD	HSC&MPP	HIST3H2A	9.93723e-11	-0.38209	8.76536e-09
ED_MDS-AML_vs_HD	HSC&MPP	DPH5	0.001047	-0.38211	0.010808
ED_MDS-AML_vs_HD	HSC&MPP	THG1L	0.004505	-0.38322	0.031047
ED_MDS-AML_vs_HD	HSC&MPP	TUFM	0.005469	-0.38337	0.035591
ED_MDS-AML_vs_HD	HSC&MPP	PSMG3	0.002892	-0.38355	0.022704
ED_MDS-AML_vs_HD	HSC&MPP	SLC25A46	0.007929	-0.38355	0.045648
ED_MDS-AML_vs_HD	HSC&MPP	MVB12A	0.003196	-0.38357	0.024488
ED_MDS-AML_vs_HD	HSC&MPP	HSPA1B	0.002508	-0.38439	0.02038
ED_MDS-AML_vs_HD	HSC&MPP	SH3KBP1	0.006467	-0.38456	0.039877
ED_MDS-AML_vs_HD	HSC&MPP	CCPG1	0.006101	-0.38484	0.038316
ED_MDS-AML_vs_HD	HSC&MPP	SCRN2	0.008758	-0.3864	0.048524
ED_MDS-AML_vs_HD	HSC&MPP	RPA3	0.000147344	-0.38698	0.002496
ED_MDS-AML_vs_HD	HSC&MPP	IPO5	0.002574	-0.38774	0.020818
ED_MDS-AML_vs_HD	HSC&MPP	CPSF7	0.001251	-0.38816	0.012252
ED_MDS-AML_vs_HD	HSC&MPP	NXT1	0.000520969	-0.38987	0.006392
ED_MDS-AML_vs_HD	HSC&MPP	SCAF4	0.002451	-0.39046	0.020075
ED_MDS-AML_vs_HD	HSC&MPP	ERLIN1	0.001308	-0.39075	0.012638
ED_MDS-AML_vs_HD	HSC&MPP	MAGOHB	0.001435	-0.39143	0.013635
ED_MDS-AML_vs_HD	HSC&MPP	PRPF19	9.61562e-05	-0.39227	0.001781
ED_MDS-AML_vs_HD	HSC&MPP	FBXL15	0.002737	-0.39251	0.021825
ED_MDS-AML_vs_HD	HSC&MPP	FAM3C	0.000876779	-0.39359	0.00943
ED_MDS-AML_vs_HD	HSC&MPP	CSDE1	0.003268	-0.39401	0.02488
ED_MDS-AML_vs_HD	HSC&MPP	ANKRD40	0.004221	-0.39421	0.029674
ED_MDS-AML_vs_HD	HSC&MPP	ANAPC15	0.005999	-0.39426	0.037889
ED_MDS-AML_vs_HD	HSC&MPP	TEX264	2.21644e-05	-0.39428	0.000535404
ED_MDS-AML_vs_HD	HSC&MPP	LPIN1	0.004678	-0.39429	0.031829
ED_MDS-AML_vs_HD	HSC&MPP	PHPT1	0.000570967	-0.39458	0.006842
ED_MDS-AML_vs_HD	HSC&MPP	RPL24	2.95258e-05	-0.39541	0.000680127
ED_MDS-AML_vs_HD	HSC&MPP	HHEX	0.007565	-0.39652	0.044449
ED_MDS-AML_vs_HD	HSC&MPP	HIBADH	0.003731	-0.39815	0.027268
ED_MDS-AML_vs_HD	HSC&MPP	GSDMD	0.006248	-0.39875	0.038905
ED_MDS-AML_vs_HD	HSC&MPP	RHEB	0.000811564	-0.39971	0.008914
ED_MDS-AML_vs_HD	HSC&MPP	WSB1	0.002986	-0.40159	0.023235
ED_MDS-AML_vs_HD	HSC&MPP	ZNF394	0.006893	-0.40262	0.041707
ED_MDS-AML_vs_HD	HSC&MPP	LAPTM4A	0.002365	-0.40322	0.019569
ED_MDS-AML_vs_HD	HSC&MPP	CHCHD3	0.000473026	-0.40338	0.006001
ED_MDS-AML_vs_HD	HSC&MPP	BIRC3	0.001005	-0.40361	0.010473
ED_MDS-AML_vs_HD	HSC&MPP	COMMD7	0.009095	-0.40444	0.049704
ED_MDS-AML_vs_HD	HSC&MPP	GDE1	0.008553	-0.40462	0.04781
ED_MDS-AML_vs_HD	HSC&MPP	URM1	0.000827421	-0.40521	0.009047
ED_MDS-AML_vs_HD	HSC&MPP	PTPMT1	0.003178	-0.40662	0.024425
ED_MDS-AML_vs_HD	HSC&MPP	AKR1B1	0.002854	-0.40667	0.022449
ED_MDS-AML_vs_HD	HSC&MPP	BOP1	0.00204	-0.40707	0.017568
ED_MDS-AML_vs_HD	HSC&MPP	NQO2	0.000509349	-0.40961	0.006287
ED_MDS-AML_vs_HD	HSC&MPP	RUVBL2	0.000203822	-0.41068	0.003208
ED_MDS-AML_vs_HD	HSC&MPP	KRTCAP2	0.007829	-0.41143	0.045248
ED_MDS-AML_vs_HD	HSC&MPP	ZNF32	3.62656e-05	-0.41242	0.00080463
ED_MDS-AML_vs_HD	HSC&MPP	LSM8	0.000774613	-0.41447	0.008606
[truncated: 8,421 more rows]

## Sheet: Supplemental Table 7
Supplemental Table 7. Differentially expressed genes in EMP. Differential expression was performed for each condition/diagnisis group compared to healthy control (HD).
comparison	cell_type	primerid	Pr(>Chisq)	coef	FDR
ED_BM_normal_vs_HD	EMP	LRRC75A	5.37326e-16	2.90852	3.05649e-13
ED_BM_normal_vs_HD	EMP	ARID1B	4.86553e-18	2.86576	4.15152e-15
ED_BM_normal_vs_HD	EMP	MT-ATP8	6.11168e-22	2.60303	1.04296e-18
ED_BM_normal_vs_HD	EMP	MTRNR2L12	1.01911e-15	2.5856	5.56518e-13
ED_BM_normal_vs_HD	EMP	ETV6	1.90517e-13	2.36839	6.66906e-11
ED_BM_normal_vs_HD	EMP	ST18	3.3553e-05	2.19335	0.0007225
ED_BM_normal_vs_HD	EMP	STXBP5	5.05934e-11	2.08493	1.09635e-08
ED_BM_normal_vs_HD	EMP	JUND	4.95565e-12	2.08123	1.32656e-09
ED_BM_normal_vs_HD	EMP	ITGA9	1.51493e-14	1.9888	6.67154e-12
ED_BM_normal_vs_HD	EMP	CPA3	1.54769e-08	1.97747	1.6129e-06
ED_BM_normal_vs_HD	EMP	ANKRD11	3.90091e-07	1.97136	2.18259e-05
ED_BM_normal_vs_HD	EMP	HPGD	0.00042114	1.96291	0.004697
ED_BM_normal_vs_HD	EMP	AFF1	1.49105e-11	1.9609	3.5712e-09
ED_BM_normal_vs_HD	EMP	ZBTB20	2.63205e-12	1.94952	7.48598e-10
ED_BM_normal_vs_HD	EMP	RPS26	2.03159e-10	1.9091	3.64938e-08
ED_BM_normal_vs_HD	EMP	ZNF385D	3.58939e-13	1.90854	1.22506e-10
ED_BM_normal_vs_HD	EMP	YME1L1	1.90193e-08	1.89259	1.9377e-06
ED_BM_normal_vs_HD	EMP	IQGAP2	6.19435e-11	1.87026	1.28129e-08
ED_BM_normal_vs_HD	EMP	THUMPD1	9.09722e-08	1.86456	7.05655e-06
ED_BM_normal_vs_HD	EMP	KMT2C	5.49819e-09	1.86425	6.88635e-07
ED_BM_normal_vs_HD	EMP	AL589693.1	1.74489e-07	1.84465	1.17927e-05
ED_BM_normal_vs_HD	EMP	CUX1	3.96567e-09	1.82512	5.20571e-07
ED_BM_normal_vs_HD	EMP	BIRC6	1.04886e-07	1.78652	7.86763e-06
ED_BM_normal_vs_HD	EMP	ASH1L	5.77655e-08	1.77894	4.75069e-06
ED_BM_normal_vs_HD	EMP	AKAP13	2.44971e-07	1.77127	1.55864e-05
ED_BM_normal_vs_HD	EMP	EGR1	0.000111893	1.76444	0.001771
ED_BM_normal_vs_HD	EMP	LCP1	5.25847e-08	1.74601	4.40421e-06
ED_BM_normal_vs_HD	EMP	ZDHHC2	1.37053e-12	1.71369	4.25239e-10
ED_BM_normal_vs_HD	EMP	ZEB2	1.87594e-07	1.71341	1.25082e-05
ED_BM_normal_vs_HD	EMP	MED13L	1.87927e-09	1.70643	2.64493e-07
ED_BM_normal_vs_HD	EMP	MBNL1	1.2829e-09	1.70568	1.90371e-07
ED_BM_normal_vs_HD	EMP	STAG2	9.47827e-07	1.67996	4.35681e-05
ED_BM_normal_vs_HD	EMP	ACTR2	3.39603e-07	1.67213	2.0055e-05
ED_BM_normal_vs_HD	EMP	MAML3	3.55245e-14	1.66384	1.34717e-11
ED_BM_normal_vs_HD	EMP	GTF2I	8.71156e-07	1.65525	4.12952e-05
ED_BM_normal_vs_HD	EMP	TFRC	9.45295e-07	1.63505	4.35681e-05
ED_BM_normal_vs_HD	EMP	PHACTR4	1.32263e-08	1.62949	1.43306e-06
ED_BM_normal_vs_HD	EMP	MT-ND4L	4.94206e-06	1.62729	0.000158378
ED_BM_normal_vs_HD	EMP	BMP2K	2.73551e-08	1.62534	2.54049e-06
ED_BM_normal_vs_HD	EMP	HERC1	1.98234e-07	1.61011	1.30822e-05
ED_BM_normal_vs_HD	EMP	LARP1	3.81466e-07	1.60736	2.18044e-05
ED_BM_normal_vs_HD	EMP	LINC01088	1.27503e-05	1.60643	0.000341978
ED_BM_normal_vs_HD	EMP	STT3B	1.4605e-06	1.59834	6.15393e-05
ED_BM_normal_vs_HD	EMP	OVCH1-AS1	1.4817e-06	1.59447	6.1899e-05
ED_BM_normal_vs_HD	EMP	CDK13	2.13047e-06	1.58774	8.19301e-05
ED_BM_normal_vs_HD	EMP	ZMYM4	1.30597e-10	1.57956	2.40934e-08
ED_BM_normal_vs_HD	EMP	CYP7B1	2.68428e-08	1.5707	2.50998e-06
ED_BM_normal_vs_HD	EMP	RERE	2.57857e-15	1.55125	1.21388e-12
ED_BM_normal_vs_HD	EMP	COL14A1	0.001163	1.54642	0.009776
ED_BM_normal_vs_HD	EMP	NEDD4	8.3707e-11	1.54425	1.65619e-08
ED_BM_normal_vs_HD	EMP	DPP10	4.47343e-11	1.53687	9.8502e-09
ED_BM_normal_vs_HD	EMP	ST8SIA6	9.53596e-11	1.53231	1.80812e-08
ED_BM_normal_vs_HD	EMP	MBNL3	6.3769e-10	1.5321	1.0123e-07
ED_BM_normal_vs_HD	EMP	NBN	1.98361e-07	1.49642	1.30822e-05
ED_BM_normal_vs_HD	EMP	CCND2	1.49241e-09	1.49538	2.14468e-07
ED_BM_normal_vs_HD	EMP	PPP3CA	8.80485e-08	1.49453	6.86879e-06
ED_BM_normal_vs_HD	EMP	HPGDS	1.11832e-05	1.49297	0.000308432
ED_BM_normal_vs_HD	EMP	PPIP5K2	2.66636e-07	1.49165	1.64711e-05
ED_BM_normal_vs_HD	EMP	CDV3	1.82166e-06	1.48888	7.35778e-05
ED_BM_normal_vs_HD	EMP	ZNF638	1.8196e-08	1.47849	1.86775e-06
ED_BM_normal_vs_HD	EMP	HNRNPH1	3.47234e-06	1.47663	0.000121239
ED_BM_normal_vs_HD	EMP	NSA2	2.5251e-11	1.47479	5.65125e-09
ED_BM_normal_vs_HD	EMP	TNRC6B	1.24809e-07	1.46648	9.2102e-06
ED_BM_normal_vs_HD	EMP	TRA2A	1.98093e-06	1.46543	7.86154e-05
ED_BM_normal_vs_HD	EMP	HIST1H1D	0.000118825	1.46421	0.001842
ED_BM_normal_vs_HD	EMP	DNMT3A	3.82148e-07	1.46212	2.18044e-05
ED_BM_normal_vs_HD	EMP	MAN1A1	3.95341e-06	1.45435	0.000134594
ED_BM_normal_vs_HD	EMP	ERBIN	3.75268e-06	1.44583	0.0001297
ED_BM_normal_vs_HD	EMP	RUNX1	3.44013e-08	1.44188	3.06958e-06
ED_BM_normal_vs_HD	EMP	EREG	3.49359e-05	1.4384	0.000742974
ED_BM_normal_vs_HD	EMP	FLNB	5.57182e-09	1.43672	6.91514e-07
ED_BM_normal_vs_HD	EMP	PUM1	4.3712e-05	1.43469	0.000873727
ED_BM_normal_vs_HD	EMP	DST	4.57795e-07	1.4326	2.46056e-05
ED_BM_normal_vs_HD	EMP	ZMYND8	1.09859e-08	1.42406	1.21935e-06
ED_BM_normal_vs_HD	EMP	KIAA1211	3.99189e-12	1.41637	1.11219e-09
ED_BM_normal_vs_HD	EMP	TFDP2	4.75759e-06	1.41384	0.000155013
ED_BM_normal_vs_HD	EMP	MPO	0.000593521	1.4058	0.006019
ED_BM_normal_vs_HD	EMP	FXR1	2.50229e-08	1.40473	2.37917e-06
ED_BM_normal_vs_HD	EMP	SUZ12	3.15963e-05	1.39718	0.000691271
ED_BM_normal_vs_HD	EMP	INPP5D	1.2817e-06	1.39446	5.55486e-05
ED_BM_normal_vs_HD	EMP	SIK3	7.3806e-10	1.39432	1.145e-07
ED_BM_normal_vs_HD	EMP	KDM6A	1.28658e-07	1.39165	9.39275e-06
ED_BM_normal_vs_HD	EMP	AUTS2	1.59536e-12	1.38968	4.63401e-10
ED_BM_normal_vs_HD	EMP	ATP2C1	3.45272e-05	1.38772	0.000738818
ED_BM_normal_vs_HD	EMP	C5orf17	2.10799e-18	1.38003	2.05559e-15
ED_BM_normal_vs_HD	EMP	ZEB1	4.25415e-07	1.37202	2.34184e-05
ED_BM_normal_vs_HD	EMP	ANKRD12	0.000695702	1.36919	0.006767
ED_BM_normal_vs_HD	EMP	KIF2A	8.17005e-07	1.36276	3.9136e-05
ED_BM_normal_vs_HD	EMP	LRBA	2.70494e-10	1.3609	4.67441e-08
ED_BM_normal_vs_HD	EMP	AGO2	5.44811e-05	1.35292	0.001042
ED_BM_normal_vs_HD	EMP	LRRFIP1	0.00063613	1.35018	0.006293
ED_BM_normal_vs_HD	EMP	SYTL3	0.001531	1.34428	0.011854
ED_BM_normal_vs_HD	EMP	UBE2K	1.39711e-05	1.34124	0.000364703
ED_BM_normal_vs_HD	EMP	USP24	6.5959e-09	1.33036	7.96878e-07
ED_BM_normal_vs_HD	EMP	KIT	2.05628e-06	1.32075	7.99782e-05
ED_BM_normal_vs_HD	EMP	PDS5A	1.59742e-05	1.31601	0.000412248
ED_BM_normal_vs_HD	EMP	ESYT2	4.52648e-07	1.31504	2.46056e-05
ED_BM_normal_vs_HD	EMP	MCTP2	4.86141e-06	1.31416	0.000157114
ED_BM_normal_vs_HD	EMP	STK24	1.30516e-05	1.31263	0.00034733
ED_BM_normal_vs_HD	EMP	CNOT2	1.37254e-05	1.30774	0.000361412
ED_BM_normal_vs_HD	EMP	PDZD2	3.33418e-10	1.30481	5.56964e-08
ED_BM_normal_vs_HD	EMP	RBM25	7.4836e-06	1.30446	0.0002221
ED_BM_normal_vs_HD	EMP	PLXDC2	2.69156e-06	1.30414	9.90437e-05
ED_BM_normal_vs_HD	EMP	TGOLN2	0.001681	1.30288	0.012617
ED_BM_normal_vs_HD	EMP	ATP6V0A2	6.46411e-05	1.29933	0.001197
ED_BM_normal_vs_HD	EMP	KDM2A	1.88201e-05	1.29582	0.000466909
ED_BM_normal_vs_HD	EMP	GNAS	3.25594e-10	1.2946	5.55626e-08
ED_BM_normal_vs_HD	EMP	FTX	1.19565e-11	1.28656	2.96783e-09
ED_BM_normal_vs_HD	EMP	RDX	2.75599e-07	1.28652	1.69481e-05
ED_BM_normal_vs_HD	EMP	DNAJA1	0.000295432	1.28341	0.003626
ED_BM_normal_vs_HD	EMP	ASXL1	7.26275e-06	1.27945	0.000216487
ED_BM_normal_vs_HD	EMP	SMCHD1	5.33439e-05	1.27714	0.001027
ED_BM_normal_vs_HD	EMP	TRIM24	0.00053388	1.27579	0.005594
ED_BM_normal_vs_HD	EMP	PRKDC	5.52199e-05	1.27551	0.001053
ED_BM_normal_vs_HD	EMP	NIFK	2.11537e-05	1.27491	0.000508435
ED_BM_normal_vs_HD	EMP	ROCK2	7.12918e-07	1.2739	3.57606e-05
ED_BM_normal_vs_HD	EMP	ZNRF1	7.17337e-07	1.26861	3.57606e-05
ED_BM_normal_vs_HD	EMP	FCHSD2	1.54771e-11	1.2609	3.64299e-09
ED_BM_normal_vs_HD	EMP	NLK	6.60308e-07	1.25946	3.38892e-05
ED_BM_normal_vs_HD	EMP	R3HDM2	1.48298e-06	1.25824	6.1899e-05
ED_BM_normal_vs_HD	EMP	ATP9A	0.000416519	1.24649	0.004669
ED_BM_normal_vs_HD	EMP	SLC4A7	1.55958e-05	1.24274	0.000404012
ED_BM_normal_vs_HD	EMP	RIF1	9.6887e-05	1.24229	0.001607
ED_BM_normal_vs_HD	EMP	DDX3X	0.000144071	1.24017	0.002122
ED_BM_normal_vs_HD	EMP	FBXL20	3.11432e-08	1.2387	2.81567e-06
ED_BM_normal_vs_HD	EMP	ATP8B1	7.32119e-07	1.2342	3.62247e-05
ED_BM_normal_vs_HD	EMP	TET2	5.88216e-08	1.22893	4.80858e-06
ED_BM_normal_vs_HD	EMP	RAPGEF2	1.60828e-07	1.22827	1.11453e-05
ED_BM_normal_vs_HD	EMP	LUC7L2	4.57682e-05	1.22784	0.00090293
ED_BM_normal_vs_HD	EMP	HUWE1	1.66769e-07	1.22239	1.13837e-05
ED_BM_normal_vs_HD	EMP	ATXN7L3B	6.03626e-05	1.20784	0.00113
ED_BM_normal_vs_HD	EMP	TMEM245	1.64833e-06	1.20624	6.79849e-05
ED_BM_normal_vs_HD	EMP	TMEM181	4.5046e-07	1.20062	2.45987e-05
ED_BM_normal_vs_HD	EMP	NDUFAF2	1.62004e-07	1.20038	1.11701e-05
ED_BM_normal_vs_HD	EMP	CHD2	0.001756	1.19798	0.012978
ED_BM_normal_vs_HD	EMP	APBB1IP	5.30703e-11	1.19778	1.13205e-08
ED_BM_normal_vs_HD	EMP	MACF1	4.19039e-07	1.19408	2.31608e-05
ED_BM_normal_vs_HD	EMP	EIF4G3	1.15051e-09	1.19309	1.74519e-07
ED_BM_normal_vs_HD	EMP	SNX6	9.7036e-08	1.19184	7.35965e-06
ED_BM_normal_vs_HD	EMP	RAB10	4.25749e-06	1.19121	0.000143514
ED_BM_normal_vs_HD	EMP	DOCK2	2.87778e-06	1.18982	0.000104767
ED_BM_normal_vs_HD	EMP	E2F3	0.000204077	1.17895	0.002761
ED_BM_normal_vs_HD	EMP	SMARCC1	3.78881e-05	1.17717	0.000789692
ED_BM_normal_vs_HD	EMP	TCF4	3.4596e-05	1.17436	0.000739131
ED_BM_normal_vs_HD	EMP	ZC3HAV1	0.001717	1.16974	0.012768
ED_BM_normal_vs_HD	EMP	MAP4K4	2.19901e-05	1.16812	0.000519393
ED_BM_normal_vs_HD	EMP	TMEM107	0.003678	1.16329	0.021966
ED_BM_normal_vs_HD	EMP	ACSL4	2.62746e-07	1.16291	1.6379e-05
ED_BM_normal_vs_HD	EMP	ABCC1	2.0163e-08	1.14402	2.02401e-06
ED_BM_normal_vs_HD	EMP	PDE7A	6.83597e-07	1.1409	3.46932e-05
ED_BM_normal_vs_HD	EMP	AC007319.1	9.10264e-07	1.14056	4.24127e-05
ED_BM_normal_vs_HD	EMP	HP1BP3	1.29302e-05	1.1403	0.000344771
ED_BM_normal_vs_HD	EMP	MLLT10	5.61251e-06	1.13766	0.000175738
ED_BM_normal_vs_HD	EMP	HNRNPD	0.000238775	1.13702	0.00314
ED_BM_normal_vs_HD	EMP	TMOD3	0.000175958	1.13666	0.002478
ED_BM_normal_vs_HD	EMP	B4GALT1	0.001999	1.13194	0.014257
ED_BM_normal_vs_HD	EMP	PCM1	0.000480665	1.13147	0.00522
ED_BM_normal_vs_HD	EMP	GLS	0.000201499	1.13019	0.002737
ED_BM_normal_vs_HD	EMP	WAC	2.96989e-05	1.12945	0.0006625
ED_BM_normal_vs_HD	EMP	B4GALT6	3.01086e-09	1.12913	4.06973e-07
ED_BM_normal_vs_HD	EMP	COA1	6.03416e-06	1.12684	0.000186376
ED_BM_normal_vs_HD	EMP	RABGAP1L	9.10672e-09	1.1256	1.04475e-06
ED_BM_normal_vs_HD	EMP	RBBP4	5.24967e-06	1.12208	0.000166473
ED_BM_normal_vs_HD	EMP	DDX50	0.002309	1.11976	0.01574
ED_BM_normal_vs_HD	EMP	ATXN2	1.75268e-06	1.11728	7.18045e-05
ED_BM_normal_vs_HD	EMP	MYCBP2	6.7557e-06	1.11481	0.000204046
ED_BM_normal_vs_HD	EMP	NEK4	4.91629e-07	1.11347	2.60144e-05
ED_BM_normal_vs_HD	EMP	SPEN	0.000248532	1.11264	0.003225
ED_BM_normal_vs_HD	EMP	TAOK3	0.000114677	1.11186	0.001802
ED_BM_normal_vs_HD	EMP	MIB1	1.46401e-07	1.10973	1.04097e-05
ED_BM_normal_vs_HD	EMP	VPS13A	8.21953e-06	1.10651	0.000239771
ED_BM_normal_vs_HD	EMP	TNIK	1.98201e-05	1.1017	0.000484049
ED_BM_normal_vs_HD	EMP	UBR5	1.5521e-06	1.0997	6.44052e-05
ED_BM_normal_vs_HD	EMP	PIK3CB	1.41211e-08	1.09747	1.49442e-06
ED_BM_normal_vs_HD	EMP	SESN3	0.000248324	1.09461	0.003225
ED_BM_normal_vs_HD	EMP	DENND4A	2.90669e-05	1.09455	0.000652666
ED_BM_normal_vs_HD	EMP	EVL	2.46622e-05	1.09399	0.000571627
ED_BM_normal_vs_HD	EMP	CDKAL1	3.07484e-08	1.09128	2.79852e-06
ED_BM_normal_vs_HD	EMP	FOXN3	2.82486e-07	1.09012	1.72908e-05
ED_BM_normal_vs_HD	EMP	RSRC1	0.000417802	1.08972	0.004679
ED_BM_normal_vs_HD	EMP	CD52	0.008894	1.08928	0.040465
ED_BM_normal_vs_HD	EMP	CHST11	2.6695e-05	1.08753	0.000609431
ED_BM_normal_vs_HD	EMP	RBM26	4.53238e-06	1.0817	0.000150625
ED_BM_normal_vs_HD	EMP	DLG1	5.40157e-08	1.08006	4.49648e-06
ED_BM_normal_vs_HD	EMP	SPIDR	3.16251e-09	1.07907	4.2328e-07
ED_BM_normal_vs_HD	EMP	PAN3	2.53497e-09	1.07469	3.4957e-07
ED_BM_normal_vs_HD	EMP	CTDSPL2	0.000166073	1.0745	0.002377
ED_BM_normal_vs_HD	EMP	CELF1	0.001144	1.07308	0.009651
ED_BM_normal_vs_HD	EMP	CUL1	5.70718e-06	1.06689	0.000178294
ED_BM_normal_vs_HD	EMP	PUM2	3.76246e-09	1.06222	4.9869e-07
ED_BM_normal_vs_HD	EMP	MT-ND3	5.0375e-05	1.05415	0.000979658
ED_BM_normal_vs_HD	EMP	NLGN1	0.001072	1.0539	0.009288
ED_BM_normal_vs_HD	EMP	SRGN	0.001702	1.05243	0.012719
ED_BM_normal_vs_HD	EMP	TNFAIP8	1.8245e-05	1.0513	0.000456191
ED_BM_normal_vs_HD	EMP	NR3C1	0.000276429	1.04876	0.003471
ED_BM_normal_vs_HD	EMP	ACTN4	9.29505e-06	1.04726	0.000264919
ED_BM_normal_vs_HD	EMP	WDR82	3.30433e-06	1.0463	0.000116265
ED_BM_normal_vs_HD	EMP	PLCB1	1.51244e-07	1.04545	1.06418e-05
ED_BM_normal_vs_HD	EMP	ZNF43	0.000160884	1.04522	0.002312
ED_BM_normal_vs_HD	EMP	PIKFYVE	1.28003e-06	1.04333	5.55486e-05
ED_BM_normal_vs_HD	EMP	DDX27	0.001644	1.04184	0.012467
ED_BM_normal_vs_HD	EMP	IGF1R	1.87824e-07	1.04133	1.25082e-05
ED_BM_normal_vs_HD	EMP	KANSL1	4.28203e-06	1.04116	0.000143986
ED_BM_normal_vs_HD	EMP	CMSS1	0.000196155	1.04054	0.002691
ED_BM_normal_vs_HD	EMP	CD109	0.000874558	1.03974	0.007986
ED_BM_normal_vs_HD	EMP	CUL3	0.000857093	1.03838	0.007874
ED_BM_normal_vs_HD	EMP	CDK17	6.08015e-06	1.02745	0.000187373
ED_BM_normal_vs_HD	EMP	CHD1	0.000973995	1.02714	0.008618
ED_BM_normal_vs_HD	EMP	PDS5B	0.00019814	1.02704	0.002705
ED_BM_normal_vs_HD	EMP	PBRM1	1.83907e-06	1.02562	7.40618e-05
ED_BM_normal_vs_HD	EMP	ARFGEF1	8.25521e-09	1.02296	9.63249e-07
ED_BM_normal_vs_HD	EMP	YTHDC1	0.007768	1.01906	0.036697
ED_BM_normal_vs_HD	EMP	CCDC88A	0.001631	1.01624	0.012415
ED_BM_normal_vs_HD	EMP	LMO2	5.31498e-10	1.01474	8.53649e-08
ED_BM_normal_vs_HD	EMP	KLF12	7.62734e-07	1.01442	3.70531e-05
ED_BM_normal_vs_HD	EMP	FANCL	3.57817e-06	1.00772	0.000124298
ED_BM_normal_vs_HD	EMP	SWAP70	4.79075e-05	1.00639	0.000938355
ED_BM_normal_vs_HD	EMP	SIPA1L1	0.001317	1.00363	0.010719
ED_BM_normal_vs_HD	EMP	PHACTR2	0.000496514	1.00177	0.005319
ED_BM_normal_vs_HD	EMP	DYRK1A	1.38661e-05	1.00014	0.00036334
ED_BM_normal_vs_HD	EMP	CDC42SE2	2.83423e-05	0.999413	0.000641339
ED_BM_normal_vs_HD	EMP	BRD4	0.000354266	0.998304	0.004113
ED_BM_normal_vs_HD	EMP	AP2B1	0.000366619	0.997893	0.004227
ED_BM_normal_vs_HD	EMP	SFPQ	0.000253868	0.996133	0.003259
ED_BM_normal_vs_HD	EMP	SEM1	0.000403718	0.995246	0.004564
ED_BM_normal_vs_HD	EMP	KAT6B	0.003236	0.994887	0.019902
ED_BM_normal_vs_HD	EMP	FRG1	0.000212307	0.994566	0.002847
ED_BM_normal_vs_HD	EMP	FNDC3B	2.34362e-08	0.994	2.28053e-06
ED_BM_normal_vs_HD	EMP	PLCL2	4.66071e-07	0.991612	2.49522e-05
ED_BM_normal_vs_HD	EMP	AMD1	0.000254165	0.991502	0.003259
ED_BM_normal_vs_HD	EMP	AGO3	2.00454e-06	0.990525	7.88647e-05
ED_BM_normal_vs_HD	EMP	KIF13A	6.89671e-09	0.989094	8.25911e-07
ED_BM_normal_vs_HD	EMP	SNX5	0.00631	0.988429	0.031952
ED_BM_normal_vs_HD	EMP	RBM39	1.23139e-05	0.981031	0.000331577
ED_BM_normal_vs_HD	EMP	TOP1	4.54862e-06	0.978687	0.000150625
ED_BM_normal_vs_HD	EMP	HIPK1	0.001155	0.976178	0.009731
ED_BM_normal_vs_HD	EMP	PHF20	0.004005	0.973829	0.023347
ED_BM_normal_vs_HD	EMP	PPP1R14B	2.00402e-05	0.97365	0.000487682
ED_BM_normal_vs_HD	EMP	ZNF609	3.89541e-07	0.972923	2.18259e-05
ED_BM_normal_vs_HD	EMP	CRLF3	4.77079e-06	0.971749	0.000155073
ED_BM_normal_vs_HD	EMP	ARIH1	1.60681e-05	0.971116	0.000412992
ED_BM_normal_vs_HD	EMP	NFKBIZ	0.002977	0.970934	0.018735
ED_BM_normal_vs_HD	EMP	PSMD11	0.010838	0.969936	0.04628
ED_BM_normal_vs_HD	EMP	FOXO1	0.000269668	0.969578	0.003409
ED_BM_normal_vs_HD	EMP	FILIP1L	4.49955e-05	0.963838	0.000892847
ED_BM_normal_vs_HD	EMP	CRPPA	0.000113018	0.963097	0.001782
ED_BM_normal_vs_HD	EMP	CUL5	0.004543	0.9619	0.025501
ED_BM_normal_vs_HD	EMP	PLCG2	1.25871e-08	0.961079	1.37471e-06
ED_BM_normal_vs_HD	EMP	SON	3.75429e-05	0.961024	0.000783693
ED_BM_normal_vs_HD	EMP	TM9SF3	0.001538	0.959862	0.01188
ED_BM_normal_vs_HD	EMP	KPNA4	0.001982	0.956895	0.014208
ED_BM_normal_vs_HD	EMP	LRCH3	2.04163e-06	0.955978	7.98635e-05
ED_BM_normal_vs_HD	EMP	SLC38A2	1.31169e-07	0.95474	9.52513e-06
ED_BM_normal_vs_HD	EMP	SMYD3	4.1421e-08	0.95439	3.57898e-06
ED_BM_normal_vs_HD	EMP	JMJD1C	3.54249e-05	0.95186	0.0007498
ED_BM_normal_vs_HD	EMP	MDM2	0.000196345	0.951805	0.002691
ED_BM_normal_vs_HD	EMP	AHI1	5.72265e-07	0.950493	3.01644e-05
ED_BM_normal_vs_HD	EMP	EPB41	4.26713e-05	0.946691	0.000859216
ED_BM_normal_vs_HD	EMP	AL391839.1	2.58952e-06	0.944996	9.58052e-05
ED_BM_normal_vs_HD	EMP	AKAP9	0.00721	0.944045	0.035081
ED_BM_normal_vs_HD	EMP	PPP3R1	2.36977e-08	0.943874	2.28053e-06
ED_BM_normal_vs_HD	EMP	CCNY	0.000893739	0.942002	0.008091
ED_BM_normal_vs_HD	EMP	NIBAN1	0.000642499	0.938879	0.006342
ED_BM_normal_vs_HD	EMP	SCAF11	0.000722273	0.937737	0.006945
ED_BM_normal_vs_HD	EMP	PTEN	3.14236e-06	0.936194	0.000111556
ED_BM_normal_vs_HD	EMP	GNB1	1.23546e-05	0.935254	0.000332017
ED_BM_normal_vs_HD	EMP	AHCTF1	0.001318	0.935214	0.010719
ED_BM_normal_vs_HD	EMP	AC007952.4	0.009067	0.934469	0.040853
ED_BM_normal_vs_HD	EMP	JPX	0.002207	0.932941	0.015254
ED_BM_normal_vs_HD	EMP	UPF2	2.19747e-05	0.932793	0.000519393
ED_BM_normal_vs_HD	EMP	LCP2	1.68458e-07	0.931366	1.14417e-05
ED_BM_normal_vs_HD	EMP	CIITA	0.001908	0.930708	0.013825
ED_BM_normal_vs_HD	EMP	PABPC4	0.001115	0.927295	0.009537
ED_BM_normal_vs_HD	EMP	IQGAP1	0.008215	0.926769	0.038133
ED_BM_normal_vs_HD	EMP	MIS18BP1	0.011231	0.926448	0.047467
ED_BM_normal_vs_HD	EMP	PHIP	0.000934847	0.926322	0.008347
ED_BM_normal_vs_HD	EMP	WDR70	3.54872e-06	0.925231	0.00012359
ED_BM_normal_vs_HD	EMP	ZC3H8	4.28978e-07	0.923222	2.35197e-05
ED_BM_normal_vs_HD	EMP	FRYL	2.80941e-08	0.922586	2.59149e-06
ED_BM_normal_vs_HD	EMP	DYM	3.59564e-05	0.922296	0.000756359
ED_BM_normal_vs_HD	EMP	GCSAML	2.99424e-05	0.920741	0.000666569
ED_BM_normal_vs_HD	EMP	WRN	0.000293561	0.917369	0.003611
ED_BM_normal_vs_HD	EMP	STRN3	8.33891e-05	0.916088	0.001438
ED_BM_normal_vs_HD	EMP	CHD4	1.71317e-05	0.914269	0.000433114
ED_BM_normal_vs_HD	EMP	TMEM33	0.004723	0.912567	0.026212
ED_BM_normal_vs_HD	EMP	ELF1	0.002749	0.911186	0.017801
ED_BM_normal_vs_HD	EMP	NMT1	2.94755e-05	0.910973	0.000659303
ED_BM_normal_vs_HD	EMP	CDK6	8.07153e-08	0.910664	6.3329e-06
ED_BM_normal_vs_HD	EMP	NFATC3	3.47261e-07	0.909076	2.02599e-05
ED_BM_normal_vs_HD	EMP	PHF14	1.16764e-06	0.906602	5.15879e-05
ED_BM_normal_vs_HD	EMP	RNF24	2.45964e-10	0.906448	4.305e-08
ED_BM_normal_vs_HD	EMP	YLPM1	0.00292	0.901936	0.01851
ED_BM_normal_vs_HD	EMP	NCOA1	6.98757e-07	0.901608	3.53312e-05
ED_BM_normal_vs_HD	EMP	COG5	3.77076e-06	0.900307	0.000129923
ED_BM_normal_vs_HD	EMP	PWWP3A	1.49246e-12	0.900168	4.42935e-10
ED_BM_normal_vs_HD	EMP	MECP2	0.000800385	0.898636	0.00751
ED_BM_normal_vs_HD	EMP	JAK1	0.000284826	0.898536	0.003534
ED_BM_normal_vs_HD	EMP	ARMC8	0.005028	0.896337	0.027291
ED_BM_normal_vs_HD	EMP	PDGFC	5.37907e-05	0.895599	0.001032
ED_BM_normal_vs_HD	EMP	RFC1	0.00569	0.895306	0.02982
ED_BM_normal_vs_HD	EMP	PMS1	1.56065e-06	0.894074	6.45638e-05
ED_BM_normal_vs_HD	EMP	TMEM131L	7.88397e-09	0.891917	9.27862e-07
ED_BM_normal_vs_HD	EMP	DDX42	0.004457	0.891624	0.025217
ED_BM_normal_vs_HD	EMP	GSE1	9.25809e-08	0.89098	7.10065e-06
ED_BM_normal_vs_HD	EMP	CCDC200	6.07041e-11	0.890658	1.27497e-08
ED_BM_normal_vs_HD	EMP	GRB2	0.009356	0.889764	0.04177
ED_BM_normal_vs_HD	EMP	TRIM28	3.04166e-05	0.889718	0.000673009
ED_BM_normal_vs_HD	EMP	CTBP2	0.000120009	0.887468	0.001858
ED_BM_normal_vs_HD	EMP	DDX24	0.000255197	0.887424	0.003268
ED_BM_normal_vs_HD	EMP	MDM4	0.000282223	0.886639	0.003509
ED_BM_normal_vs_HD	EMP	ARHGAP5	0.000698615	0.883763	0.006788
ED_BM_normal_vs_HD	EMP	MAPK6	1.17051e-05	0.878769	0.000318823
ED_BM_normal_vs_HD	EMP	DYNLL1	0.000117795	0.87809	0.001836
ED_BM_normal_vs_HD	EMP	DHX40	0.001013	0.878064	0.008891
ED_BM_normal_vs_HD	EMP	HS2ST1	1.43144e-06	0.873815	6.06966e-05
ED_BM_normal_vs_HD	EMP	CASC15	1.01249e-05	0.87239	0.000282669
ED_BM_normal_vs_HD	EMP	MAPK1	0.000250354	0.87071	0.003237
ED_BM_normal_vs_HD	EMP	RBMX	0.004325	0.867643	0.024715
ED_BM_normal_vs_HD	EMP	SYNCRIP	1.61765e-05	0.866208	0.000412992
ED_BM_normal_vs_HD	EMP	PRPF4B	4.16922e-06	0.865927	0.000141011
ED_BM_normal_vs_HD	EMP	GABPB1-AS1	0.000293006	0.865618	0.003607
ED_BM_normal_vs_HD	EMP	SPPL3	3.56989e-08	0.860156	3.14427e-06
ED_BM_normal_vs_HD	EMP	UQCR10	0.001209	0.858482	0.010071
ED_BM_normal_vs_HD	EMP	SET	0.00017541	0.856648	0.002474
ED_BM_normal_vs_HD	EMP	HELZ	5.70769e-05	0.856334	0.001085
ED_BM_normal_vs_HD	EMP	PDE3A	0.001213	0.855423	0.010092
ED_BM_normal_vs_HD	EMP	YWHAZ	0.002875	0.854224	0.0183
ED_BM_normal_vs_HD	EMP	ATAD2	1.99404e-06	0.853126	7.88647e-05
ED_BM_normal_vs_HD	EMP	ITGB1	0.004553	0.853014	0.025549
ED_BM_normal_vs_HD	EMP	TBCA	0.00010365	0.852613	0.001685
ED_BM_normal_vs_HD	EMP	HOOK3	0.002063	0.852566	0.014579
ED_BM_normal_vs_HD	EMP	FAM13B	2.46185e-05	0.850594	0.000571585
ED_BM_normal_vs_HD	EMP	CPPED1	2.47181e-05	0.850256	0.000571951
ED_BM_normal_vs_HD	EMP	CMIP	4.33436e-05	0.849891	0.000867635
ED_BM_normal_vs_HD	EMP	CSNK1G1	2.61996e-05	0.848695	0.000599124
ED_BM_normal_vs_HD	EMP	MAML2	3.89606e-07	0.848689	2.18259e-05
ED_BM_normal_vs_HD	EMP	UVRAG	4.97427e-06	0.843942	0.000158665
ED_BM_normal_vs_HD	EMP	SPTLC2	0.007567	0.842247	0.036175
ED_BM_normal_vs_HD	EMP	NOC3L	0.000769566	0.841977	0.007271
ED_BM_normal_vs_HD	EMP	CARD8	0.001454	0.841829	0.011431
ED_BM_normal_vs_HD	EMP	ITCH	2.17889e-05	0.838715	0.000519132
ED_BM_normal_vs_HD	EMP	FCF1	2.91555e-06	0.835316	0.000105859
ED_BM_normal_vs_HD	EMP	NUP98	9.05082e-11	0.835257	1.74031e-08
ED_BM_normal_vs_HD	EMP	NSD1	0.003891	0.834719	0.022854
ED_BM_normal_vs_HD	EMP	TP53BP1	0.000154246	0.832489	0.002245
ED_BM_normal_vs_HD	EMP	RAB3GAP2	5.8946e-06	0.831208	0.000182893
ED_BM_normal_vs_HD	EMP	SEMA3C	5.48968e-06	0.830912	0.000173083
ED_BM_normal_vs_HD	EMP	CNTRL	1.78379e-06	0.830827	7.26934e-05
ED_BM_normal_vs_HD	EMP	RPS6KA3	4.71179e-05	0.830738	0.000925545
ED_BM_normal_vs_HD	EMP	MEF2A	0.000167192	0.83011	0.00239
ED_BM_normal_vs_HD	EMP	IKZF2	4.98235e-05	0.82988	0.000970314
ED_BM_normal_vs_HD	EMP	IMPA1	0.007929	0.828392	0.037277
ED_BM_normal_vs_HD	EMP	FUT8	2.26545e-07	0.827484	1.47276e-05
ED_BM_normal_vs_HD	EMP	ASCC3	1.46899e-05	0.826546	0.000381268
ED_BM_normal_vs_HD	EMP	AC068533.3	0.000324616	0.824475	0.003864
ED_BM_normal_vs_HD	EMP	GNPTAB	0.001349	0.824424	0.01087
ED_BM_normal_vs_HD	EMP	PROK2	0.001737	0.82321	0.012857
ED_BM_normal_vs_HD	EMP	TOP2B	0.000523974	0.822063	0.005532
ED_BM_normal_vs_HD	EMP	PAK2	0.001293	0.817725	0.010593
ED_BM_normal_vs_HD	EMP	TRIO	3.87504e-07	0.817582	2.18259e-05
ED_BM_normal_vs_HD	EMP	GNAQ	2.31389e-15	0.814694	1.12818e-12
ED_BM_normal_vs_HD	EMP	CPT1A	2.94536e-05	0.813467	0.000659303
ED_BM_normal_vs_HD	EMP	MIR99AHG	0.001572	0.81262	0.012037
ED_BM_normal_vs_HD	EMP	ADAM9	0.000460091	0.812324	0.005037
ED_BM_normal_vs_HD	EMP	CCDC47	2.56063e-05	0.809606	0.000589506
ED_BM_normal_vs_HD	EMP	NCOR1	7.68465e-06	0.808543	0.000226589
ED_BM_normal_vs_HD	EMP	G3BP1	4.48145e-05	0.808328	0.000890549
ED_BM_normal_vs_HD	EMP	NPIPB5	6.4798e-06	0.808131	0.000197902
ED_BM_normal_vs_HD	EMP	KIF1B	3.23317e-05	0.806234	0.000703975
ED_BM_normal_vs_HD	EMP	ZDHHC20	5.52758e-06	0.805864	0.000173877
ED_BM_normal_vs_HD	EMP	ATL2	0.001186	0.805095	0.009934
ED_BM_normal_vs_HD	EMP	DDX21	8.10922e-06	0.804932	0.000237569
ED_BM_normal_vs_HD	EMP	MRE11	9.82411e-05	0.804218	0.00162
ED_BM_normal_vs_HD	EMP	S100PBP	1.34739e-06	0.803184	5.82108e-05
ED_BM_normal_vs_HD	EMP	ZCCHC7	3.13703e-05	0.803037	0.000688532
ED_BM_normal_vs_HD	EMP	ROBO1	6.80649e-05	0.802885	0.001242
ED_BM_normal_vs_HD	EMP	RBIS	5.15127e-05	0.802318	0.000994698
ED_BM_normal_vs_HD	EMP	VPS13C	2.02892e-05	0.800095	0.000492861
ED_BM_normal_vs_HD	EMP	AL021155.5	0.001553	0.799194	0.011948
ED_BM_normal_vs_HD	EMP	MT-ATP6	0.002228	0.798699	0.015344
ED_BM_normal_vs_HD	EMP	ZC3H18	0.000137848	0.798554	0.002051
ED_BM_normal_vs_HD	EMP	SRP54	0.004935	0.798402	0.027007
ED_BM_normal_vs_HD	EMP	AGTRAP	0.002279	0.798183	0.015608
ED_BM_normal_vs_HD	EMP	PPP3CB	3.4868e-05	0.797725	0.000742974
ED_BM_normal_vs_HD	EMP	AFF3	0.000121634	0.796463	0.001872
ED_BM_normal_vs_HD	EMP	TAL1	0.011508	0.796026	0.048169
ED_BM_normal_vs_HD	EMP	PDXDC1	0.000899512	0.79538	0.008127
ED_BM_normal_vs_HD	EMP	UGGT1	5.19723e-05	0.79517	0.001002
ED_BM_normal_vs_HD	EMP	TTC3	0.006122	0.794916	0.031163
ED_BM_normal_vs_HD	EMP	TRPM7	1.46858e-05	0.793739	0.000381268
ED_BM_normal_vs_HD	EMP	SLC25A37	0.00942	0.793394	0.041932
ED_BM_normal_vs_HD	EMP	TCF12	2.5695e-06	0.793042	9.53227e-05
ED_BM_normal_vs_HD	EMP	FOXP1	2.37207e-08	0.792778	2.28053e-06
ED_BM_normal_vs_HD	EMP	CTBP1	0.008432	0.79191	0.03891
ED_BM_normal_vs_HD	EMP	ZFC3H1	0.001104	0.79166	0.009489
ED_BM_normal_vs_HD	EMP	INVS	4.56428e-07	0.791324	2.46056e-05
ED_BM_normal_vs_HD	EMP	DOCK5	6.55639e-05	0.789032	0.001209
ED_BM_normal_vs_HD	EMP	GPR27	5.36198e-05	0.788583	0.001031
ED_BM_normal_vs_HD	EMP	GPATCH11	0.010942	0.78775	0.046624
ED_BM_normal_vs_HD	EMP	TEX14	1.49727e-08	0.786106	1.57236e-06
ED_BM_normal_vs_HD	EMP	ZNRF2	3.34538e-10	0.785947	5.56964e-08
ED_BM_normal_vs_HD	EMP	NDUFC1	0.011523	0.784959	0.048198
ED_BM_normal_vs_HD	EMP	SPATA5	6.4828e-09	0.784116	7.90207e-07
ED_BM_normal_vs_HD	EMP	MIR181A1HG	0.0121	0.783574	0.049839
ED_BM_normal_vs_HD	EMP	RAD51B	1.18838e-07	0.783276	8.81729e-06
ED_BM_normal_vs_HD	EMP	ALS2	2.89834e-07	0.783024	1.75859e-05
ED_BM_normal_vs_HD	EMP	FYB1	0.006734	0.781618	0.033565
ED_BM_normal_vs_HD	EMP	BPTF	5.46171e-06	0.780891	0.0001726
ED_BM_normal_vs_HD	EMP	PRH1	4.55672e-06	0.779733	0.000150625
ED_BM_normal_vs_HD	EMP	SCAI	0.00015802	0.779525	0.00228
ED_BM_normal_vs_HD	EMP	RCOR3	0.00424	0.778545	0.02435
ED_BM_normal_vs_HD	EMP	LRMDA	3.2115e-07	0.77757	1.93143e-05
ED_BM_normal_vs_HD	EMP	GSK3B	0.000370796	0.777475	0.004268
ED_BM_normal_vs_HD	EMP	PIGN	3.55423e-07	0.777421	2.06478e-05
ED_BM_normal_vs_HD	EMP	SFMBT2	0.004915	0.777381	0.026961
ED_BM_normal_vs_HD	EMP	PARP4	2.46912e-07	0.775921	1.56058e-05
ED_BM_normal_vs_HD	EMP	NBAS	0.00035105	0.775317	0.004086
ED_BM_normal_vs_HD	EMP	XPO1	0.000153162	0.77501	0.002236
ED_BM_normal_vs_HD	EMP	POGZ	0.001037	0.774872	0.009036
ED_BM_normal_vs_HD	EMP	VPS13B	7.71398e-09	0.774595	9.15751e-07
ED_BM_normal_vs_HD	EMP	PPP1R10	0.001635	0.774244	0.012434
ED_BM_normal_vs_HD	EMP	AHCYL1	9.75941e-05	0.772904	0.001615
ED_BM_normal_vs_HD	EMP	ATRX	9.31873e-05	0.772724	0.001571
ED_BM_normal_vs_HD	EMP	TUT4	0.001964	0.77219	0.014094
ED_BM_normal_vs_HD	EMP	TPR	9.01486e-06	0.772135	0.00025801
ED_BM_normal_vs_HD	EMP	MAP2K4	7.57465e-06	0.771416	0.000224023
ED_BM_normal_vs_HD	EMP	TCEAL4	0.007832	0.771238	0.036906
ED_BM_normal_vs_HD	EMP	MAP3K5	5.00002e-09	0.770975	6.43965e-07
ED_BM_normal_vs_HD	EMP	DPYD	2.28358e-06	0.768201	8.73261e-05
ED_BM_normal_vs_HD	EMP	MGA	7.20945e-06	0.766286	0.000215841
ED_BM_normal_vs_HD	EMP	TGS1	2.50761e-07	0.766205	1.5776e-05
ED_BM_normal_vs_HD	EMP	2025-03-07	0.006647	0.763182	0.033253
ED_BM_normal_vs_HD	EMP	RB1CC1	0.004131	0.761403	0.023848
ED_BM_normal_vs_HD	EMP	COX17	0.000413445	0.760911	0.004642
ED_BM_normal_vs_HD	EMP	DOCK8	1.12787e-05	0.757384	0.000309812
ED_BM_normal_vs_HD	EMP	ITPR2	0.000131816	0.756693	0.001988
ED_BM_normal_vs_HD	EMP	CKAP5	0.000220661	0.756069	0.002939
ED_BM_normal_vs_HD	EMP	CAMK1D	4.90483e-06	0.756058	0.000157658
ED_BM_normal_vs_HD	EMP	ITPR1	0.000285293	0.755767	0.003534
ED_BM_normal_vs_HD	EMP	HDLBP	0.001514	0.753005	0.011767
ED_BM_normal_vs_HD	EMP	MAPK14	0.000311267	0.752062	0.003754
ED_BM_normal_vs_HD	EMP	PPP4R3A	0.004944	0.749624	0.02702
ED_BM_normal_vs_HD	EMP	CERS6	3.65991e-05	0.748894	0.000768
ED_BM_normal_vs_HD	EMP	WDR59	7.57834e-05	0.746541	0.001344
ED_BM_normal_vs_HD	EMP	CHD6	0.001531	0.745611	0.011854
ED_BM_normal_vs_HD	EMP	CBX3	7.17726e-07	0.745153	3.57606e-05
ED_BM_normal_vs_HD	EMP	SNHG5	0.000200711	0.744158	0.002729
ED_BM_normal_vs_HD	EMP	PSMB4	0.002537	0.743111	0.016804
ED_BM_normal_vs_HD	EMP	PRMT2	0.003304	0.741897	0.020218
ED_BM_normal_vs_HD	EMP	EIF5	0.003822	0.739678	0.022558
ED_BM_normal_vs_HD	EMP	AKT3	1.40036e-06	0.739453	6.01888e-05
ED_BM_normal_vs_HD	EMP	AKR1C1	0.003781	0.73943	0.022382
ED_BM_normal_vs_HD	EMP	ELOVL6	0.000208858	0.73867	0.002816
ED_BM_normal_vs_HD	EMP	HERC4	1.02204e-06	0.737674	4.62014e-05
ED_BM_normal_vs_HD	EMP	LMO4	2.14186e-08	0.736356	2.13436e-06
ED_BM_normal_vs_HD	EMP	EPS15L1	0.000158351	0.735816	0.002281
ED_BM_normal_vs_HD	EMP	LYN	0.002071	0.733626	0.014601
ED_BM_normal_vs_HD	EMP	TDG	0.005798	0.732874	0.030176
ED_BM_normal_vs_HD	EMP	LARS	0.000244462	0.732333	0.003191
ED_BM_normal_vs_HD	EMP	PM20D2	0.004836	0.731913	0.026634
ED_BM_normal_vs_HD	EMP	SMARCAD1	0.000253135	0.73089	0.003259
ED_BM_normal_vs_HD	EMP	NOL11	0.00409	0.730614	0.023683
ED_BM_normal_vs_HD	EMP	PDE3B	0.001313	0.730495	0.010698
ED_BM_normal_vs_HD	EMP	GLYR1	8.08164e-05	0.726667	0.001407
ED_BM_normal_vs_HD	EMP	CD302	3.67272e-05	0.726022	0.000769017
ED_BM_normal_vs_HD	EMP	ALYREF	0.002175	0.725157	0.015084
ED_BM_normal_vs_HD	EMP	PRKCB	4.34367e-06	0.724938	0.000145641
ED_BM_normal_vs_HD	EMP	SLC39A11	1.44117e-11	0.724773	3.51336e-09
ED_BM_normal_vs_HD	EMP	DAPK1	9.45897e-06	0.723338	0.000268469
ED_BM_normal_vs_HD	EMP	CBFA2T3	0.002147	0.722885	0.014929
ED_BM_normal_vs_HD	EMP	LCOR	0.00182	0.722739	0.013339
ED_BM_normal_vs_HD	EMP	DDX17	1.19763e-09	0.717871	1.79671e-07
ED_BM_normal_vs_HD	EMP	ATP8A1	2.50953e-08	0.716439	2.37917e-06
ED_BM_normal_vs_HD	EMP	HERC2	6.13884e-05	0.716353	0.001147
ED_BM_normal_vs_HD	EMP	ANKIB1	1.7295e-05	0.715572	0.000436436
ED_BM_normal_vs_HD	EMP	TPM3	0.004483	0.713975	0.025278
ED_BM_normal_vs_HD	EMP	STK38	0.000396158	0.713745	0.0045
ED_BM_normal_vs_HD	EMP	BAZ2B	0.005019	0.713205	0.027274
ED_BM_normal_vs_HD	EMP	RNF144B	8.34464e-05	0.712653	0.001438
ED_BM_normal_vs_HD	EMP	UHRF2	0.003085	0.711483	0.019276
ED_BM_normal_vs_HD	EMP	ATR	1.06935e-05	0.71097	0.000297326
ED_BM_normal_vs_HD	EMP	RHOBTB3	0.005235	0.70852	0.028162
ED_BM_normal_vs_HD	EMP	METAP2	0.00050667	0.706383	0.005394
ED_BM_normal_vs_HD	EMP	FAM222B	3.75319e-07	0.706234	2.16816e-05
ED_BM_normal_vs_HD	EMP	MOB1A	0.001191	0.705726	0.009964
ED_BM_normal_vs_HD	EMP	ANKRD27	0.000143571	0.705061	0.002119
ED_BM_normal_vs_HD	EMP	SOS1	6.59854e-08	0.704937	5.26803e-06
ED_BM_normal_vs_HD	EMP	ZNF292	0.004413	0.704385	0.02506
ED_BM_normal_vs_HD	EMP	PHKB	0.000839959	0.703886	0.00779
ED_BM_normal_vs_HD	EMP	FGD5-AS1	0.001382	0.7021	0.011042
ED_BM_normal_vs_HD	EMP	DPYSL2	0.002132	0.700801	0.014891
ED_BM_normal_vs_HD	EMP	XACT	7.89823e-15	0.700311	3.59422e-12
ED_BM_normal_vs_HD	EMP	USP36	0.002804	0.699589	0.018046
ED_BM_normal_vs_HD	EMP	HDGFL3	0.000257048	0.699369	0.003289
ED_BM_normal_vs_HD	EMP	PPP1CB	0.000657168	0.699363	0.006468
ED_BM_normal_vs_HD	EMP	FREM1	9.25662e-07	0.69523	4.28378e-05
ED_BM_normal_vs_HD	EMP	PLXND1	0.000108275	0.695016	0.001731
ED_BM_normal_vs_HD	EMP	ADAM10	0.00391	0.694965	0.022947
ED_BM_normal_vs_HD	EMP	ROCK1	2.54334e-05	0.689171	0.000586514
ED_BM_normal_vs_HD	EMP	NAA25	0.002386	0.688204	0.016093
ED_BM_normal_vs_HD	EMP	SMG6	3.40869e-07	0.688017	2.0055e-05
ED_BM_normal_vs_HD	EMP	LRPPRC	0.000704077	0.686679	0.006829
ED_BM_normal_vs_HD	EMP	CCSER1	0.000189423	0.685993	0.002612
ED_BM_normal_vs_HD	EMP	TM2D1	0.002421	0.685359	0.016267
ED_BM_normal_vs_HD	EMP	HIPK2	0.002751	0.683112	0.017811
ED_BM_normal_vs_HD	EMP	TRIM44	0.00102	0.682827	0.008926
ED_BM_normal_vs_HD	EMP	GSR	0.000933769	0.682544	0.008343
ED_BM_normal_vs_HD	EMP	MYO5A	0.002708	0.682197	0.017622
ED_BM_normal_vs_HD	EMP	NUP214	8.05323e-05	0.682195	0.001404
ED_BM_normal_vs_HD	EMP	ARHGAP21	0.000307299	0.680887	0.003729
ED_BM_normal_vs_HD	EMP	UBR3	8.03479e-07	0.678735	3.86236e-05
ED_BM_normal_vs_HD	EMP	PTBP2	0.000262753	0.678556	0.003339
ED_BM_normal_vs_HD	EMP	THOC2	1.88773e-05	0.678208	0.000466909
ED_BM_normal_vs_HD	EMP	TLN1	0.000800976	0.677032	0.00751
ED_BM_normal_vs_HD	EMP	ESF1	0.00156	0.676878	0.011975
ED_BM_normal_vs_HD	EMP	NIPBL	0.001391	0.675357	0.011075
ED_BM_normal_vs_HD	EMP	HSPG2	0.000259054	0.674485	0.003308
ED_BM_normal_vs_HD	EMP	ARHGEF6	3.77817e-06	0.674238	0.000129923
ED_BM_normal_vs_HD	EMP	SMG1	0.000165462	0.671808	0.00237
ED_BM_normal_vs_HD	EMP	INO80D	0.007646	0.670192	0.03639
ED_BM_normal_vs_HD	EMP	VAV3	0.000530549	0.669577	0.005569
ED_BM_normal_vs_HD	EMP	NF1	4.1147e-05	0.668723	0.000836169
ED_BM_normal_vs_HD	EMP	MDN1	6.19037e-06	0.668708	0.000189912
ED_BM_normal_vs_HD	EMP	BOD1L1	0.007076	0.668683	0.034587
ED_BM_normal_vs_HD	EMP	MDFIC	0.000847986	0.668304	0.007812
ED_BM_normal_vs_HD	EMP	GNAI2	0.001548	0.668056	0.011934
ED_BM_normal_vs_HD	EMP	CDC73	0.000458281	0.66624	0.005025
ED_BM_normal_vs_HD	EMP	UBE2W	0.001205	0.665467	0.010045
ED_BM_normal_vs_HD	EMP	TESPA1	0.002154	0.665184	0.014967
ED_BM_normal_vs_HD	EMP	DEPTOR	0.000538448	0.664713	0.005622
ED_BM_normal_vs_HD	EMP	CHD9	0.002147	0.664439	0.014929
ED_BM_normal_vs_HD	EMP	AC012447.1	1.61007e-05	0.66319	0.000412992
ED_BM_normal_vs_HD	EMP	RRP15	0.003256	0.662452	0.020006
ED_BM_normal_vs_HD	EMP	BCAT1	0.000594906	0.661067	0.006024
ED_BM_normal_vs_HD	EMP	IL3RA	7.01804e-07	0.66008	3.53543e-05
ED_BM_normal_vs_HD	EMP	MAP3K12	0.000207146	0.659794	0.0028
ED_BM_normal_vs_HD	EMP	STRBP	6.49589e-07	0.659717	3.35916e-05
ED_BM_normal_vs_HD	EMP	CALN1	0.000947227	0.658362	0.008408
ED_BM_normal_vs_HD	EMP	RBM6	4.78743e-06	0.657901	0.000155245
ED_BM_normal_vs_HD	EMP	ZNF445	0.006856	0.657064	0.033947
ED_BM_normal_vs_HD	EMP	CALHM6	0.007255	0.656988	0.03521
ED_BM_normal_vs_HD	EMP	DNAJC13	1.90877e-05	0.656915	0.000471221
ED_BM_normal_vs_HD	EMP	TMEM64	0.00012286	0.656909	0.00188
ED_BM_normal_vs_HD	EMP	AEBP2	0.004095	0.656612	0.023699
ED_BM_normal_vs_HD	EMP	PI4KA	0.001252	0.656549	0.01033
ED_BM_normal_vs_HD	EMP	NUP205	0.002693	0.656406	0.017571
ED_BM_normal_vs_HD	EMP	TENT4B	0.000512306	0.655943	0.005434
ED_BM_normal_vs_HD	EMP	SNTB1	1.86448e-05	0.655084	0.000464752
ED_BM_normal_vs_HD	EMP	MEF2C	8.37536e-05	0.654598	0.001438
ED_BM_normal_vs_HD	EMP	GLCCI1	1.9317e-06	0.654552	7.71445e-05
ED_BM_normal_vs_HD	EMP	AC092069.1	0.000423002	0.653629	0.004714
ED_BM_normal_vs_HD	EMP	PLAGL1	0.000171295	0.653137	0.002426
ED_BM_normal_vs_HD	EMP	CELF2	0.00030076	0.652763	0.003679
ED_BM_normal_vs_HD	EMP	WDR43	0.005683	0.652579	0.029795
ED_BM_normal_vs_HD	EMP	DDX5	0.001992	0.651979	0.014237
ED_BM_normal_vs_HD	EMP	MLC1	0.011144	0.650309	0.047235
ED_BM_normal_vs_HD	EMP	RFX7	1.76271e-05	0.649615	0.000443996
ED_BM_normal_vs_HD	EMP	AC069410.1	4.79681e-07	0.6495	2.54809e-05
ED_BM_normal_vs_HD	EMP	RAB8B	0.008487	0.646739	0.039066
ED_BM_normal_vs_HD	EMP	MGMT	0.008916	0.646499	0.040495
ED_BM_normal_vs_HD	EMP	AC244502.1	8.58947e-05	0.644428	0.001468
ED_BM_normal_vs_HD	EMP	MKLN1	0.001084	0.643692	0.009364
ED_BM_normal_vs_HD	EMP	KANK1	3.83319e-07	0.64331	2.18044e-05
ED_BM_normal_vs_HD	EMP	THOC1	0.00034233	0.643105	0.004012
ED_BM_normal_vs_HD	EMP	MEIS1	0.000200058	0.642704	0.002723
ED_BM_normal_vs_HD	EMP	MAML1	2.31979e-06	0.642292	8.83414e-05
ED_BM_normal_vs_HD	EMP	DENND4C	1.00921e-05	0.64105	0.000282331
ED_BM_normal_vs_HD	EMP	AGPAT5	0.003145	0.639266	0.019525
ED_BM_normal_vs_HD	EMP	NARS	0.001997	0.63872	0.014253
ED_BM_normal_vs_HD	EMP	BCL11A	0.00321	0.636518	0.019788
ED_BM_normal_vs_HD	EMP	EHBP1	1.20619e-06	0.63647	5.29484e-05
ED_BM_normal_vs_HD	EMP	ADCY3	0.001116	0.635557	0.009537
ED_BM_normal_vs_HD	EMP	ZSWIM6	4.32239e-05	0.634581	0.000866509
ED_BM_normal_vs_HD	EMP	NEDD4L	0.003087	0.633623	0.019276
ED_BM_normal_vs_HD	EMP	LMBR1	3.86155e-05	0.63322	0.000799261
ED_BM_normal_vs_HD	EMP	FAM13A	1.15518e-05	0.63321	0.000316043
ED_BM_normal_vs_HD	EMP	LINC00685	8.04428e-05	0.632575	0.001404
ED_BM_normal_vs_HD	EMP	ABI2	0.010349	0.632346	0.044737
ED_BM_normal_vs_HD	EMP	CDC42	0.009933	0.632277	0.043492
ED_BM_normal_vs_HD	EMP	ATM	1.32129e-07	0.630729	9.54408e-06
ED_BM_normal_vs_HD	EMP	SDCCAG8	0.000155257	0.630718	0.002257
ED_BM_normal_vs_HD	EMP	UBE2G2	0.007999	0.629177	0.037521
ED_BM_normal_vs_HD	EMP	GGCX	0.001346	0.628273	0.010867
ED_BM_normal_vs_HD	EMP	CWF19L2	0.001134	0.627707	0.009612
ED_BM_normal_vs_HD	EMP	DDX18	0.000130375	0.625566	0.001975
ED_BM_normal_vs_HD	EMP	SLFN11	0.001341	0.62479	0.010841
ED_BM_normal_vs_HD	EMP	PHC3	0.000423301	0.623553	0.004714
ED_BM_normal_vs_HD	EMP	TMEM131	6.05036e-07	0.623318	3.1769e-05
ED_BM_normal_vs_HD	EMP	CEP350	0.001326	0.623285	0.010754
ED_BM_normal_vs_HD	EMP	RRP1B	0.001963	0.622945	0.014094
ED_BM_normal_vs_HD	EMP	OSBPL8	0.010224	0.622806	0.044339
ED_BM_normal_vs_HD	EMP	ATXN1	0.000201837	0.622401	0.002739
ED_BM_normal_vs_HD	EMP	ATP9B	0.000129627	0.62209	0.001966
ED_BM_normal_vs_HD	EMP	SMC5	0.00447	0.62123	0.02524
ED_BM_normal_vs_HD	EMP	PRPF38B	0.001835	0.620548	0.013408
ED_BM_normal_vs_HD	EMP	NAA15	0.002343	0.620105	0.015909
ED_BM_normal_vs_HD	EMP	AGTPBP1	0.0001221	0.620054	0.001874
ED_BM_normal_vs_HD	EMP	MBTD1	8.20709e-05	0.619946	0.001422
ED_BM_normal_vs_HD	EMP	ARL15	1.44556e-12	0.618876	4.38551e-10
ED_BM_normal_vs_HD	EMP	C12orf45	0.002248	0.618031	0.015461
ED_BM_normal_vs_HD	EMP	SSH2	4.62287e-06	0.617907	0.000152443
ED_BM_normal_vs_HD	EMP	TTC17	6.66205e-06	0.617262	0.000202112
ED_BM_normal_vs_HD	EMP	TAOK1	0.000839106	0.617135	0.007788
ED_BM_normal_vs_HD	EMP	SEC61B	0.010421	0.616478	0.04498
ED_BM_normal_vs_HD	EMP	ZFAND3	1.15805e-07	0.61644	8.63919e-06
ED_BM_normal_vs_HD	EMP	EHMT1	6.14759e-07	0.614217	3.20575e-05
ED_BM_normal_vs_HD	EMP	KCNQ5	1.91634e-11	0.614204	4.3603e-09
ED_BM_normal_vs_HD	EMP	ATP11C	0.003408	0.613862	0.020721
ED_BM_normal_vs_HD	EMP	TRAF3IP2-AS1	7.83372e-11	0.613637	1.57273e-08
ED_BM_normal_vs_HD	EMP	PIP4K2A	0.000874516	0.612248	0.007986
ED_BM_normal_vs_HD	EMP	IQCN	0.000272871	0.611239	0.003438
ED_BM_normal_vs_HD	EMP	RAPGEF6	0.000121319	0.610926	0.001872
ED_BM_normal_vs_HD	EMP	ZNF711	0.001472	0.610891	0.011524
ED_BM_normal_vs_HD	EMP	ACACA	9.58474e-06	0.610659	0.000271475
ED_BM_normal_vs_HD	EMP	MARCKS	0.001717	0.609692	0.012768
ED_BM_normal_vs_HD	EMP	SNHG25	2.90413e-08	0.609171	2.66089e-06
ED_BM_normal_vs_HD	EMP	KDM1A	0.003641	0.608627	0.02181
ED_BM_normal_vs_HD	EMP	MYO9B	0.000621592	0.607844	0.006212
ED_BM_normal_vs_HD	EMP	SSBP3	0.00011866	0.607197	0.001842
ED_BM_normal_vs_HD	EMP	VKORC1L1	0.00083675	0.605625	0.007776
ED_BM_normal_vs_HD	EMP	PRRC2B	7.99919e-05	0.604909	0.001398
ED_BM_normal_vs_HD	EMP	AL360012.1	3.62315e-08	0.604804	3.17072e-06
ED_BM_normal_vs_HD	EMP	CHD8	0.002257	0.603639	0.015505
ED_BM_normal_vs_HD	EMP	KMT2A	1.80113e-06	0.603604	7.31815e-05
ED_BM_normal_vs_HD	EMP	PDXP	8.82719e-07	0.602666	4.15548e-05
ED_BM_normal_vs_HD	EMP	GMDS-DT	1.69465e-05	0.601826	0.000430025
ED_BM_normal_vs_HD	EMP	BX890604.2	0.011764	0.601532	0.048906
ED_BM_normal_vs_HD	EMP	ANO6	0.001853	0.601253	0.013512
ED_BM_normal_vs_HD	EMP	PCNX4	0.000508221	0.600743	0.005399
ED_BM_normal_vs_HD	EMP	PBX1	4.04929e-07	0.600395	2.25637e-05
ED_BM_normal_vs_HD	EMP	XPC	0.003032	0.599985	0.01902
ED_BM_normal_vs_HD	EMP	SEC14L1	0.003264	0.599666	0.020044
ED_BM_normal_vs_HD	EMP	NUDT2	8.35257e-05	0.599457	0.001438
ED_BM_normal_vs_HD	EMP	SYNC	9.6256e-05	0.596659	0.001599
ED_BM_normal_vs_HD	EMP	PLXNC1	2.11019e-10	0.596182	3.74134e-08
ED_BM_normal_vs_HD	EMP	RGS12	7.46524e-05	0.59551	0.001334
ED_BM_normal_vs_HD	EMP	GANC	4.75789e-05	0.593071	0.000933257
ED_BM_normal_vs_HD	EMP	RPS6KA5	1.00201e-06	0.591917	4.55982e-05
ED_BM_normal_vs_HD	EMP	RBBP8	1.08671e-05	0.591658	0.00030093
ED_BM_normal_vs_HD	EMP	LYST	7.5913e-05	0.591654	0.001344
ED_BM_normal_vs_HD	EMP	RPRD2	0.011676	0.591217	0.048626
ED_BM_normal_vs_HD	EMP	SPG11	1.70992e-08	0.590765	1.76847e-06
ED_BM_normal_vs_HD	EMP	SNX29	2.35474e-07	0.589628	1.51636e-05
ED_BM_normal_vs_HD	EMP	USP15	0.000449329	0.588968	0.004971
ED_BM_normal_vs_HD	EMP	PRKG2	0.000126226	0.58881	0.001921
ED_BM_normal_vs_HD	EMP	ALCAM	0.000483783	0.588006	0.00523
ED_BM_normal_vs_HD	EMP	AC004148.1	0.000987348	0.58706	0.008713
ED_BM_normal_vs_HD	EMP	OGT	0.002014	0.586724	0.014334
ED_BM_normal_vs_HD	EMP	FNDC3A	0.000722295	0.585873	0.006945
ED_BM_normal_vs_HD	EMP	HDAC8	1.98673e-05	0.585267	0.000484337
ED_BM_normal_vs_HD	EMP	RCC2	0.001946	0.584357	0.014035
ED_BM_normal_vs_HD	EMP	SLC12A6	0.000172308	0.583616	0.002435
ED_BM_normal_vs_HD	EMP	PDCD11	9.94009e-06	0.583587	0.000279223
ED_BM_normal_vs_HD	EMP	CHORDC1	0.000546329	0.583052	0.005672
ED_BM_normal_vs_HD	EMP	ZNF521	3.42197e-05	0.582375	0.00073454
ED_BM_normal_vs_HD	EMP	ATG2B	8.83432e-05	0.581982	0.001504
ED_BM_normal_vs_HD	EMP	MED23	0.001673	0.580069	0.012567
ED_BM_normal_vs_HD	EMP	COPB1	0.005681	0.578596	0.029795
ED_BM_normal_vs_HD	EMP	PITPNC1	0.001289	0.578248	0.010572
ED_BM_normal_vs_HD	EMP	ZFR	0.003804	0.578232	0.022474
ED_BM_normal_vs_HD	EMP	YY1	0.002908	0.578226	0.018439
ED_BM_normal_vs_HD	EMP	TXK	0.000355056	0.576046	0.004118
ED_BM_normal_vs_HD	EMP	SSBP2	9.37945e-06	0.575127	0.000266767
ED_BM_normal_vs_HD	EMP	CAMKMT	8.36907e-07	0.574715	3.98099e-05
ED_BM_normal_vs_HD	EMP	PAWR	0.000177097	0.574344	0.002482
ED_BM_normal_vs_HD	EMP	XRN1	0.00735	0.573677	0.03552
ED_BM_normal_vs_HD	EMP	RAVER2	0.000633356	0.57358	0.006288
ED_BM_normal_vs_HD	EMP	SYNRG	2.52177e-06	0.573538	9.43545e-05
ED_BM_normal_vs_HD	EMP	RESF1	0.001038	0.572488	0.009036
ED_BM_normal_vs_HD	EMP	CLIC4	0.003891	0.572129	0.022854
ED_BM_normal_vs_HD	EMP	LTN1	0.002353	0.571875	0.01595
ED_BM_normal_vs_HD	EMP	CRAMP1	9.25339e-06	0.57152	0.000264283
ED_BM_normal_vs_HD	EMP	POLA1	0.00202	0.5706	0.014371
ED_BM_normal_vs_HD	EMP	MTRNR2L8	0.000544619	0.568812	0.005665
ED_BM_normal_vs_HD	EMP	TCF7L2	0.000547356	0.568474	0.005674
ED_BM_normal_vs_HD	EMP	TNRC6A	0.000239566	0.568262	0.003145
ED_BM_normal_vs_HD	EMP	CALM1	0.006794	0.567688	0.033742
ED_BM_normal_vs_HD	EMP	ARFGEF2	0.000630473	0.56573	0.006273
ED_BM_normal_vs_HD	EMP	LCLAT1	1.00893e-06	0.565524	4.57606e-05
ED_BM_normal_vs_HD	EMP	UBXN4	0.006497	0.565473	0.032645
ED_BM_normal_vs_HD	EMP	CLASP2	2.12883e-06	0.563513	8.19301e-05
ED_BM_normal_vs_HD	EMP	PCBP2	0.011387	0.562632	0.047862
ED_BM_normal_vs_HD	EMP	CHD3	0.000108709	0.562138	0.001734
ED_BM_normal_vs_HD	EMP	PKN2	0.003617	0.561949	0.021717
ED_BM_normal_vs_HD	EMP	GALNT7	0.001102	0.561945	0.009477
ED_BM_normal_vs_HD	EMP	CEP85L	0.001815	0.561792	0.013304
ED_BM_normal_vs_HD	EMP	PIP5K1A	2.03613e-05	0.560548	0.000493735
ED_BM_normal_vs_HD	EMP	RNF217	0.001035	0.559592	0.009026
ED_BM_normal_vs_HD	EMP	RBM33	0.002129	0.558495	0.014885
ED_BM_normal_vs_HD	EMP	PRR14L	5.5578e-05	0.556639	0.001058
ED_BM_normal_vs_HD	EMP	CDK2AP1	2.13463e-05	0.556153	0.00051216
ED_BM_normal_vs_HD	EMP	ANKRD44	0.000456876	0.556078	0.005014
ED_BM_normal_vs_HD	EMP	KPNA1	0.000313667	0.554943	0.003773
ED_BM_normal_vs_HD	EMP	RAP1GDS1	6.63023e-07	0.554557	3.39011e-05
ED_BM_normal_vs_HD	EMP	VPS53	2.28177e-07	0.554422	1.47634e-05
ED_BM_normal_vs_HD	EMP	STAT5B	0.001509	0.553433	0.011748
ED_BM_normal_vs_HD	EMP	TBL1XR1	3.76394e-07	0.553343	2.16816e-05
ED_BM_normal_vs_HD	EMP	SCAMP1	0.002816	0.55279	0.018077
ED_BM_normal_vs_HD	EMP	NOP58	9.21456e-05	0.550387	0.001561
ED_BM_normal_vs_HD	EMP	NAMPT	0.00269	0.550227	0.017569
ED_BM_normal_vs_HD	EMP	CBLB	0.003399	0.550183	0.020688
ED_BM_normal_vs_HD	EMP	MYO9A	2.23712e-05	0.549661	0.000525666
ED_BM_normal_vs_HD	EMP	RHBDD1	3.05134e-06	0.549288	0.000109913
ED_BM_normal_vs_HD	EMP	DPY19L2	1.4859e-06	0.548513	6.1899e-05
ED_BM_normal_vs_HD	EMP	MED12L	2.65216e-07	0.546995	1.64579e-05
ED_BM_normal_vs_HD	EMP	C4orf48	1.15982e-05	0.546348	0.000316678
ED_BM_normal_vs_HD	EMP	VPS13D	1.17702e-05	0.546115	0.000318823
ED_BM_normal_vs_HD	EMP	SNX27	0.000926795	0.545874	0.008313
ED_BM_normal_vs_HD	EMP	ADIPOR2	0.003245	0.545314	0.019944
ED_BM_normal_vs_HD	EMP	NAT10	1.17423e-05	0.544769	0.000318823
ED_BM_normal_vs_HD	EMP	TXNDC16	0.000302683	0.543658	0.003693
ED_BM_normal_vs_HD	EMP	CAMSAP1	3.6501e-05	0.543165	0.000766632
ED_BM_normal_vs_HD	EMP	RIMKLB	0.007358	0.542997	0.03552
ED_BM_normal_vs_HD	EMP	AGFG1	7.08668e-05	0.54276	0.001276
ED_BM_normal_vs_HD	EMP	GALNT10	0.000355537	0.542503	0.00412
ED_BM_normal_vs_HD	EMP	MSH3	2.77138e-05	0.5421	0.000630582
ED_BM_normal_vs_HD	EMP	ATXN3	9.87984e-05	0.541952	0.001627
ED_BM_normal_vs_HD	EMP	ERG	5.71876e-05	0.541518	0.001085
ED_BM_normal_vs_HD	EMP	RC3H1	2.55175e-08	0.541379	2.40252e-06
ED_BM_normal_vs_HD	EMP	MBD5	2.45464e-07	0.541262	1.55864e-05
ED_BM_normal_vs_HD	EMP	NEK7	1.3992e-05	0.540169	0.000364703
ED_BM_normal_vs_HD	EMP	CAB39	0.002618	0.538982	0.017187
ED_BM_normal_vs_HD	EMP	CEP95	3.49299e-08	0.538274	3.09651e-06
ED_BM_normal_vs_HD	EMP	USP25	1.96575e-06	0.537653	7.82403e-05
ED_BM_normal_vs_HD	EMP	NUFIP2	0.001255	0.537537	0.010344
ED_BM_normal_vs_HD	EMP	TMEM135	6.49246e-08	0.536965	5.21383e-06
ED_BM_normal_vs_HD	EMP	JARID2	1.54842e-07	0.536749	1.07852e-05
ED_BM_normal_vs_HD	EMP	SCFD2	1.52003e-07	0.536287	1.06418e-05
ED_BM_normal_vs_HD	EMP	OBSL1	0.000908257	0.535495	0.008185
ED_BM_normal_vs_HD	EMP	SETX	0.001988	0.534393	0.014225
ED_BM_normal_vs_HD	EMP	ACAP2	0.001659	0.534369	0.012515
ED_BM_normal_vs_HD	EMP	BICRAL	0.000193624	0.534112	0.002659
ED_BM_normal_vs_HD	EMP	USP34	0.000389836	0.534097	0.004439
ED_BM_normal_vs_HD	EMP	XYLT1	2.59631e-07	0.533989	1.62591e-05
ED_BM_normal_vs_HD	EMP	CEP170	0.00171	0.533576	0.012756
ED_BM_normal_vs_HD	EMP	UBR1	0.000534573	0.53314	0.005594
ED_BM_normal_vs_HD	EMP	FAM177A1	0.001446	0.531435	0.011396
ED_BM_normal_vs_HD	EMP	DAGLB	7.88343e-06	0.531386	0.000231451
ED_BM_normal_vs_HD	EMP	FAM216A	0.00856	0.531344	0.039294
ED_BM_normal_vs_HD	EMP	PGGT1B	0.000209123	0.530806	0.002816
ED_BM_normal_vs_HD	EMP	LINC00342	0.00016977	0.529857	0.002414
ED_BM_normal_vs_HD	EMP	GARS-DT	2.16691e-05	0.529377	0.00051718
ED_BM_normal_vs_HD	EMP	MFSD14C	2.79388e-06	0.529292	0.000102257
ED_BM_normal_vs_HD	EMP	CDYL	1.68877e-06	0.529202	6.9443e-05
ED_BM_normal_vs_HD	EMP	ATG12	0.00040158	0.52906	0.004546
ED_BM_normal_vs_HD	EMP	TBXAS1	0.002524	0.529034	0.016753
ED_BM_normal_vs_HD	EMP	SMARCA5	0.00067799	0.528324	0.006622
ED_BM_normal_vs_HD	EMP	OGFOD1	0.00273	0.527874	0.017742
ED_BM_normal_vs_HD	EMP	MYB	0.001109	0.527368	0.009517
ED_BM_normal_vs_HD	EMP	ANKHD1	7.49441e-05	0.525861	0.001336
ED_BM_normal_vs_HD	EMP	OPN3	0.000108429	0.52574	0.001731
ED_BM_normal_vs_HD	EMP	ATG7	4.51716e-05	0.524871	0.00089504
ED_BM_normal_vs_HD	EMP	WASHC4	0.001785	0.524779	0.013115
ED_BM_normal_vs_HD	EMP	SPECC1L	0.00033076	0.524664	0.00392
ED_BM_normal_vs_HD	EMP	FYN	0.000180764	0.523416	0.002521
ED_BM_normal_vs_HD	EMP	TTC7B	0.000314221	0.522689	0.003774
ED_BM_normal_vs_HD	EMP	ATP2B4	4.12576e-07	0.522674	2.28963e-05
ED_BM_normal_vs_HD	EMP	MPHOSPH6	0.005412	0.522658	0.028747
ED_BM_normal_vs_HD	EMP	AGPS	9.04199e-07	0.522417	4.22744e-05
ED_BM_normal_vs_HD	EMP	GBF1	0.001339	0.521706	0.010834
ED_BM_normal_vs_HD	EMP	IMMP2L	6.86361e-08	0.521278	5.44779e-06
ED_BM_normal_vs_HD	EMP	NDUFAF6	9.82046e-05	0.520847	0.00162
ED_BM_normal_vs_HD	EMP	MAP7D3	0.003891	0.520015	0.022854
ED_BM_normal_vs_HD	EMP	PLCB2	0.000133283	0.519172	0.002006
ED_BM_normal_vs_HD	EMP	SATB1-AS1	4.17227e-05	0.518928	0.000846357
ED_BM_normal_vs_HD	EMP	SGPP1	0.000105534	0.51781	0.001699
ED_BM_normal_vs_HD	EMP	PPP2R5C	0.009123	0.51739	0.040996
ED_BM_normal_vs_HD	EMP	TSPAN14	3.25915e-07	0.517141	1.94296e-05
ED_BM_normal_vs_HD	EMP	FASTKD1	2.60035e-05	0.516477	0.000595636
ED_BM_normal_vs_HD	EMP	SRSF4	0.000311911	0.516324	0.003758
ED_BM_normal_vs_HD	EMP	MCU	1.06536e-06	0.512888	4.7843e-05
ED_BM_normal_vs_HD	EMP	COPB2	0.001858	0.512425	0.013531
ED_BM_normal_vs_HD	EMP	ARHGAP35	0.000347826	0.51189	0.004059
ED_BM_normal_vs_HD	EMP	IPO11	0.000659652	0.509821	0.006488
ED_BM_normal_vs_HD	EMP	RALGAPB	0.000849548	0.508857	0.007815
ED_BM_normal_vs_HD	EMP	SERINC5	2.35756e-08	0.508536	2.28053e-06
ED_BM_normal_vs_HD	EMP	R3HDM1	0.000179375	0.508312	0.002506
ED_BM_normal_vs_HD	EMP	ABCA1	0.001751	0.507669	0.012953
ED_BM_normal_vs_HD	EMP	MTRNR2L1	5.38184e-09	0.506991	6.80304e-07
ED_BM_normal_vs_HD	EMP	TRANK1	0.000333965	0.506686	0.003941
ED_BM_normal_vs_HD	EMP	ERMP1	0.00029641	0.505115	0.003632
ED_BM_normal_vs_HD	EMP	SRPK2	5.54152e-06	0.503737	0.000173914
ED_BM_normal_vs_HD	EMP	SEPTIN2	0.006091	0.502408	0.031138
ED_BM_normal_vs_HD	EMP	SF3B1	0.007875	0.500513	0.037072
ED_BM_normal_vs_HD	EMP	PPP2R2D	0.001062	0.500415	0.00921
ED_BM_normal_vs_HD	EMP	TXNDC5	0.00766	0.500028	0.036425
ED_BM_normal_vs_HD	EMP	ABCC4	2.09796e-05	0.499896	0.00050561
ED_BM_normal_vs_HD	EMP	GALC	0.005432	0.499435	0.028833
ED_BM_normal_vs_HD	EMP	STAP1	0.002349	0.499091	0.015939
ED_BM_normal_vs_HD	EMP	ACOT11	7.5812e-06	0.498904	0.000224023
ED_BM_normal_vs_HD	EMP	ZGRF1	0.001429	0.498777	0.011286
ED_BM_normal_vs_HD	EMP	ASXL2	0.001646	0.497933	0.012471
ED_BM_normal_vs_HD	EMP	2025-03-05	0.011047	0.497816	0.046909
ED_BM_normal_vs_HD	EMP	FBXL4	0.000386783	0.49651	0.004411
ED_BM_normal_vs_HD	EMP	WWC2	0.001511	0.496382	0.011756
ED_BM_normal_vs_HD	EMP	DHX15	0.00070335	0.495714	0.006829
ED_BM_normal_vs_HD	EMP	ATP13A3	0.000631689	0.495711	0.006276
ED_BM_normal_vs_HD	EMP	BCL2	3.81122e-05	0.495552	0.000793152
ED_BM_normal_vs_HD	EMP	FBXO11	0.000420148	0.49512	0.004692
ED_BM_normal_vs_HD	EMP	RYR3	1.39983e-05	0.494897	0.000364703
ED_BM_normal_vs_HD	EMP	CTNND1	0.000197247	0.494893	0.002696
ED_BM_normal_vs_HD	EMP	TNPO1	0.000966295	0.494563	0.008555
ED_BM_normal_vs_HD	EMP	LARP4B	8.60582e-06	0.494412	0.000247862
ED_BM_normal_vs_HD	EMP	CEP192	0.000503544	0.494178	0.005366
ED_BM_normal_vs_HD	EMP	MBOAT2	0.006366	0.493781	0.032139
ED_BM_normal_vs_HD	EMP	HGSNAT	3.89573e-05	0.493293	0.000802179
ED_BM_normal_vs_HD	EMP	PIK3AP1	0.00082767	0.491645	0.007708
ED_BM_normal_vs_HD	EMP	COMMD10	0.002066	0.491561	0.014587
ED_BM_normal_vs_HD	EMP	WASF1	0.003026	0.491162	0.018996
ED_BM_normal_vs_HD	EMP	THADA	1.43161e-06	0.491157	6.06966e-05
ED_BM_normal_vs_HD	EMP	KDM5C	0.00774	0.491039	0.036609
ED_BM_normal_vs_HD	EMP	PPP4R3B	0.009063	0.490743	0.040853
ED_BM_normal_vs_HD	EMP	FAM193A	7.30579e-05	0.490723	0.001311
ED_BM_normal_vs_HD	EMP	USP9X	0.002007	0.490534	0.0143
ED_BM_normal_vs_HD	EMP	PTPRC	0.000100986	0.490444	0.001656
ED_BM_normal_vs_HD	EMP	SFI1	3.88874e-06	0.490333	0.000133055
ED_BM_normal_vs_HD	EMP	ATF7IP	3.49391e-05	0.489236	0.000742974
ED_BM_normal_vs_HD	EMP	AC008105.3	0.00035921	0.488143	0.004159
ED_BM_normal_vs_HD	EMP	RASA2	2.83745e-05	0.486851	0.000641339
ED_BM_normal_vs_HD	EMP	LARP4	3.56391e-05	0.486811	0.000752114
ED_BM_normal_vs_HD	EMP	TANC1	0.010654	0.485899	0.045723
ED_BM_normal_vs_HD	EMP	ARID1A	0.004029	0.485735	0.023387
ED_BM_normal_vs_HD	EMP	TUT7	0.004875	0.485539	0.026814
ED_BM_normal_vs_HD	EMP	TNRC18	4.49512e-08	0.485052	3.83546e-06
ED_BM_normal_vs_HD	EMP	NFYB	0.000891933	0.484617	0.008085
ED_BM_normal_vs_HD	EMP	AL390728.6	0.001166	0.484445	0.009797
ED_BM_normal_vs_HD	EMP	MAP3K4	0.000341541	0.483989	0.004006
ED_BM_normal_vs_HD	EMP	DYNC1I2	0.001068	0.482759	0.009256
ED_BM_normal_vs_HD	EMP	TOX	5.94604e-06	0.482472	0.000184071
ED_BM_normal_vs_HD	EMP	ETNK1	0.004903	0.481945	0.02692
ED_BM_normal_vs_HD	EMP	NAIP	6.60175e-06	0.481768	0.000200728
ED_BM_normal_vs_HD	EMP	FAM172A	2.09992e-05	0.480386	0.00050561
ED_BM_normal_vs_HD	EMP	FAM117B	0.000110293	0.47988	0.001753
ED_BM_normal_vs_HD	EMP	RFFL	0.000805092	0.479785	0.007533
ED_BM_normal_vs_HD	EMP	PKD2	8.56802e-06	0.477904	0.000247295
ED_BM_normal_vs_HD	EMP	MAP4K5	0.003642	0.477287	0.02181
ED_BM_normal_vs_HD	EMP	NSRP1	0.001772	0.475683	0.013054
ED_BM_normal_vs_HD	EMP	RNF169	6.95655e-05	0.475149	0.001265
ED_BM_normal_vs_HD	EMP	NSMCE2	1.86824e-06	0.475148	7.50154e-05
ED_BM_normal_vs_HD	EMP	PPP6R3	2.12497e-06	0.475134	8.19301e-05
ED_BM_normal_vs_HD	EMP	TRAK1	0.000328276	0.474135	0.0039
ED_BM_normal_vs_HD	EMP	PRKAG2	1.37661e-05	0.473141	0.000361412
ED_BM_normal_vs_HD	EMP	AC018797.3	1.42331e-06	0.472976	6.06966e-05
ED_BM_normal_vs_HD	EMP	ZNF608	0.012066	0.472494	0.049751
ED_BM_normal_vs_HD	EMP	ZNF804A	0.000868518	0.47194	0.007958
ED_BM_normal_vs_HD	EMP	UTRN	0.000162975	0.471309	0.00234
ED_BM_normal_vs_HD	EMP	RTTN	0.001629	0.470833	0.012407
ED_BM_normal_vs_HD	EMP	UBR4	0.000209045	0.470773	0.002816
ED_BM_normal_vs_HD	EMP	ANKRD36	3.03211e-05	0.470729	0.000672928
ED_BM_normal_vs_HD	EMP	SLC10A5	0.003282	0.470077	0.020107
ED_BM_normal_vs_HD	EMP	GALNT1	5.06208e-05	0.470009	0.000983038
ED_BM_normal_vs_HD	EMP	MAN2A1	9.9793e-05	0.469706	0.001641
ED_BM_normal_vs_HD	EMP	PSTPIP2	0.002292	0.46846	0.01566
ED_BM_normal_vs_HD	EMP	MSH2	0.000482268	0.466146	0.005228
ED_BM_normal_vs_HD	EMP	TBCK	1.50629e-07	0.465802	1.06418e-05
ED_BM_normal_vs_HD	EMP	AC079793.1	4.75146e-07	0.465778	2.53386e-05
ED_BM_normal_vs_HD	EMP	APC	0.000816019	0.464492	0.007615
ED_BM_normal_vs_HD	EMP	TRMT11	0.000835756	0.464153	0.007772
ED_BM_normal_vs_HD	EMP	GTF2H5	0.009088	0.463695	0.040908
ED_BM_normal_vs_HD	EMP	SCLT1	3.09843e-05	0.463448	0.000682278
ED_BM_normal_vs_HD	EMP	YEATS2	1.20687e-05	0.463361	0.000326261
ED_BM_normal_vs_HD	EMP	PDZD8	0.001515	0.463307	0.011772
ED_BM_normal_vs_HD	EMP	AP002336.2	0.000216637	0.46316	0.002891
ED_BM_normal_vs_HD	EMP	PUM3	3.14599e-06	0.462349	0.000111556
ED_BM_normal_vs_HD	EMP	CCDC91	0.000116313	0.462094	0.001817
ED_BM_normal_vs_HD	EMP	HTT	3.94402e-05	0.461015	0.000808465
ED_BM_normal_vs_HD	EMP	EXOC4	1.75377e-16	0.460896	1.08829e-13
ED_BM_normal_vs_HD	EMP	CDC14A	0.000208995	0.460835	0.002816
ED_BM_normal_vs_HD	EMP	FNIP2	0.004198	0.459942	0.024139
ED_BM_normal_vs_HD	EMP	ANP32A	0.004821	0.459633	0.026584
ED_BM_normal_vs_HD	EMP	FBXO33	0.006264	0.459618	0.031756
ED_BM_normal_vs_HD	EMP	DIP2A	0.000202978	0.45922	0.002749
ED_BM_normal_vs_HD	EMP	CENPP	2.90527e-05	0.458646	0.000652666
ED_BM_normal_vs_HD	EMP	COP1	6.78624e-07	0.458332	3.45693e-05
ED_BM_normal_vs_HD	EMP	UBAP2	3.25735e-07	0.458159	1.94296e-05
ED_BM_normal_vs_HD	EMP	PFKP	0.002142	0.457218	0.014921
ED_BM_normal_vs_HD	EMP	CNOT6L	0.000524385	0.456789	0.005532
ED_BM_normal_vs_HD	EMP	NEMF	0.003774	0.45669	0.022372
ED_BM_normal_vs_HD	EMP	RPRD1A	0.000104541	0.455935	0.001689
ED_BM_normal_vs_HD	EMP	AC011933.4	1.61596e-05	0.455922	0.000412992
ED_BM_normal_vs_HD	EMP	SLC24A3	0.00091618	0.455657	0.008234
ED_BM_normal_vs_HD	EMP	SLC16A7	4.46026e-05	0.455636	0.000889
ED_BM_normal_vs_HD	EMP	HMGA2	0.00985	0.45533	0.043243
ED_BM_normal_vs_HD	EMP	ITGA4	6.99197e-05	0.455237	0.001268
ED_BM_normal_vs_HD	EMP	OTULIN	0.004468	0.454207	0.02524
ED_BM_normal_vs_HD	EMP	WDR6	0.000252006	0.453596	0.003252
ED_BM_normal_vs_HD	EMP	ECD	0.000252549	0.45267	0.003256
ED_BM_normal_vs_HD	EMP	ZNF350-AS1	2.03527e-06	0.452595	7.98432e-05
ED_BM_normal_vs_HD	EMP	RPTOR	3.08778e-06	0.451282	0.000110491
ED_BM_normal_vs_HD	EMP	ABCD3	0.009657	0.451272	0.042652
ED_BM_normal_vs_HD	EMP	USP37	0.000375923	0.451001	0.00432
ED_BM_normal_vs_HD	EMP	SFXN1	0.004109	0.45	0.023757
ED_BM_normal_vs_HD	EMP	ZNF143	0.000118634	0.449555	0.001842
ED_BM_normal_vs_HD	EMP	NPTN	3.10203e-06	0.449481	0.000110571
ED_BM_normal_vs_HD	EMP	CREBBP	0.009254	0.447506	0.041421
ED_BM_normal_vs_HD	EMP	GART	0.00102	0.447403	0.008926
ED_BM_normal_vs_HD	EMP	SLC25A13	0.000285082	0.447042	0.003534
ED_BM_normal_vs_HD	EMP	PIP4P2	0.007551	0.446961	0.036131
ED_BM_normal_vs_HD	EMP	SORL1	0.010433	0.446837	0.044989
ED_BM_normal_vs_HD	EMP	NT5C2	0.000671239	0.445491	0.006583
ED_BM_normal_vs_HD	EMP	GPC2	0.005418	0.445257	0.028772
ED_BM_normal_vs_HD	EMP	RSBN1L	0.003089	0.444766	0.019283
ED_BM_normal_vs_HD	EMP	URI1	0.000790853	0.444685	0.007446
ED_BM_normal_vs_HD	EMP	SHLD2	1.61845e-05	0.444278	0.000412992
ED_BM_normal_vs_HD	EMP	PALM2-AKAP2	0.001621	0.444067	0.012357
ED_BM_normal_vs_HD	EMP	SPAG9	2.8896e-05	0.443708	0.000650971
ED_BM_normal_vs_HD	EMP	HELLS	0.000262506	0.443305	0.003339
ED_BM_normal_vs_HD	EMP	LDLRAD4	0.005128	0.443031	0.027725
ED_BM_normal_vs_HD	EMP	SOX12	0.001299	0.442603	0.010619
ED_BM_normal_vs_HD	EMP	EPGN	1.93257e-06	0.442579	7.71445e-05
ED_BM_normal_vs_HD	EMP	EIF2S2	4.467e-06	0.442196	0.000149104
ED_BM_normal_vs_HD	EMP	SLC23A2	0.000616793	0.44201	0.006178
ED_BM_normal_vs_HD	EMP	FRY	0.011353	0.441929	0.04778
ED_BM_normal_vs_HD	EMP	AP002813.1	0.006767	0.441311	0.033656
ED_BM_normal_vs_HD	EMP	RANBP2	0.000764916	0.441159	0.007247
ED_BM_normal_vs_HD	EMP	NPAT	0.008669	0.440753	0.039695
ED_BM_normal_vs_HD	EMP	MED13	0.000410261	0.440691	0.004617
ED_BM_normal_vs_HD	EMP	DIS3L2	0.003079	0.440442	0.019263
ED_BM_normal_vs_HD	EMP	TAFA2	0.000791999	0.439193	0.007448
ED_BM_normal_vs_HD	EMP	ANKRD17	1.06443e-06	0.439029	4.7843e-05
ED_BM_normal_vs_HD	EMP	UBE2Z	0.008043	0.438901	0.03768
ED_BM_normal_vs_HD	EMP	SCRN3	0.000279184	0.438404	0.00349
ED_BM_normal_vs_HD	EMP	EYA3	0.00428	0.438	0.02454
ED_BM_normal_vs_HD	EMP	MAPK8	0.002448	0.436787	0.016406
ED_BM_normal_vs_HD	EMP	WDR20	0.000323948	0.436696	0.003859
ED_BM_normal_vs_HD	EMP	PPP1R21	0.001015	0.436663	0.008898
ED_BM_normal_vs_HD	EMP	NABP1	0.00209	0.436098	0.014668
ED_BM_normal_vs_HD	EMP	HLA-DMB	0.011442	0.435965	0.048004
ED_BM_normal_vs_HD	EMP	LPIN2	3.09854e-05	0.435877	0.000682278
ED_BM_normal_vs_HD	EMP	CRTAP	0.001986	0.435717	0.014223
ED_BM_normal_vs_HD	EMP	SETDB1	0.008542	0.435014	0.039253
ED_BM_normal_vs_HD	EMP	BTBD7	1.17529e-05	0.43451	0.000318823
ED_BM_normal_vs_HD	EMP	SPECC1	0.006379	0.434032	0.032196
ED_BM_normal_vs_HD	EMP	NSUN6	0.005653	0.433086	0.029714
ED_BM_normal_vs_HD	EMP	ERC1	2.25716e-07	0.431339	1.47276e-05
ED_BM_normal_vs_HD	EMP	ATG14	0.000235292	0.430952	0.003104
ED_BM_normal_vs_HD	EMP	WDR75	0.002218	0.43089	0.015291
ED_BM_normal_vs_HD	EMP	GSPT1	0.004315	0.430234	0.024686
ED_BM_normal_vs_HD	EMP	LNPEP	0.004336	0.429581	0.024757
ED_BM_normal_vs_HD	EMP	ARID2	7.35001e-07	0.428498	3.62247e-05
ED_BM_normal_vs_HD	EMP	DGKD	0.000123739	0.428345	0.00189
ED_BM_normal_vs_HD	EMP	GOLGA3	0.000172119	0.4283	0.002435
ED_BM_normal_vs_HD	EMP	PITPNM2	0.007611	0.427494	0.036305
ED_BM_normal_vs_HD	EMP	CNOT4	0.010316	0.42741	0.044648
ED_BM_normal_vs_HD	EMP	SENP7	0.00133	0.426539	0.010778
ED_BM_normal_vs_HD	EMP	IPO7	4.69599e-08	0.425752	3.95739e-06
ED_BM_normal_vs_HD	EMP	HBG1	0.007617	0.424104	0.03632
ED_BM_normal_vs_HD	EMP	SETD3	0.001359	0.424095	0.010932
ED_BM_normal_vs_HD	EMP	SAMD1	0.010224	0.423903	0.044339
ED_BM_normal_vs_HD	EMP	RFX1	0.000753247	0.423538	0.007156
ED_BM_normal_vs_HD	EMP	ING5	0.001448	0.422773	0.011409
ED_BM_normal_vs_HD	EMP	PIK3CA	0.000234249	0.422587	0.003093
ED_BM_normal_vs_HD	EMP	GPBP1L1	0.004451	0.422245	0.025205
ED_BM_normal_vs_HD	EMP	CSNK2A1	0.000598139	0.421811	0.006033
ED_BM_normal_vs_HD	EMP	2025-03-03	0.003108	0.421504	0.019342
ED_BM_normal_vs_HD	EMP	RUFY2	0.00124	0.421293	0.010275
ED_BM_normal_vs_HD	EMP	GAB2	0.008278	0.420837	0.038381
ED_BM_normal_vs_HD	EMP	YTHDF1	0.000589314	0.420566	0.005987
ED_BM_normal_vs_HD	EMP	TBC1D5	1.10431e-06	0.420449	4.89483e-05
ED_BM_normal_vs_HD	EMP	POLK	0.002189	0.419049	0.015153
ED_BM_normal_vs_HD	EMP	RNF130	0.000104389	0.418899	0.001689
ED_BM_normal_vs_HD	EMP	SOS2	1.13343e-05	0.418581	0.000310715
ED_BM_normal_vs_HD	EMP	SENP6	1.63592e-05	0.417621	0.000416671
ED_BM_normal_vs_HD	EMP	RPS6KC1	0.010786	0.417149	0.046147
ED_BM_normal_vs_HD	EMP	AC246817.1	0.0085	0.417005	0.03911
ED_BM_normal_vs_HD	EMP	PRKCQ	0.001298	0.415692	0.010614
ED_BM_normal_vs_HD	EMP	IFT80	0.001348	0.415248	0.01087
ED_BM_normal_vs_HD	EMP	NOL4L	0.002898	0.414949	0.018402
ED_BM_normal_vs_HD	EMP	ANGPT2	0.001988	0.413575	0.014225
ED_BM_normal_vs_HD	EMP	VPS50	0.000274002	0.412932	0.003448
ED_BM_normal_vs_HD	EMP	CREB1	0.000135143	0.412186	0.002021
ED_BM_normal_vs_HD	EMP	LINC00960	0.00030412	0.412073	0.003704
ED_BM_normal_vs_HD	EMP	POU2F1	0.003993	0.411721	0.023299
ED_BM_normal_vs_HD	EMP	ANKRD13C	0.000314573	0.411095	0.003774
ED_BM_normal_vs_HD	EMP	CNOT6	0.003586	0.410842	0.021583
ED_BM_normal_vs_HD	EMP	GAB1	0.000570177	0.41014	0.005857
ED_BM_normal_vs_HD	EMP	EP300	0.009181	0.409811	0.041151
ED_BM_normal_vs_HD	EMP	PHF20L1	0.002612	0.409335	0.017161
ED_BM_normal_vs_HD	EMP	PELI2	0.000822709	0.408174	0.007667
ED_BM_normal_vs_HD	EMP	MFSD14B	2.05466e-06	0.407862	7.99782e-05
ED_BM_normal_vs_HD	EMP	ST3GAL3	0.000792126	0.407829	0.007448
ED_BM_normal_vs_HD	EMP	FAM120A	0.000941539	0.407593	0.008387
ED_BM_normal_vs_HD	EMP	GOPC	6.14206e-05	0.407565	0.001147
ED_BM_normal_vs_HD	EMP	ABCC5	0.002933	0.407037	0.018564
ED_BM_normal_vs_HD	EMP	MCTP1	0.008135	0.406965	0.037929
ED_BM_normal_vs_HD	EMP	TEC	0.00093001	0.406458	0.00833
ED_BM_normal_vs_HD	EMP	CNNM3	0.006892	0.405578	0.034044
ED_BM_normal_vs_HD	EMP	VEGFB	0.000136802	0.405138	0.002041
ED_BM_normal_vs_HD	EMP	ZSCAN5A	0.000337668	0.40479	0.003974
ED_BM_normal_vs_HD	EMP	C12orf73	0.005128	0.40463	0.027725
ED_BM_normal_vs_HD	EMP	GTF2H2	6.17574e-07	0.404584	3.20575e-05
ED_BM_normal_vs_HD	EMP	ATAD2B	0.0031	0.404546	0.019319
ED_BM_normal_vs_HD	EMP	TMEM241	0.000545284	0.404273	0.005665
ED_BM_normal_vs_HD	EMP	XPO7	0.000182912	0.404079	0.002543
ED_BM_normal_vs_HD	EMP	ANAPC16	0.007515	0.403995	0.036047
ED_BM_normal_vs_HD	EMP	JAM3	0.005785	0.403203	0.030123
ED_BM_normal_vs_HD	EMP	PTCH2	0.003266	0.403044	0.020044
ED_BM_normal_vs_HD	EMP	NPLOC4	0.006488	0.402851	0.032645
ED_BM_normal_vs_HD	EMP	SLC40A1	0.008931	0.402014	0.040545
ED_BM_normal_vs_HD	EMP	RHEX	0.006086	0.400746	0.03113
ED_BM_normal_vs_HD	EMP	PIP5K1B	9.98463e-09	0.399321	1.12653e-06
ED_BM_normal_vs_HD	EMP	TGFBR2	0.000747034	0.399246	0.007122
ED_BM_normal_vs_HD	EMP	CCDC66	9.56426e-05	0.399153	0.001593
ED_BM_normal_vs_HD	EMP	ATAD5	0.000158572	0.397069	0.002281
ED_BM_normal_vs_HD	EMP	DOCK7	7.33415e-07	0.397029	3.62247e-05
ED_BM_normal_vs_HD	EMP	ZRANB3	0.003888	0.396845	0.022854
ED_BM_normal_vs_HD	EMP	PCNX1	0.002691	0.395659	0.017569
ED_BM_normal_vs_HD	EMP	SYK	0.00578	0.394882	0.030123
ED_BM_normal_vs_HD	EMP	MNAT1	0.003434	0.393909	0.020849
ED_BM_normal_vs_HD	EMP	MRPL32	0.000685261	0.393625	0.006678
ED_BM_normal_vs_HD	EMP	GMCL1	0.000471333	0.393001	0.005139
ED_BM_normal_vs_HD	EMP	TASOR	0.001349	0.392751	0.01087
ED_BM_normal_vs_HD	EMP	NRARP	0.00724	0.392618	0.035162
ED_BM_normal_vs_HD	EMP	PANK3	3.9406e-05	0.392538	0.000808465
ED_BM_normal_vs_HD	EMP	RPL26L1	0.009543	0.392191	0.042301
ED_BM_normal_vs_HD	EMP	NPR3	0.000625741	0.391552	0.006235
ED_BM_normal_vs_HD	EMP	CLINT1	5.40221e-05	0.390308	0.001034
ED_BM_normal_vs_HD	EMP	FIRRE	0.000411214	0.389772	0.004624
ED_BM_normal_vs_HD	EMP	ITFG1	1.94063e-05	0.389662	0.00047736
ED_BM_normal_vs_HD	EMP	PDIK1L	0.00555	0.389123	0.029287
ED_BM_normal_vs_HD	EMP	QSER1	0.002546	0.388443	0.016843
ED_BM_normal_vs_HD	EMP	GATAD2B	0.002145	0.388185	0.014929
ED_BM_normal_vs_HD	EMP	BLM	0.001182	0.3877	0.009914
ED_BM_normal_vs_HD	EMP	LRCH1	0.000784604	0.387585	0.007397
ED_BM_normal_vs_HD	EMP	PRKCQ-AS1	0.002466	0.386438	0.016498
ED_BM_normal_vs_HD	EMP	SUMF1	0.003892	0.386035	0.022854
ED_BM_normal_vs_HD	EMP	EPC2	0.000530758	0.385806	0.005569
ED_BM_normal_vs_HD	EMP	OGDH	0.004674	0.385634	0.026023
ED_BM_normal_vs_HD	EMP	MAN1A2	0.003388	0.385247	0.02065
ED_BM_normal_vs_HD	EMP	ARHGAP17	0.00705	0.384963	0.034508
ED_BM_normal_vs_HD	EMP	TMEM87B	3.95002e-05	0.384337	0.000808482
ED_BM_normal_vs_HD	EMP	VTI1A	0.000184283	0.384075	0.002557
ED_BM_normal_vs_HD	EMP	NFAT5	0.002407	0.383831	0.016204
ED_BM_normal_vs_HD	EMP	STX12	0.001504	0.383777	0.011723
ED_BM_normal_vs_HD	EMP	MPHOSPH9	0.000305893	0.383345	0.003719
ED_BM_normal_vs_HD	EMP	COX16	1.81163e-05	0.38327	0.000454638
ED_BM_normal_vs_HD	EMP	NDUFB1	2.15766e-05	0.38293	0.000515873
ED_BM_normal_vs_HD	EMP	SH3D19	2.39035e-05	0.382178	0.000556879
ED_BM_normal_vs_HD	EMP	POM121C	0.003423	0.381871	0.020803
ED_BM_normal_vs_HD	EMP	RBM15B	0.004463	0.381624	0.025231
ED_BM_normal_vs_HD	EMP	RGPD5	0.011831	0.381615	0.049136
ED_BM_normal_vs_HD	EMP	PRMT3	0.004019	0.38089	0.023385
ED_BM_normal_vs_HD	EMP	DNAJC17	0.000251004	0.380729	0.003242
ED_BM_normal_vs_HD	EMP	SH3YL1	0.005346	0.380374	0.028532
ED_BM_normal_vs_HD	EMP	TARBP1	2.19782e-05	0.38021	0.000519393
ED_BM_normal_vs_HD	EMP	RGPD2	0.000528962	0.379989	0.005563
ED_BM_normal_vs_HD	EMP	MTAP	0.000415723	0.37967	0.004663
ED_BM_normal_vs_HD	EMP	AKNA	0.005159	0.379496	0.027852
ED_BM_normal_vs_HD	EMP	AC009093.2	0.008711	0.379321	0.039841
ED_BM_normal_vs_HD	EMP	RUNX3	0.000553231	0.379319	0.005706
ED_BM_normal_vs_HD	EMP	CROCC	0.000114982	0.379092	0.001803
ED_BM_normal_vs_HD	EMP	EFTUD2	0.001353	0.378978	0.010895
ED_BM_normal_vs_HD	EMP	DCBLD2	0.003565	0.378762	0.021489
ED_BM_normal_vs_HD	EMP	SSH1	0.005175	0.378068	0.027914
ED_BM_normal_vs_HD	EMP	WWP2	0.005466	0.377739	0.028968
ED_BM_normal_vs_HD	EMP	GCLC	0.000196837	0.377455	0.002695
ED_BM_normal_vs_HD	EMP	ZNF721	0.008895	0.376341	0.040465
ED_BM_normal_vs_HD	EMP	USP33	0.000911511	0.376214	0.008208
ED_BM_normal_vs_HD	EMP	MDC1	0.002367	0.376143	0.016016
ED_BM_normal_vs_HD	EMP	FAM107B	0.009748	0.375279	0.042987
ED_BM_normal_vs_HD	EMP	RNGTT	0.00058579	0.375149	0.005968
ED_BM_normal_vs_HD	EMP	AC018816.1	0.006493	0.374298	0.032645
ED_BM_normal_vs_HD	EMP	TPCN1	0.002998	0.374219	0.018834
ED_BM_normal_vs_HD	EMP	HIST1H2AJ	0.004987	0.374048	0.027179
ED_BM_normal_vs_HD	EMP	NAALADL2	2.23079e-06	0.373616	8.55471e-05
ED_BM_normal_vs_HD	EMP	AP001636.3	0.005321	0.373153	0.028433
ED_BM_normal_vs_HD	EMP	BTAF1	0.002763	0.372704	0.017879
ED_BM_normal_vs_HD	EMP	ACTN1	0.004159	0.372217	0.023967
ED_BM_normal_vs_HD	EMP	LRP5	0.000676073	0.371855	0.006616
ED_BM_normal_vs_HD	EMP	ZBTB44	8.42498e-06	0.371505	0.000244199
ED_BM_normal_vs_HD	EMP	SENP1	0.00146	0.371302	0.011465
ED_BM_normal_vs_HD	EMP	RNF111	0.007198	0.371165	0.035043
ED_BM_normal_vs_HD	EMP	AP1AR	0.003748	0.371114	0.022293
ED_BM_normal_vs_HD	EMP	TAF2	0.003233	0.369918	0.019889
ED_BM_normal_vs_HD	EMP	CHSY1	0.000567269	0.369752	0.005832
ED_BM_normal_vs_HD	EMP	MOSMO	0.000287737	0.369307	0.003552
ED_BM_normal_vs_HD	EMP	TOPBP1	0.005344	0.369207	0.028532
ED_BM_normal_vs_HD	EMP	NR2C2	0.001646	0.369183	0.012471
ED_BM_normal_vs_HD	EMP	DTL	0.000853821	0.368301	0.007849
ED_BM_normal_vs_HD	EMP	C5orf56	0.000311046	0.368257	0.003754
ED_BM_normal_vs_HD	EMP	SNX13	0.002958	0.367705	0.018691
ED_BM_normal_vs_HD	EMP	OSBPL1A	0.000452106	0.367406	0.00499
ED_BM_normal_vs_HD	EMP	IARS	2.52716e-06	0.367006	9.43545e-05
ED_BM_normal_vs_HD	EMP	NSMAF	4.37344e-08	0.366456	3.75511e-06
ED_BM_normal_vs_HD	EMP	DDX10	0.00033864	0.365861	0.003981
ED_BM_normal_vs_HD	EMP	POLR2J3	0.001951	0.365119	0.014045
ED_BM_normal_vs_HD	EMP	PBX3	1.48717e-06	0.364403	6.1899e-05
ED_BM_normal_vs_HD	EMP	BAZ1A	0.001542	0.364227	0.011907
ED_BM_normal_vs_HD	EMP	RALGAPA2	0.007009	0.363472	0.034372
ED_BM_normal_vs_HD	EMP	PSEN1	0.001945	0.363428	0.014035
ED_BM_normal_vs_HD	EMP	SUPT16H	0.001116	0.363179	0.009537
ED_BM_normal_vs_HD	EMP	AL513188.1	9.75284e-07	0.362949	4.45517e-05
ED_BM_normal_vs_HD	EMP	RFX3	6.4946e-06	0.362596	0.000197911
ED_BM_normal_vs_HD	EMP	ASB3	0.004016	0.362406	0.02338
ED_BM_normal_vs_HD	EMP	LINC00910	1.3709e-05	0.362238	0.000361412
ED_BM_normal_vs_HD	EMP	UBE3C	9.75751e-07	0.362159	4.45517e-05
ED_BM_normal_vs_HD	EMP	RAD18	0.000821935	0.362031	0.007665
ED_BM_normal_vs_HD	EMP	SLC9A9	3.33419e-05	0.361572	0.00071909
ED_BM_normal_vs_HD	EMP	AC026471.4	0.000156799	0.361499	0.002268
ED_BM_normal_vs_HD	EMP	AC092120.3	1.34515e-08	0.361297	1.44599e-06
ED_BM_normal_vs_HD	EMP	ZCCHC3	0.003466	0.360062	0.021005
ED_BM_normal_vs_HD	EMP	PAQR3	0.002109	0.359125	0.014768
ED_BM_normal_vs_HD	EMP	STAU2	0.000117093	0.358888	0.001827
ED_BM_normal_vs_HD	EMP	ZMYND11	3.57105e-05	0.358708	0.000752346
ED_BM_normal_vs_HD	EMP	IRAK4	0.005821	0.357592	0.030241
ED_BM_normal_vs_HD	EMP	FMR1	0.003751	0.357256	0.022293
ED_BM_normal_vs_HD	EMP	DGLUCY	0.001187	0.356974	0.00994
ED_BM_normal_vs_HD	EMP	FBRSL1	0.000999982	0.356938	0.008802
ED_BM_normal_vs_HD	EMP	NDUFAB1	0.003471	0.356383	0.021016
ED_BM_normal_vs_HD	EMP	DDX58	0.002133	0.35581	0.014891
ED_BM_normal_vs_HD	EMP	SLC8A3	0.008527	0.355663	0.039207
ED_BM_normal_vs_HD	EMP	PHTF2	0.009492	0.354234	0.042143
ED_BM_normal_vs_HD	EMP	TUBGCP3	0.002399	0.352435	0.016157
ED_BM_normal_vs_HD	EMP	SIPA1L3	0.001324	0.35129	0.010749
ED_BM_normal_vs_HD	EMP	PTPN11	0.002339	0.35044	0.01589
ED_BM_normal_vs_HD	EMP	NSUN4	0.000542016	0.350386	0.005644
ED_BM_normal_vs_HD	EMP	TMEM117	0.002565	0.350175	0.016939
ED_BM_normal_vs_HD	EMP	BANK1	0.002261	0.349607	0.015524
ED_BM_normal_vs_HD	EMP	SLC35E1	0.001855	0.349252	0.013522
ED_BM_normal_vs_HD	EMP	AC018557.2	0.000137243	0.349042	0.002045
ED_BM_normal_vs_HD	EMP	RNF144A	0.001608	0.348679	0.012277
ED_BM_normal_vs_HD	EMP	TADA2A	0.002705	0.348646	0.017622
ED_BM_normal_vs_HD	EMP	HMBOX1	0.006712	0.348204	0.033489
ED_BM_normal_vs_HD	EMP	CHUK	0.007448	0.347516	0.035841
ED_BM_normal_vs_HD	EMP	AC068587.4	0.001119	0.347299	0.009549
ED_BM_normal_vs_HD	EMP	ANAPC1	0.000259857	0.347013	0.003312
ED_BM_normal_vs_HD	EMP	PPP2CB	0.004489	0.346748	0.025302
ED_BM_normal_vs_HD	EMP	STK3	0.000108919	0.346689	0.001735
ED_BM_normal_vs_HD	EMP	BICD1	0.000176353	0.345115	0.002479
ED_BM_normal_vs_HD	EMP	PPFIA1	0.00238	0.344505	0.016074
ED_BM_normal_vs_HD	EMP	REV3L	3.28288e-05	0.344118	0.000710268
ED_BM_normal_vs_HD	EMP	AC009120.2	0.006655	0.34366	0.03328
ED_BM_normal_vs_HD	EMP	BCAS3	1.39612e-07	0.342818	9.97898e-06
ED_BM_normal_vs_HD	EMP	DNAJC6	0.000861187	0.342696	0.007901
ED_BM_normal_vs_HD	EMP	CPSF2	1.08542e-05	0.34259	0.00030093
ED_BM_normal_vs_HD	EMP	HERC3	0.00012215	0.342455	0.001874
ED_BM_normal_vs_HD	EMP	HIST1H3B	0.010237	0.342263	0.044357
ED_BM_normal_vs_HD	EMP	C22orf34	1.95408e-05	0.341727	0.000478943
ED_BM_normal_vs_HD	EMP	NARS2	5.83402e-05	0.341388	0.001099
ED_BM_normal_vs_HD	EMP	NIPAL3	0.004023	0.340857	0.023385
ED_BM_normal_vs_HD	EMP	FBXW11	0.002904	0.340857	0.01843
ED_BM_normal_vs_HD	EMP	PRKCH	0.000469328	0.340724	0.005126
ED_BM_normal_vs_HD	EMP	ZNF850	0.002929	0.340226	0.018547
ED_BM_normal_vs_HD	EMP	EXOC6B	3.8256e-06	0.340123	0.000131224
ED_BM_normal_vs_HD	EMP	MICU2	0.007491	0.339489	0.035959
ED_BM_normal_vs_HD	EMP	PKD2L2	0.002592	0.338772	0.017067
ED_BM_normal_vs_HD	EMP	WDTC1	0.000596623	0.338729	0.006029
ED_BM_normal_vs_HD	EMP	UBQLN2	0.00274	0.338341	0.01777
ED_BM_normal_vs_HD	EMP	ERO1B	0.000486114	0.337999	0.005238
ED_BM_normal_vs_HD	EMP	ZNF407	5.74953e-05	0.33778	0.001089
ED_BM_normal_vs_HD	EMP	AGPAT4	0.00030973	0.337592	0.003745
ED_BM_normal_vs_HD	EMP	GNE	0.007677	0.33744	0.036481
ED_BM_normal_vs_HD	EMP	AOPEP	4.90135e-05	0.337221	0.000955903
ED_BM_normal_vs_HD	EMP	AC005261.1	0.000364161	0.337135	0.004203
ED_BM_normal_vs_HD	EMP	LEPR	0.000640242	0.33667	0.006329
ED_BM_normal_vs_HD	EMP	CAPRIN2	0.002035	0.335558	0.01442
ED_BM_normal_vs_HD	EMP	BRIP1	2.04732e-05	0.335246	0.000495567
ED_BM_normal_vs_HD	EMP	STARD4-AS1	0.006743	0.334864	0.033597
ED_BM_normal_vs_HD	EMP	WDR31	0.000507946	0.334492	0.005399
ED_BM_normal_vs_HD	EMP	TXLNA	0.001269	0.334237	0.010433
ED_BM_normal_vs_HD	EMP	TBC1D32	0.000508872	0.333714	0.005402
ED_BM_normal_vs_HD	EMP	SBF2	0.000218246	0.33354	0.00291
ED_BM_normal_vs_HD	EMP	MIER1	0.002544	0.333293	0.016841
ED_BM_normal_vs_HD	EMP	MGAT5	8.36804e-05	0.333025	0.001438
ED_BM_normal_vs_HD	EMP	TRPS1	2.94152e-06	0.332657	0.000106519
ED_BM_normal_vs_HD	EMP	MAK	0.00038174	0.331663	0.004366
ED_BM_normal_vs_HD	EMP	PPAT	0.004635	0.331331	0.025871
ED_BM_normal_vs_HD	EMP	AMBRA1	8.94002e-05	0.331281	0.00152
ED_BM_normal_vs_HD	EMP	GRK2	0.000122438	0.331018	0.001876
ED_BM_normal_vs_HD	EMP	PTK7	0.002678	0.330253	0.017515
ED_BM_normal_vs_HD	EMP	HSPH1	2.09992e-07	0.32898	1.37828e-05
ED_BM_normal_vs_HD	EMP	TTC9	0.00025978	0.328318	0.003312
ED_BM_normal_vs_HD	EMP	DNASE1	0.000242306	0.328279	0.003172
ED_BM_normal_vs_HD	EMP	ASPH	0.00904	0.328111	0.040827
ED_BM_normal_vs_HD	EMP	PROSER2	0.007621	0.327998	0.036325
ED_BM_normal_vs_HD	EMP	GATAD2A	0.005563	0.327824	0.029346
ED_BM_normal_vs_HD	EMP	KTN1	9.70689e-06	0.327609	0.000274365
ED_BM_normal_vs_HD	EMP	ZNF66	0.005904	0.326933	0.030568
ED_BM_normal_vs_HD	EMP	RCBTB1	0.010891	0.326127	0.046466
ED_BM_normal_vs_HD	EMP	WDSUB1	7.742e-05	0.32583	0.001362
ED_BM_normal_vs_HD	EMP	ACACB	5.90211e-05	0.325068	0.00111
ED_BM_normal_vs_HD	EMP	ZMYM2	0.000232779	0.325003	0.003079
ED_BM_normal_vs_HD	EMP	CLOCK	0.00113	0.323694	0.009601
ED_BM_normal_vs_HD	EMP	EIF2S3	0.008984	0.323614	0.040682
ED_BM_normal_vs_HD	EMP	API5	0.001118	0.323301	0.009543
ED_BM_normal_vs_HD	EMP	SCAPER	0.000138038	0.322935	0.002051
ED_BM_normal_vs_HD	EMP	RARS	0.009249	0.322559	0.041412
ED_BM_normal_vs_HD	EMP	PDSS2	7.60368e-07	0.32223	3.70531e-05
ED_BM_normal_vs_HD	EMP	SCAF8	0.000314926	0.321939	0.003775
ED_BM_normal_vs_HD	EMP	INPP5B	0.000406534	0.320937	0.004587
ED_BM_normal_vs_HD	EMP	NEGR1	0.000524748	0.319832	0.005532
ED_BM_normal_vs_HD	EMP	ELK4	0.005389	0.319823	0.028651
ED_BM_normal_vs_HD	EMP	PPP6R2	0.00321	0.319038	0.019788
ED_BM_normal_vs_HD	EMP	KIAA0586	0.000102682	0.318683	0.001673
ED_BM_normal_vs_HD	EMP	MAT2A	0.000940854	0.317344	0.008387
ED_BM_normal_vs_HD	EMP	MICU3	0.000347035	0.317161	0.004056
ED_BM_normal_vs_HD	EMP	COG2	0.000946048	0.316781	0.008408
ED_BM_normal_vs_HD	EMP	CDK8	0.004453	0.31669	0.025205
ED_BM_normal_vs_HD	EMP	RNF43	0.006827	0.316469	0.033857
ED_BM_normal_vs_HD	EMP	SPPL2A	0.003085	0.316174	0.019276
ED_BM_normal_vs_HD	EMP	ATP11B	0.012132	0.315371	0.0499243
ED_BM_normal_vs_HD	EMP	CTCF	0.009782	0.315204	0.043079
ED_BM_normal_vs_HD	EMP	ATP11A	0.00612	0.314201	0.031163
ED_BM_normal_vs_HD	EMP	ECM2	4.25707e-05	0.313844	0.000858456
ED_BM_normal_vs_HD	EMP	ULK1	8.12347e-05	0.312009	0.001413
ED_BM_normal_vs_HD	EMP	TANC2	8.77522e-07	0.311552	4.1453e-05
ED_BM_normal_vs_HD	EMP	TRAPPC9	0.004943	0.311516	0.02702
ED_BM_normal_vs_HD	EMP	KIF27	0.00016902	0.311097	0.002407
ED_BM_normal_vs_HD	EMP	LINC00534	0.00243	0.311067	0.016315
ED_BM_normal_vs_HD	EMP	PHF21A	0.000234146	0.310918	0.003093
ED_BM_normal_vs_HD	EMP	PRIMPOL	7.04992e-05	0.310883	0.001274
ED_BM_normal_vs_HD	EMP	RREB1	0.01206	0.310678	0.049751
ED_BM_normal_vs_HD	EMP	ZNF439	0.000846017	0.310556	0.007812
ED_BM_normal_vs_HD	EMP	JPT2	0.011401	0.310011	0.047892
ED_BM_normal_vs_HD	EMP	TMX3	1.77022e-05	0.309959	0.000445064
ED_BM_normal_vs_HD	EMP	USP10	0.000779233	0.309305	0.007352
ED_BM_normal_vs_HD	EMP	ZNF438	0.000493552	0.309218	0.005296
ED_BM_normal_vs_HD	EMP	BRWD1	0.000864367	0.309175	0.007925
ED_BM_normal_vs_HD	EMP	SIL1	0.010927	0.308706	0.046573
ED_BM_normal_vs_HD	EMP	BX842570.1	0.000493832	0.308141	0.005296
ED_BM_normal_vs_HD	EMP	GRK3	0.000240187	0.307977	0.00315
ED_BM_normal_vs_HD	EMP	RABEP1	5.25563e-06	0.307598	0.000166473
ED_BM_normal_vs_HD	EMP	DCAF1	0.00456	0.307426	0.025579
ED_BM_normal_vs_HD	EMP	PTER	0.002072	0.307196	0.014601
ED_BM_normal_vs_HD	EMP	UBE4B	0.001372	0.306319	0.010991
ED_BM_normal_vs_HD	EMP	MSL1	9.9706e-08	0.306111	7.52036e-06
ED_BM_normal_vs_HD	EMP	CEP128	0.000751069	0.305785	0.007147
ED_BM_normal_vs_HD	EMP	SMPD4	0.000453687	0.305327	0.004999
ED_BM_normal_vs_HD	EMP	LPCAT2	0.009477	0.305093	0.0421
ED_BM_normal_vs_HD	EMP	TNRC6C	6.63006e-05	0.305066	0.001217
ED_BM_normal_vs_HD	EMP	TXLNG	0.000810385	0.30496	0.007577
ED_BM_normal_vs_HD	EMP	TIRAP	0.001086	0.304905	0.009364
ED_BM_normal_vs_HD	EMP	FOXO3	0.003217	0.3045	0.019816
ED_BM_normal_vs_HD	EMP	EXOC6	0.006071	0.303653	0.031077
ED_BM_normal_vs_HD	EMP	RAB27A	0.005	0.302865	0.027208
ED_BM_normal_vs_HD	EMP	WDR7	7.65205e-07	0.302526	3.70531e-05
ED_BM_normal_vs_HD	EMP	ANKRD36B	6.40501e-05	0.302305	0.00119
ED_BM_normal_vs_HD	EMP	IQCB1	0.001708	0.300722	0.012756
ED_BM_normal_vs_HD	EMP	MACC1	0.000870256	0.300657	0.007963
ED_BM_normal_vs_HD	EMP	DGKH	0.004668	0.300417	0.026011
ED_BM_normal_vs_HD	EMP	S100A16	0.001661	0.300371	0.012515
ED_BM_normal_vs_HD	EMP	PTH2R	0.005085	0.30029	0.027546
ED_BM_normal_vs_HD	EMP	LANCL1	9.99131e-06	0.300166	0.000280085
ED_BM_normal_vs_HD	EMP	EDRF1	0.000262906	0.300118	0.003339
ED_BM_normal_vs_HD	EMP	KPNB1	0.001274	0.29919	0.010465
ED_BM_normal_vs_HD	EMP	ADNP	5.0787e-05	0.298787	0.000984864
ED_BM_normal_vs_HD	EMP	KIAA0100	0.008345	0.298402	0.038618
ED_BM_normal_vs_HD	EMP	TANGO6	0.00288	0.296887	0.018321
ED_BM_normal_vs_HD	EMP	MTREX	7.25127e-06	0.296431	0.000216487
ED_BM_normal_vs_HD	EMP	HBEGF	0.012141	0.295922	0.049925
ED_BM_normal_vs_HD	EMP	ARAP2	0.007337	0.295523	0.035505
ED_BM_normal_vs_HD	EMP	LINC00624	0.000845136	0.294907	0.007812
ED_BM_normal_vs_HD	EMP	WDR27	0.007623	0.294236	0.036325
ED_BM_normal_vs_HD	EMP	NUMB	0.000187403	0.294216	0.002592
ED_BM_normal_vs_HD	EMP	KIAA1328	0.000608563	0.294167	0.006113
ED_BM_normal_vs_HD	EMP	AC083798.2	0.00334	0.294063	0.020399
ED_BM_normal_vs_HD	EMP	PTP4A2	0.011229	0.293574	0.047467
ED_BM_normal_vs_HD	EMP	IPMK	0.00164	0.293431	0.012452
ED_BM_normal_vs_HD	EMP	NREP	0.00105	0.292818	0.009127
ED_BM_normal_vs_HD	EMP	HEATR5B	0.004772	0.292321	0.026406
ED_BM_normal_vs_HD	EMP	AC011447.3	0.002448	0.291423	0.016406
ED_BM_normal_vs_HD	EMP	NRIP1	0.002305	0.291045	0.015732
ED_BM_normal_vs_HD	EMP	TDRD3	0.006776	0.290388	0.033674
ED_BM_normal_vs_HD	EMP	METAP1	0.001249	0.290365	0.010326
ED_BM_normal_vs_HD	EMP	DIAPH2	0.005579	0.289752	0.029418
ED_BM_normal_vs_HD	EMP	TAF13	0.010118	0.289413	0.04402
ED_BM_normal_vs_HD	EMP	TRIM25	0.005202	0.289362	0.028027
ED_BM_normal_vs_HD	EMP	MRI1	5.49865e-05	0.289332	0.00105
ED_BM_normal_vs_HD	EMP	MEGF9	3.1739e-05	0.288702	0.000693282
ED_BM_normal_vs_HD	EMP	PACS1	0.00367	0.288696	0.021935
ED_BM_normal_vs_HD	EMP	TLK2	0.000889819	0.28835	0.008072
ED_BM_normal_vs_HD	EMP	ARL10	0.004802	0.288089	0.026538
ED_BM_normal_vs_HD	EMP	DLG2	0.000151503	0.287972	0.002214
ED_BM_normal_vs_HD	EMP	CLEC16A	0.001993	0.287651	0.014237
ED_BM_normal_vs_HD	EMP	NKAIN2	0.000213522	0.287257	0.002858
ED_BM_normal_vs_HD	EMP	ZMYM1	0.001103	0.285903	0.009481
ED_BM_normal_vs_HD	EMP	PIK3R6	0.004523	0.284963	0.025409
ED_BM_normal_vs_HD	EMP	ZMYND19	0.008342	0.283931	0.038617
ED_BM_normal_vs_HD	EMP	TMEM260	0.002471	0.283675	0.016498
ED_BM_normal_vs_HD	EMP	RBL1	0.000262098	0.283232	0.003338
ED_BM_normal_vs_HD	EMP	SEC24B	0.003155	0.283076	0.019564
ED_BM_normal_vs_HD	EMP	ILRUN	0.001128	0.282713	0.009601
ED_BM_normal_vs_HD	EMP	NCOA3	0.001311	0.282702	0.010692
ED_BM_normal_vs_HD	EMP	ANK1	3.45161e-05	0.282258	0.000738818
ED_BM_normal_vs_HD	EMP	TAF1	0.002831	0.28219	0.018143
ED_BM_normal_vs_HD	EMP	DIS3L	0.00209	0.282057	0.014668
ED_BM_normal_vs_HD	EMP	TRAPPC11	0.001546	0.281679	0.011929
ED_BM_normal_vs_HD	EMP	PPM1K	0.00494	0.281377	0.027017
ED_BM_normal_vs_HD	EMP	BCCIP	9.25428e-05	0.28124	0.001566
ED_BM_normal_vs_HD	EMP	CRKL	0.009837	0.281143	0.043216
ED_BM_normal_vs_HD	EMP	LINC01572	4.90805e-06	0.280986	0.000157658
ED_BM_normal_vs_HD	EMP	GPHN	0.001511	0.280983	0.011756
ED_BM_normal_vs_HD	EMP	DROSHA	0.000298553	0.280776	0.003655
ED_BM_normal_vs_HD	EMP	WDR44	0.002746	0.27999	0.017794
ED_BM_normal_vs_HD	EMP	ZNF592	0.000142295	0.27986	0.002102
ED_BM_normal_vs_HD	EMP	XRRA1	0.002082	0.279379	0.014652
ED_BM_normal_vs_HD	EMP	DISC1	5.72202e-05	0.279341	0.001085
ED_BM_normal_vs_HD	EMP	ZBTB46	0.002827	0.278659	0.018131
ED_BM_normal_vs_HD	EMP	NADK2	1.75672e-06	0.27859	7.18045e-05
ED_BM_normal_vs_HD	EMP	JUN	9.74323e-05	0.278586	0.001614
ED_BM_normal_vs_HD	EMP	POM121	6.58546e-05	0.277746	0.001212
ED_BM_normal_vs_HD	EMP	AC109460.2	0.000593722	0.27753	0.006019
ED_BM_normal_vs_HD	EMP	PSMD1	0.001948	0.276724	0.014043
ED_BM_normal_vs_HD	EMP	MBP	0.006956	0.276005	0.034208
ED_BM_normal_vs_HD	EMP	ATRN	0.000581301	0.275822	0.005934
ED_BM_normal_vs_HD	EMP	KIAA0355	0.003105	0.275225	0.019331
ED_BM_normal_vs_HD	EMP	ZZEF1	0.000134315	0.27499	0.002013
ED_BM_normal_vs_HD	EMP	PTK2	0.002573	0.274577	0.016977
ED_BM_normal_vs_HD	EMP	NCOA6	0.005785	0.274412	0.030123
ED_BM_normal_vs_HD	EMP	TBC1D15	0.008086	0.27418	0.037813
ED_BM_normal_vs_HD	EMP	ZNF718	0.0002496	0.272298	0.00323
ED_BM_normal_vs_HD	EMP	PTPN12	0.01136	0.272111	0.04778
ED_BM_normal_vs_HD	EMP	BORCS5	0.00139	0.271592	0.011075
ED_BM_normal_vs_HD	EMP	MANBA	0.001532	0.271578	0.011854
ED_BM_normal_vs_HD	EMP	MAP3K3	0.008394	0.271417	0.038794
ED_BM_normal_vs_HD	EMP	CARS2	0.004338	0.271397	0.024761
ED_BM_normal_vs_HD	EMP	KIAA1958	0.006316	0.270766	0.031959
ED_BM_normal_vs_HD	EMP	ATF7	1.88241e-05	0.269516	0.000466909
ED_BM_normal_vs_HD	EMP	CPB1	0.002665	0.269398	0.017456
ED_BM_normal_vs_HD	EMP	LONRF1	0.005209	0.268737	0.028043
ED_BM_normal_vs_HD	EMP	DNM1L	0.000680279	0.268692	0.006638
ED_BM_normal_vs_HD	EMP	WWOX	1.73543e-09	0.268509	2.46792e-07
ED_BM_normal_vs_HD	EMP	SUFU	0.00080313	0.267669	0.00752
ED_BM_normal_vs_HD	EMP	MTR	0.000238517	0.267639	0.00314
ED_BM_normal_vs_HD	EMP	BIVM	0.007491	0.26727	0.035959
ED_BM_normal_vs_HD	EMP	LIN52	0.000759811	0.267022	0.007203
ED_BM_normal_vs_HD	EMP	ZNF154	0.010114	0.266639	0.044014
ED_BM_normal_vs_HD	EMP	AUH	0.000146491	0.265679	0.002153
ED_BM_normal_vs_HD	EMP	B4GALT5	0.003827	0.26549	0.022578
ED_BM_normal_vs_HD	EMP	ZNF587B	0.006568	0.264199	0.032929
ED_BM_normal_vs_HD	EMP	ZNF138	0.004027	0.263644	0.023387
ED_BM_normal_vs_HD	EMP	HECTD4	0.006029	0.263412	0.030921
ED_BM_normal_vs_HD	EMP	ZNF484	0.001192	0.26291	0.009964
ED_BM_normal_vs_HD	EMP	FOXJ3	0.001487	0.26282	0.011628
ED_BM_normal_vs_HD	EMP	CCDC15	0.000302289	0.262731	0.003691
ED_BM_normal_vs_HD	EMP	PLD1	0.000179787	0.261509	0.00251
ED_BM_normal_vs_HD	EMP	MATR3-1	0.000869152	0.261393	0.007958
ED_BM_normal_vs_HD	EMP	DENND1B	0.0059	0.261184	0.030555
ED_BM_normal_vs_HD	EMP	SMURF1	0.000506948	0.260758	0.005394
ED_BM_normal_vs_HD	EMP	DLEU2	0.000105483	0.260572	0.001699
ED_BM_normal_vs_HD	EMP	DCAF17	6.97495e-05	0.260087	0.001266
ED_BM_normal_vs_HD	EMP	TEX10	0.004347	0.260076	0.024761
ED_BM_normal_vs_HD	EMP	HMGA2-AS1	0.005619	0.259796	0.029595
ED_BM_normal_vs_HD	EMP	AL354733.3	0.001366	0.257595	0.010967
ED_BM_normal_vs_HD	EMP	IDE	0.004362	0.256935	0.024822
ED_BM_normal_vs_HD	EMP	UBA1	3.07159e-06	0.256871	0.000110351
ED_BM_normal_vs_HD	EMP	DENND5A	1.37622e-05	0.256467	0.000361412
ED_BM_normal_vs_HD	EMP	COX10-AS1	0.002504	0.256045	0.016668
ED_BM_normal_vs_HD	EMP	SLF1	0.000902167	0.255903	0.008143
ED_BM_normal_vs_HD	EMP	PTPN4	0.005471	0.255624	0.02897
ED_BM_normal_vs_HD	EMP	NUP153	0.00253	0.255601	0.016772
ED_BM_normal_vs_HD	EMP	RASD1	0.000418575	0.255469	0.004684
ED_BM_normal_vs_HD	EMP	AC068282.1	2.60879e-06	0.255248	9.62574e-05
ED_BM_normal_vs_HD	EMP	DPY19L3	0.007953	0.255188	0.037361
ED_BM_normal_vs_HD	EMP	ZFPM1	0.000545032	0.254996	0.005665
ED_BM_normal_vs_HD	EMP	UIMC1	0.005344	0.254914	0.028532
ED_BM_normal_vs_HD	EMP	DACH1	0.006097	0.254795	0.031138
ED_BM_normal_vs_HD	EMP	PTBP3	0.000814035	0.25368	0.007601
ED_BM_normal_vs_HD	EMP	LRRC37A3	0.004128	0.253268	0.023848
ED_BM_normal_vs_HD	EMP	SIK2	0.009368	0.253074	0.041779
ED_BM_normal_vs_HD	EMP	EXT2	0.009952	0.252744	0.043544
ED_BM_normal_vs_HD	EMP	USP3-AS1	0.007141	0.252736	0.034831
ED_BM_normal_vs_HD	EMP	MAP3K1	0.001408	0.252389	0.011158
ED_BM_normal_vs_HD	EMP	SLCO3A1	0.000455787	0.252216	0.005006
ED_BM_normal_vs_HD	EMP	AC092329.4	0.00903	0.251798	0.040822
ED_BM_normal_vs_HD	EMP	EFL1	0.00522	0.251457	0.028092
ED_BM_normal_vs_HD	EMP	STAG1	0.000589014	0.251236	0.005987
ED_BM_normal_vs_HD	EMP	KDM4A	0.004398	0.250824	0.02501
ED_BM_normal_vs_HD	EMP	MYCBP2-AS1	3.26027e-05	0.250816	0.000706496
ED_BM_normal_vs_HD	EMP	TSPAN33	0.000648493	0.250329	0.006392
ED_BM_normal_vs_HD	EMP	ASL	0.0007224	-0.25043	0.006945
ED_BM_normal_vs_HD	EMP	AP1M1	0.006893	-0.25124	0.034044
ED_BM_normal_vs_HD	EMP	TEN1	6.56293e-05	-0.25135	0.001209
ED_BM_normal_vs_HD	EMP	PIP4P1	0.003399	-0.25164	0.020688
ED_BM_normal_vs_HD	EMP	TRADD	0.005294	-0.25172	0.028311
ED_BM_normal_vs_HD	EMP	TUSC2	6.4549e-05	-0.25308	0.001197
ED_BM_normal_vs_HD	EMP	RCCD1	0.000489015	-0.25316	0.005261
ED_BM_normal_vs_HD	EMP	MTIF2	0.00574	-0.25337	0.03
ED_BM_normal_vs_HD	EMP	CENPS	0.00123	-0.25338	0.010211
ED_BM_normal_vs_HD	EMP	CSNK1D	0.001183	-0.2535	0.009916
ED_BM_normal_vs_HD	EMP	MOB2	0.006847	-0.25364	0.033931
ED_BM_normal_vs_HD	EMP	PUS1	0.000602986	-0.25512	0.006071
ED_BM_normal_vs_HD	EMP	FPGS	0.008826	-0.25624	0.040219
ED_BM_normal_vs_HD	EMP	YWHAG	8.73446e-06	-0.25659	0.000251037
ED_BM_normal_vs_HD	EMP	PSMG3	0.005262	-0.25667	0.028214
ED_BM_normal_vs_HD	EMP	NRDE2	0.000278332	-0.25809	0.003483
ED_BM_normal_vs_HD	EMP	R3HCC1	0.005506	-0.25881	0.029124
ED_BM_normal_vs_HD	EMP	SIKE1	0.010588	-0.25899	0.045463
ED_BM_normal_vs_HD	EMP	GTPBP8	0.000170477	-0.26084	0.002422
ED_BM_normal_vs_HD	EMP	CNOT3	0.000469728	-0.26199	0.005126
ED_BM_normal_vs_HD	EMP	LRCH4	0.009922	-0.26372	0.043459
ED_BM_normal_vs_HD	EMP	LIG1	0.004697	-0.26381	0.026098
ED_BM_normal_vs_HD	EMP	ODF2	0.001411	-0.26409	0.011172
ED_BM_normal_vs_HD	EMP	CRELD2	0.000184502	-0.26496	0.002557
ED_BM_normal_vs_HD	EMP	ASMTL	0.004479	-0.2671	0.025272
ED_BM_normal_vs_HD	EMP	ELAC2	0.004494	-0.26816	0.025319
ED_BM_normal_vs_HD	EMP	GPX7	0.005137	-0.26868	0.027763
ED_BM_normal_vs_HD	EMP	CD320	0.001783	-0.27046	0.013113
ED_BM_normal_vs_HD	EMP	SMNDC1	0.006146	-0.27104	0.031239
ED_BM_normal_vs_HD	EMP	ZNF830	0.007802	-0.27145	0.03679
ED_BM_normal_vs_HD	EMP	PRMT5	0.008138	-0.27225	0.037929
ED_BM_normal_vs_HD	EMP	RABGGTB	8.52562e-05	-0.27287	0.001459
ED_BM_normal_vs_HD	EMP	C7orf50	0.003858	-0.27542	0.022744
ED_BM_normal_vs_HD	EMP	PAXIP1-AS1	4.08988e-06	-0.27657	0.000138893
ED_BM_normal_vs_HD	EMP	TBL3	5.74732e-06	-0.28044	0.000179138
ED_BM_normal_vs_HD	EMP	WDR13	1.19469e-06	-0.28082	5.26127e-05
ED_BM_normal_vs_HD	EMP	MAPKAPK5	0.011947	-0.28096	0.049441
ED_BM_normal_vs_HD	EMP	EXOSC4	0.001337	-0.28404	0.010826
ED_BM_normal_vs_HD	EMP	DERL3	0.000317553	-0.28405	0.003796
ED_BM_normal_vs_HD	EMP	RHOT2	0.000397067	-0.28408	0.004506
ED_BM_normal_vs_HD	EMP	INTS12	0.010483	-0.2842	0.045132
ED_BM_normal_vs_HD	EMP	GRK6	0.00661	-0.28485	0.033114
ED_BM_normal_vs_HD	EMP	STARD3	0.000246672	-0.28646	0.003213
ED_BM_normal_vs_HD	EMP	UBA5	3.33817e-07	-0.28657	1.98142e-05
ED_BM_normal_vs_HD	EMP	PRRC2C	0.002959	-0.28738	0.018691
ED_BM_normal_vs_HD	EMP	ARL5B	0.004835	-0.28771	0.026634
ED_BM_normal_vs_HD	EMP	TCEAL1	0.000223305	-0.28937	0.002971
ED_BM_normal_vs_HD	EMP	SCOC	0.010092	-0.2898	0.04396
ED_BM_normal_vs_HD	EMP	TAF1D	0.000484046	-0.2898	0.00523
ED_BM_normal_vs_HD	EMP	SLC35B2	0.003279	-0.29006	0.020099
ED_BM_normal_vs_HD	EMP	SUCLA2	0.002844	-0.29016	0.018163
ED_BM_normal_vs_HD	EMP	UHRF1	0.0043	-0.29024	0.024624
ED_BM_normal_vs_HD	EMP	SZRD1	0.008663	-0.29355	0.039685
ED_BM_normal_vs_HD	EMP	RCL1	0.006294	-0.29469	0.031884
ED_BM_normal_vs_HD	EMP	C6orf62	0.000893515	-0.29549	0.008091
ED_BM_normal_vs_HD	EMP	CARD19	0.000478525	-0.29559	0.005201
ED_BM_normal_vs_HD	EMP	BDH1	0.005268	-0.29639	0.028238
ED_BM_normal_vs_HD	EMP	POLR3C	0.000322807	-0.29643	0.003852
ED_BM_normal_vs_HD	EMP	HDHD3	0.002485	-0.29645	0.016567
ED_BM_normal_vs_HD	EMP	SCRN2	0.001926	-0.29657	0.013916
ED_BM_normal_vs_HD	EMP	TPP1	0.005815	-0.29672	0.030232
ED_BM_normal_vs_HD	EMP	ACTR1A	0.010896	-0.29807	0.046472
ED_BM_normal_vs_HD	EMP	EGLN2	0.000114487	-0.29846	0.001801
ED_BM_normal_vs_HD	EMP	YY1AP1	0.004131	-0.29846	0.023848
ED_BM_normal_vs_HD	EMP	HSBP1	0.006667	-0.29891	0.033329
ED_BM_normal_vs_HD	EMP	LRRC57	0.002948	-0.29957	0.018651
ED_BM_normal_vs_HD	EMP	DHRS4	0.005945	-0.30231	0.030649
ED_BM_normal_vs_HD	EMP	STK4	0.003799	-0.30268	0.022451
ED_BM_normal_vs_HD	EMP	SEC13	0.005022	-0.30367	0.027274
ED_BM_normal_vs_HD	EMP	AL133480.1	0.000453707	-0.30367	0.004999
ED_BM_normal_vs_HD	EMP	CENPT	3.86399e-05	-0.30477	0.000799261
ED_BM_normal_vs_HD	EMP	CCS	0.00059391	-0.30482	0.006019
ED_BM_normal_vs_HD	EMP	IMPDH1	0.00144	-0.30487	0.01136
ED_BM_normal_vs_HD	EMP	ZFPL1	0.006037	-0.30551	0.03095
ED_BM_normal_vs_HD	EMP	RNASEH2B	0.001517	-0.30597	0.011779
ED_BM_normal_vs_HD	EMP	ILF3-DT	0.011731	-0.306	0.048805
ED_BM_normal_vs_HD	EMP	MRTO4	0.00010211	-0.30674	0.001668
ED_BM_normal_vs_HD	EMP	TSTA3	3.8591e-05	-0.30731	0.000799261
ED_BM_normal_vs_HD	EMP	SP110	0.007647	-0.30825	0.03639
ED_BM_normal_vs_HD	EMP	TOMM34	0.001203	-0.3083	0.010036
ED_BM_normal_vs_HD	EMP	NSUN5	7.57651e-05	-0.30833	0.001344
ED_BM_normal_vs_HD	EMP	PES1	0.000516364	-0.30837	0.005465
ED_BM_normal_vs_HD	EMP	SPATC1L	0.001574	-0.30861	0.012042
ED_BM_normal_vs_HD	EMP	MOAP1	0.005208	-0.31061	0.028043
ED_BM_normal_vs_HD	EMP	RBM5	3.0985e-07	-0.3113	1.87171e-05
ED_BM_normal_vs_HD	EMP	FMC1	0.005107	-0.31154	0.027634
ED_BM_normal_vs_HD	EMP	ALDH16A1	0.011817	-0.31199	0.049093
ED_BM_normal_vs_HD	EMP	ADPGK	7.77906e-05	-0.31429	0.001367
ED_BM_normal_vs_HD	EMP	RAB37	0.008904	-0.31436	0.04048
ED_BM_normal_vs_HD	EMP	DENND10	0.000472737	-0.31524	0.005142
ED_BM_normal_vs_HD	EMP	AC245297.3	0.000238569	-0.31672	0.00314
ED_BM_normal_vs_HD	EMP	USP5	0.002026	-0.31716	0.014382
ED_BM_normal_vs_HD	EMP	LYRM1	0.001061	-0.3174	0.00921
ED_BM_normal_vs_HD	EMP	CYB5R3	0.004936	-0.31922	0.027007
ED_BM_normal_vs_HD	EMP	SEC63	0.000308269	-0.31951	0.003734
ED_BM_normal_vs_HD	EMP	RING1	0.005013	-0.31952	0.027256
ED_BM_normal_vs_HD	EMP	SIAH2	7.30361e-06	-0.32048	0.000217231
ED_BM_normal_vs_HD	EMP	BNIP1	0.000750477	-0.32104	0.007147
ED_BM_normal_vs_HD	EMP	FBXL3	0.00607	-0.32216	0.031077
ED_BM_normal_vs_HD	EMP	CDKN3	9.56569e-05	-0.32242	0.001593
ED_BM_normal_vs_HD	EMP	B4GALT3	0.00281	-0.32344	0.018055
ED_BM_normal_vs_HD	EMP	MAZ	0.002733	-0.32412	0.017752
ED_BM_normal_vs_HD	EMP	RBM14	0.009661	-0.32429	0.042654
ED_BM_normal_vs_HD	EMP	TWF2	0.004617	-0.3243	0.025793
ED_BM_normal_vs_HD	EMP	TNFRSF1A	0.005247	-0.32445	0.028177
ED_BM_normal_vs_HD	EMP	POLR2B	0.002596	-0.32568	0.01708
ED_BM_normal_vs_HD	EMP	ADA	0.004516	-0.32729	0.02538
ED_BM_normal_vs_HD	EMP	SNHG1	0.004952	-0.32735	0.027052
ED_BM_normal_vs_HD	EMP	EIF2B5	0.000572925	-0.32792	0.005876
ED_BM_normal_vs_HD	EMP	FAM122B	0.006722	-0.32802	0.033531
ED_BM_normal_vs_HD	EMP	TYMP	0.004195	-0.32814	0.024134
ED_BM_normal_vs_HD	EMP	GCHFR	0.000244242	-0.32974	0.003191
ED_BM_normal_vs_HD	EMP	YIPF3	0.007361	-0.33279	0.03552
ED_BM_normal_vs_HD	EMP	EIF4EBP3	0.000484639	-0.33334	0.00523
ED_BM_normal_vs_HD	EMP	TSR1	0.005914	-0.33401	0.03058
ED_BM_normal_vs_HD	EMP	PCTP	0.007215	-0.33512	0.035081
ED_BM_normal_vs_HD	EMP	SARNP	0.010378	-0.33537	0.04485
ED_BM_normal_vs_HD	EMP	LMNA	0.000561671	-0.33686	0.005778
ED_BM_normal_vs_HD	EMP	TOR3A	0.001897	-0.33742	0.013762
ED_BM_normal_vs_HD	EMP	ARAF	0.001415	-0.33818	0.011186
ED_BM_normal_vs_HD	EMP	PRORP	0.009296	-0.33852	0.041541
ED_BM_normal_vs_HD	EMP	AP2A1	0.005974	-0.33948	0.030739
ED_BM_normal_vs_HD	EMP	INF2	0.001413	-0.34141	0.011181
ED_BM_normal_vs_HD	EMP	TMEM216	0.001454	-0.3422	0.011431
ED_BM_normal_vs_HD	EMP	RAB6A	0.008433	-0.34327	0.03891
ED_BM_normal_vs_HD	EMP	BID	0.012037	-0.34454	0.04972
ED_BM_normal_vs_HD	EMP	RAE1	0.000403854	-0.34502	0.004564
ED_BM_normal_vs_HD	EMP	GET1	0.011924	-0.34702	0.04936
ED_BM_normal_vs_HD	EMP	SKA3	0.000309534	-0.35046	0.003745
ED_BM_normal_vs_HD	EMP	PLTP	0.001955	-0.35058	0.014054
ED_BM_normal_vs_HD	EMP	PIGC	0.000553545	-0.35229	0.005706
ED_BM_normal_vs_HD	EMP	MCUR1	0.007682	-0.3529	0.03649
ED_BM_normal_vs_HD	EMP	CXXC1	0.000279711	-0.35335	0.003491
ED_BM_normal_vs_HD	EMP	SAR1B	0.005698	-0.35417	0.029844
ED_BM_normal_vs_HD	EMP	CTDSP1	0.000484586	-0.35467	0.00523
ED_BM_normal_vs_HD	EMP	NDUFAF4	0.00014127	-0.35472	0.002094
ED_BM_normal_vs_HD	EMP	YDJC	0.007519	-0.35507	0.036056
ED_BM_normal_vs_HD	EMP	RAMAC	0.00571	-0.35574	0.029879
ED_BM_normal_vs_HD	EMP	CUTC	0.002224	-0.35664	0.015326
ED_BM_normal_vs_HD	EMP	KAT8	0.000104003	-0.35876	0.001688
ED_BM_normal_vs_HD	EMP	TSEN15	0.011101	-0.35878	0.047093
ED_BM_normal_vs_HD	EMP	HSF2	0.004657	-0.35944	0.025974
ED_BM_normal_vs_HD	EMP	ALAD	0.000882468	-0.36411	0.008032
ED_BM_normal_vs_HD	EMP	GBP4	0.000380167	-0.36541	0.004358
ED_BM_normal_vs_HD	EMP	FBXO4	0.00225	-0.36583	0.015465
ED_BM_normal_vs_HD	EMP	EMG1	1.07343e-06	-0.37029	4.79229e-05
ED_BM_normal_vs_HD	EMP	NCAPH2	0.003357	-0.37083	0.02049
ED_BM_normal_vs_HD	EMP	ARHGAP45	0.002336	-0.37271	0.015885
ED_BM_normal_vs_HD	EMP	TXNRD1	0.01022	-0.3733	0.044339
ED_BM_normal_vs_HD	EMP	SRP68	0.003959	-0.37338	0.023156
ED_BM_normal_vs_HD	EMP	NABP2	0.011712	-0.3742	0.048762
ED_BM_normal_vs_HD	EMP	CDK2	0.003447	-0.37436	0.020904
ED_BM_normal_vs_HD	EMP	OIP5-AS1	7.07566e-05	-0.37503	0.001276
ED_BM_normal_vs_HD	EMP	TSC22D4	0.000133094	-0.37706	0.002006
ED_BM_normal_vs_HD	EMP	TMEM101	0.001161	-0.3782	0.009767
ED_BM_normal_vs_HD	EMP	TBCC	0.002561	-0.37826	0.016934
ED_BM_normal_vs_HD	EMP	ZSWIM7	0.006698	-0.37995	0.033435
ED_BM_normal_vs_HD	EMP	CDK1	0.007599	-0.37999	0.036288
ED_BM_normal_vs_HD	EMP	BCS1L	0.000253303	-0.38006	0.003259
ED_BM_normal_vs_HD	EMP	RER1	0.002537	-0.38162	0.016804
ED_BM_normal_vs_HD	EMP	ATPAF1	0.000337689	-0.38166	0.003974
ED_BM_normal_vs_HD	EMP	AURKB	0.006625	-0.38265	0.033157
ED_BM_normal_vs_HD	EMP	EPC1	0.00689	-0.38549	0.034044
ED_BM_normal_vs_HD	EMP	MLEC	1.95992e-05	-0.38553	0.000479514
ED_BM_normal_vs_HD	EMP	MTG1	0.000653548	-0.38576	0.006437
ED_BM_normal_vs_HD	EMP	DPH5	2.49763e-05	-0.38709	0.000576949
ED_BM_normal_vs_HD	EMP	ERICH1	0.001727	-0.3873	0.012813
ED_BM_normal_vs_HD	EMP	ERAL1	0.008987	-0.38951	0.040682
ED_BM_normal_vs_HD	EMP	TMUB1	0.001148	-0.38959	0.009684
ED_BM_normal_vs_HD	EMP	DPP3	0.000101066	-0.39015	0.001656
ED_BM_normal_vs_HD	EMP	AC100810.1	0.00358	-0.39059	0.02156
ED_BM_normal_vs_HD	EMP	PSMA5	0.001861	-0.39125	0.013533
ED_BM_normal_vs_HD	EMP	RAB9A	0.001863	-0.39163	0.013541
ED_BM_normal_vs_HD	EMP	PSMB9	0.006905	-0.39404	0.034051
ED_BM_normal_vs_HD	EMP	KAT5	0.001316	-0.39445	0.010719
ED_BM_normal_vs_HD	EMP	DMAC2	0.000353094	-0.39538	0.004103
ED_BM_normal_vs_HD	EMP	DDX49	0.008371	-0.3964	0.038702
ED_BM_normal_vs_HD	EMP	THOC3	0.0002138	-0.39708	0.002859
ED_BM_normal_vs_HD	EMP	SAFB2	0.002337	-0.39976	0.015885
ED_BM_normal_vs_HD	EMP	PPIL1	0.0001638	-0.40011	0.002349
ED_BM_normal_vs_HD	EMP	SUGT1	0.006992	-0.40044	0.034306
ED_BM_normal_vs_HD	EMP	CCDC14	0.000223609	-0.40121	0.002972
ED_BM_normal_vs_HD	EMP	PEPD	0.005488	-0.4021	0.029039
ED_BM_normal_vs_HD	EMP	RILP	0.000188774	-0.40649	0.002608
ED_BM_normal_vs_HD	EMP	AC004687.1	7.88882e-05	-0.40713	0.001383
ED_BM_normal_vs_HD	EMP	CCDC90B	0.002822	-0.40746	0.018105
ED_BM_normal_vs_HD	EMP	CTSC	0.011888	-0.40778	0.049287
ED_BM_normal_vs_HD	EMP	TMED4	0.000682942	-0.40798	0.00666
ED_BM_normal_vs_HD	EMP	ATAD3A	0.010174	-0.40979	0.044193
ED_BM_normal_vs_HD	EMP	SRSF8	0.006545	-0.41066	0.032849
ED_BM_normal_vs_HD	EMP	HPF1	0.000134095	-0.4109	0.002012
ED_BM_normal_vs_HD	EMP	DBI	0.008472	-0.41096	0.039033
ED_BM_normal_vs_HD	EMP	FAH	0.002545	-0.41243	0.016841
ED_BM_normal_vs_HD	EMP	ALDH7A1	0.008487	-0.41283	0.039066
ED_BM_normal_vs_HD	EMP	CTSD	0.00229	-0.41879	0.01566
ED_BM_normal_vs_HD	EMP	CORO1C	0.006382	-0.42064	0.0322
ED_BM_normal_vs_HD	EMP	WBP1	0.002771	-0.42074	0.017902
ED_BM_normal_vs_HD	EMP	QDPR	6.61647e-05	-0.42077	0.001216
ED_BM_normal_vs_HD	EMP	VPS72	0.01099	-0.42208	0.04677
ED_BM_normal_vs_HD	EMP	SIGMAR1	0.001954	-0.42262	0.014051
ED_BM_normal_vs_HD	EMP	NOA1	0.004607	-0.42357	0.025748
ED_BM_normal_vs_HD	EMP	H3F3A	0.008298	-0.42544	0.03844
ED_BM_normal_vs_HD	EMP	CLEC2B	0.001201	-0.42631	0.010029
ED_BM_normal_vs_HD	EMP	POP4	0.002524	-0.42673	0.016753
ED_BM_normal_vs_HD	EMP	COX19	2.45865e-06	-0.42692	9.29794e-05
ED_BM_normal_vs_HD	EMP	HSF1	0.004761	-0.42767	0.026368
ED_BM_normal_vs_HD	EMP	PTMS	0.004986	-0.42999	0.027179
ED_BM_normal_vs_HD	EMP	COQ9	0.00033386	-0.43163	0.003941
ED_BM_normal_vs_HD	EMP	HIRIP3	0.000198702	-0.43191	0.00271
ED_BM_normal_vs_HD	EMP	XIST	0.000104687	-0.43436	0.001689
ED_BM_normal_vs_HD	EMP	C16orf54	0.004904	-0.43488	0.02692
ED_BM_normal_vs_HD	EMP	ERVK3-1	0.006674	-0.43603	0.033337
ED_BM_normal_vs_HD	EMP	SDF2	0.003641	-0.43686	0.02181
ED_BM_normal_vs_HD	EMP	THOP1	0.00458	-0.43722	0.025637
ED_BM_normal_vs_HD	EMP	PDRG1	0.007942	-0.43884	0.037324
ED_BM_normal_vs_HD	EMP	PIGS	0.00602	-0.43945	0.030896
ED_BM_normal_vs_HD	EMP	IFT20	0.010207	-0.44016	0.044306
ED_BM_normal_vs_HD	EMP	HARS	0.002189	-0.4437	0.015153
ED_BM_normal_vs_HD	EMP	PIGT	0.000157061	-0.44396	0.002269
ED_BM_normal_vs_HD	EMP	MTCH1	0.000912575	-0.44407	0.008213
ED_BM_normal_vs_HD	EMP	PTPN6	0.002774	-0.44546	0.017914
ED_BM_normal_vs_HD	EMP	HIST3H2A	0.001699	-0.45013	0.012711
ED_BM_normal_vs_HD	EMP	COIL	0.000835244	-0.45015	0.007772
ED_BM_normal_vs_HD	EMP	TSC22D3	0.000167638	-0.45134	0.002391
ED_BM_normal_vs_HD	EMP	OTUB1	0.001245	-0.45379	0.010298
ED_BM_normal_vs_HD	EMP	RAD51AP1	0.005435	-0.45381	0.028839
ED_BM_normal_vs_HD	EMP	YBX3	5.38385e-05	-0.45503	0.001032
ED_BM_normal_vs_HD	EMP	SPSB3	0.000574533	-0.45571	0.005884
ED_BM_normal_vs_HD	EMP	NFU1	0.006757	-0.45696	0.033628
ED_BM_normal_vs_HD	EMP	STXBP2	0.007212	-0.45937	0.035081
ED_BM_normal_vs_HD	EMP	DDIT3	0.000123069	-0.45967	0.001881
ED_BM_normal_vs_HD	EMP	HENMT1	0.002991	-0.46068	0.018799
ED_BM_normal_vs_HD	EMP	NQO2	0.000541664	-0.46129	0.005644
ED_BM_normal_vs_HD	EMP	YJU2	0.00211	-0.46295	0.014768
ED_BM_normal_vs_HD	EMP	NGRN	0.001848	-0.46357	0.013491
ED_BM_normal_vs_HD	EMP	QTRT1	0.004282	-0.46386	0.02454
ED_BM_normal_vs_HD	EMP	ZC3H14	0.003686	-0.46669	0.022003
ED_BM_normal_vs_HD	EMP	DCTD	0.00053867	-0.46748	0.005622
ED_BM_normal_vs_HD	EMP	IDI1	0.007019	-0.4697	0.034386
ED_BM_normal_vs_HD	EMP	GMPR2	0.005818	-0.47067	0.030233
ED_BM_normal_vs_HD	EMP	MTX1	0.000338839	-0.47173	0.003981
ED_BM_normal_vs_HD	EMP	NOLC1	0.00668	-0.47192	0.033356
ED_BM_normal_vs_HD	EMP	LTA4H	0.001453	-0.47459	0.011431
ED_BM_normal_vs_HD	EMP	EMC10	0.004343	-0.47523	0.024761
ED_BM_normal_vs_HD	EMP	CCNB2	0.002583	-0.47837	0.017035
ED_BM_normal_vs_HD	EMP	BLMH	1.82261e-05	-0.47982	0.000456191
ED_BM_normal_vs_HD	EMP	WDR45B	8.54735e-06	-0.48029	0.000247221
ED_BM_normal_vs_HD	EMP	RPL28	0.00828	-0.48149	0.038381
ED_BM_normal_vs_HD	EMP	MRPL38	0.007443	-0.48175	0.035831
ED_BM_normal_vs_HD	EMP	WDR18	0.00529	-0.48274	0.028299
ED_BM_normal_vs_HD	EMP	NGLY1	0.000897467	-0.48492	0.008114
ED_BM_normal_vs_HD	EMP	ASNSD1	9.41281e-05	-0.48634	0.001581
ED_BM_normal_vs_HD	EMP	COMMD2	0.011341	-0.48675	0.04778
ED_BM_normal_vs_HD	EMP	COPS9	7.6538e-07	-0.48684	3.70531e-05
ED_BM_normal_vs_HD	EMP	DNPEP	0.003507	-0.48814	0.021168
ED_BM_normal_vs_HD	EMP	CLDND1	0.004404	-0.48831	0.02503
ED_BM_normal_vs_HD	EMP	SAC3D1	0.001259	-0.48856	0.01037
ED_BM_normal_vs_HD	EMP	FOS	1.51159e-10	-0.48859	2.75149e-08
ED_BM_normal_vs_HD	EMP	HERPUD1	0.008985	-0.49017	0.040682
ED_BM_normal_vs_HD	EMP	CLU	0.000344588	-0.4907	0.004031
ED_BM_normal_vs_HD	EMP	MTRF1L	0.002392	-0.49188	0.016116
ED_BM_normal_vs_HD	EMP	RPN2	7.00904e-06	-0.49221	0.000210765
ED_BM_normal_vs_HD	EMP	ARRDC3	0.00057106	-0.49359	0.005862
ED_BM_normal_vs_HD	EMP	RAB18	0.006118	-0.49424	0.031163
ED_BM_normal_vs_HD	EMP	MCRS1	0.012002	-0.49697	0.04959
ED_BM_normal_vs_HD	EMP	DRG2	0.002148	-0.49763	0.01493
ED_BM_normal_vs_HD	EMP	SAE1	0.009552	-0.498	0.042313
ED_BM_normal_vs_HD	EMP	RWDD1	0.005926	-0.49971	0.03061
ED_BM_normal_vs_HD	EMP	MED6	0.005677	-0.50039	0.029795
ED_BM_normal_vs_HD	EMP	GPN1	0.004421	-0.50381	0.025088
ED_BM_normal_vs_HD	EMP	CENPN	0.00927	-0.50461	0.041465
ED_BM_normal_vs_HD	EMP	UBE2V2	0.001107	-0.50517	0.009509
ED_BM_normal_vs_HD	EMP	MCUB	0.008781	-0.50747	0.040065
ED_BM_normal_vs_HD	EMP	CD82	0.002746	-0.51152	0.017794
ED_BM_normal_vs_HD	EMP	ZPR1	0.000286444	-0.51243	0.003539
ED_BM_normal_vs_HD	EMP	IGSF10	0.00702	-0.51275	0.034386
ED_BM_normal_vs_HD	EMP	PRPF31	0.003653	-0.51331	0.021852
ED_BM_normal_vs_HD	EMP	NACA	0.008912	-0.51387	0.040495
ED_BM_normal_vs_HD	EMP	TRAP1	0.000267705	-0.51397	0.00339
ED_BM_normal_vs_HD	EMP	TEX264	0.004867	-0.51542	0.026784
ED_BM_normal_vs_HD	EMP	FKBP11	0.005273	-0.51606	0.028246
ED_BM_normal_vs_HD	EMP	HDAC3	0.000158502	-0.5166	0.002281
ED_BM_normal_vs_HD	EMP	HSPA14-1	0.011909	-0.51803	0.049331
ED_BM_normal_vs_HD	EMP	RNH1	9.51423e-05	-0.51897	0.00159
ED_BM_normal_vs_HD	EMP	FAM178B	0.007851	-0.52091	0.036986
ED_BM_normal_vs_HD	EMP	OGA	0.001156	-0.52198	0.009739
ED_BM_normal_vs_HD	EMP	RNF126	0.006492	-0.52256	0.032645
ED_BM_normal_vs_HD	EMP	MACROD1	8.37643e-05	-0.52262	0.001438
ED_BM_normal_vs_HD	EMP	COA4	0.002028	-0.52284	0.014383
ED_BM_normal_vs_HD	EMP	HIST1H2BG	0.0049	-0.52396	0.02692
ED_BM_normal_vs_HD	EMP	AC008124.1	6.52253e-05	-0.5254	0.001205
ED_BM_normal_vs_HD	EMP	VPS37B	0.003178	-0.52727	0.019661
ED_BM_normal_vs_HD	EMP	SF3A3	0.005847	-0.5284	0.030345
ED_BM_normal_vs_HD	EMP	CYTH2	0.000110132	-0.529	0.001752
ED_BM_normal_vs_HD	EMP	RFC5	0.001453	-0.52901	0.011431
ED_BM_normal_vs_HD	EMP	SNHG15	0.003055	-0.53005	0.019146
ED_BM_normal_vs_HD	EMP	ACADVL	0.000266245	-0.53084	0.003375
ED_BM_normal_vs_HD	EMP	ABCE1	0.007219	-0.53315	0.035085
ED_BM_normal_vs_HD	EMP	HEXA	0.001469	-0.53363	0.011516
ED_BM_normal_vs_HD	EMP	SLC25A36	0.000472087	-0.53392	0.005141
ED_BM_normal_vs_HD	EMP	LAP3	0.00462	-0.53591	0.025796
ED_BM_normal_vs_HD	EMP	ZDHHC4	7.42434e-05	-0.53597	0.001328
ED_BM_normal_vs_HD	EMP	PDCL3	0.008359	-0.5364	0.038669
ED_BM_normal_vs_HD	EMP	PMPCA	4.22974e-05	-0.53654	0.000854208
ED_BM_normal_vs_HD	EMP	OAZ2	0.003104	-0.53811	0.01933
ED_BM_normal_vs_HD	EMP	ZDHHC12	0.000743202	-0.53837	0.007095
ED_BM_normal_vs_HD	EMP	HMGN4	0.003942	-0.5393	0.023097
ED_BM_normal_vs_HD	EMP	RPL36	0.007805	-0.54235	0.036794
ED_BM_normal_vs_HD	EMP	MPC1	2.85935e-06	-0.54621	0.000104374
ED_BM_normal_vs_HD	EMP	PKIG	0.007186	-0.54698	0.034997
ED_BM_normal_vs_HD	EMP	FAM53C	0.000103101	-0.5482	0.001678
ED_BM_normal_vs_HD	EMP	RPS24	0.004607	-0.54821	0.025748
ED_BM_normal_vs_HD	EMP	AKIRIN2	0.004016	-0.54876	0.02338
ED_BM_normal_vs_HD	EMP	DDX54	0.001615	-0.55064	0.012326
ED_BM_normal_vs_HD	EMP	DCTN6	0.000434824	-0.55067	0.00483
ED_BM_normal_vs_HD	EMP	ACO2	0.00297	-0.55411	0.018713
ED_BM_normal_vs_HD	EMP	MRPS18B	0.009034	-0.55452	0.040825
ED_BM_normal_vs_HD	EMP	NOC2L	0.008122	-0.5547	0.037907
ED_BM_normal_vs_HD	EMP	CASP4	0.008904	-0.55552	0.04048
ED_BM_normal_vs_HD	EMP	GINS2	0.002091	-0.5615	0.014668
ED_BM_normal_vs_HD	EMP	INO80C	0.010422	-0.56495	0.04498
ED_BM_normal_vs_HD	EMP	FAM32A	0.001303	-0.56586	0.010648
ED_BM_normal_vs_HD	EMP	ZNF511	0.005396	-0.56636	0.028677
ED_BM_normal_vs_HD	EMP	SHARPIN	4.4011e-05	-0.56813	0.000878418
ED_BM_normal_vs_HD	EMP	BRIX1	0.006958	-0.57216	0.034208
ED_BM_normal_vs_HD	EMP	FNIP1	0.000176512	-0.57224	0.002479
ED_BM_normal_vs_HD	EMP	EXOSC7	0.001636	-0.57276	0.012434
ED_BM_normal_vs_HD	EMP	NGDN	1.80898e-06	-0.5744	7.32824e-05
ED_BM_normal_vs_HD	EMP	UBE2C	0.008098	-0.57471	0.03784
ED_BM_normal_vs_HD	EMP	NMRAL1	7.6699e-05	-0.57584	0.001353
ED_BM_normal_vs_HD	EMP	RPS8	0.007733	-0.57593	0.036609
ED_BM_normal_vs_HD	EMP	RBM17	0.00227	-0.57637	0.015573
ED_BM_normal_vs_HD	EMP	BTG3	0.010977	-0.57677	0.046726
ED_BM_normal_vs_HD	EMP	HACD1	0.011245	-0.57733	0.047482
ED_BM_normal_vs_HD	EMP	RBM42	0.001435	-0.58048	0.011323
ED_BM_normal_vs_HD	EMP	TMED1	1.36112e-05	-0.58144	0.000360115
ED_BM_normal_vs_HD	EMP	PEBP1	0.009114	-0.58456	0.040971
ED_BM_normal_vs_HD	EMP	SRSF6	0.001889	-0.58656	0.013712
ED_BM_normal_vs_HD	EMP	ERI3	0.001141	-0.58676	0.009641
ED_BM_normal_vs_HD	EMP	GET3	0.001659	-0.58703	0.012515
ED_BM_normal_vs_HD	EMP	NSMCE4A	0.000115048	-0.59031	0.001803
ED_BM_normal_vs_HD	EMP	GPAA1	0.005043	-0.59065	0.027366
ED_BM_normal_vs_HD	EMP	SLC30A5	0.001395	-0.59081	0.011091
ED_BM_normal_vs_HD	EMP	PAXX	0.004345	-0.59192	0.024761
ED_BM_normal_vs_HD	EMP	TIMM50	0.001649	-0.59599	0.01248
ED_BM_normal_vs_HD	EMP	APMAP	1.12742e-05	-0.598	0.000309812
ED_BM_normal_vs_HD	EMP	PSMD2	0.002896	-0.60063	0.018396
ED_BM_normal_vs_HD	EMP	UBA52	0.000448344	-0.60075	0.004967
ED_BM_normal_vs_HD	EMP	FAM174C	4.70167e-06	-0.60159	0.000153926
ED_BM_normal_vs_HD	EMP	SNRPG	0.008001	-0.60683	0.037521
ED_BM_normal_vs_HD	EMP	WDR61	0.009951	-0.60908	0.043544
ED_BM_normal_vs_HD	EMP	ARF6	0.007485	-0.61053	0.035954
ED_BM_normal_vs_HD	EMP	NUBP2	0.011244	-0.61173	0.047482
ED_BM_normal_vs_HD	EMP	EBP	0.005964	-0.61239	0.030715
ED_BM_normal_vs_HD	EMP	C5orf24	0.000325082	-0.6147	0.003866
ED_BM_normal_vs_HD	EMP	TMEM106C	0.001836	-0.61614	0.01341
ED_BM_normal_vs_HD	EMP	UBE2F	0.009066	-0.61646	0.040853
ED_BM_normal_vs_HD	EMP	CHMP2B	2.95074e-05	-0.61666	0.000659303
ED_BM_normal_vs_HD	EMP	BCL7B	0.001074	-0.61958	0.009294
ED_BM_normal_vs_HD	EMP	HINT2	0.001587	-0.62552	0.012137
ED_BM_normal_vs_HD	EMP	TATDN1	0.010828	-0.62977	0.04626
ED_BM_normal_vs_HD	EMP	ORC4	0.00186	-0.62987	0.013533
ED_BM_normal_vs_HD	EMP	ATP5MG	0.00108	-0.63002	0.009336
ED_BM_normal_vs_HD	EMP	TMEM126B	0.001952	-0.63208	0.014045
ED_BM_normal_vs_HD	EMP	RAB13	0.004183	-0.6352	0.024076
ED_BM_normal_vs_HD	EMP	COX11	0.005009	-0.63551	0.027247
ED_BM_normal_vs_HD	EMP	MT-ND1	0.010145	-0.63691	0.044096
ED_BM_normal_vs_HD	EMP	ADRM1	0.003759	-0.63831	0.022332
ED_BM_normal_vs_HD	EMP	RPL41	0.000902408	-0.64077	0.008143
ED_BM_normal_vs_HD	EMP	CHID1	0.011639	-0.64081	0.048577
ED_BM_normal_vs_HD	EMP	MOB4	0.001776	-0.6416	0.013077
ED_BM_normal_vs_HD	EMP	NANS	0.000573591	-0.64254	0.005879
ED_BM_normal_vs_HD	EMP	NR1H2	2.78307e-05	-0.64451	0.000632187
ED_BM_normal_vs_HD	EMP	KPNA2	0.009831	-0.64609	0.043214
ED_BM_normal_vs_HD	EMP	ERCC1	0.003318	-0.64816	0.020284
ED_BM_normal_vs_HD	EMP	RPL34	0.002262	-0.64995	0.015524
ED_BM_normal_vs_HD	EMP	CENPM	0.000137943	-0.65148	0.002051
ED_BM_normal_vs_HD	EMP	HMG20B	0.000202864	-0.65231	0.002749
ED_BM_normal_vs_HD	EMP	EXOSC5	0.000930485	-0.65333	0.00833
ED_BM_normal_vs_HD	EMP	SLC3A2	0.002953	-0.65334	0.01867
ED_BM_normal_vs_HD	EMP	PEF1	9.53346e-05	-0.65359	0.001591
ED_BM_normal_vs_HD	EMP	MRPL18	0.003676	-0.65372	0.021963
ED_BM_normal_vs_HD	EMP	FAAP20	0.004322	-0.6558	0.024707
ED_BM_normal_vs_HD	EMP	PTOV1	0.000214249	-0.65894	0.002862
ED_BM_normal_vs_HD	EMP	CCDC25	0.000323505	-0.65987	0.003857
ED_BM_normal_vs_HD	EMP	C11orf1	0.004576	-0.66018	0.025627
ED_BM_normal_vs_HD	EMP	NUDT21	0.000153505	-0.66028	0.002239
ED_BM_normal_vs_HD	EMP	N4BP2L1	0.003541	-0.66199	0.021353
ED_BM_normal_vs_HD	EMP	SPTLC1	0.001637	-0.6646	0.012434
ED_BM_normal_vs_HD	EMP	BOLA2	0.000341232	-0.66561	0.004006
ED_BM_normal_vs_HD	EMP	TRAPPC3	0.001915	-0.66731	0.013861
ED_BM_normal_vs_HD	EMP	URM1	0.000514484	-0.66863	0.005453
ED_BM_normal_vs_HD	EMP	B2M	0.00155	-0.66893	0.011942
ED_BM_normal_vs_HD	EMP	GORASP2	0.000525261	-0.66953	0.005533
ED_BM_normal_vs_HD	EMP	RPL18	0.001635	-0.67051	0.012434
ED_BM_normal_vs_HD	EMP	RPS13	0.000595291	-0.67159	0.006024
ED_BM_normal_vs_HD	EMP	NOSIP	0.000553782	-0.67413	0.005706
ED_BM_normal_vs_HD	EMP	HNRNPAB	0.000499912	-0.67777	0.005338
ED_BM_normal_vs_HD	EMP	VPS4A	0.002435	-0.67808	0.016341
ED_BM_normal_vs_HD	EMP	RNF11	0.000981671	-0.6797	0.008669
ED_BM_normal_vs_HD	EMP	SNRPB2	0.005626	-0.68126	0.029618
ED_BM_normal_vs_HD	EMP	SNRPN	0.000584534	-0.68316	0.00596
ED_BM_normal_vs_HD	EMP	CARHSP1	0.011283	-0.68354	0.047629
ED_BM_normal_vs_HD	EMP	LAMTOR1	0.006915	-0.68647	0.034062
ED_BM_normal_vs_HD	EMP	KLHDC2	0.001376	-0.69715	0.011015
ED_BM_normal_vs_HD	EMP	RFXANK	0.000605426	-0.6989	0.006091
ED_BM_normal_vs_HD	EMP	RAB11B	1.28609e-05	-0.69985	0.000344268
ED_BM_normal_vs_HD	EMP	ITGB1BP1	0.003614	-0.70364	0.021706
ED_BM_normal_vs_HD	EMP	BABAM1	0.004417	-0.70718	0.025071
ED_BM_normal_vs_HD	EMP	CFL1	0.000304916	-0.70921	0.00371
ED_BM_normal_vs_HD	EMP	RPL6	0.000133896	-0.70977	0.002011
ED_BM_normal_vs_HD	EMP	EEF1B2	0.000662599	-0.71072	0.006508
ED_BM_normal_vs_HD	EMP	NDUFS5	0.009867	-0.71176	0.043301
ED_BM_normal_vs_HD	EMP	PIH1D1	0.000775294	-0.71473	0.00732
ED_BM_normal_vs_HD	EMP	PFDN6	0.007383	-0.71478	0.035601
ED_BM_normal_vs_HD	EMP	LDHB	0.010396	-0.71531	0.0449
ED_BM_normal_vs_HD	EMP	UBE2E1	3.02187e-06	-0.71704	0.000109139
ED_BM_normal_vs_HD	EMP	RPL38	7.61784e-05	-0.72674	0.001346
ED_BM_normal_vs_HD	EMP	MCL1	0.000717414	-0.72749	0.006922
ED_BM_normal_vs_HD	EMP	ABHD14B	0.010051	-0.7286	0.043866
ED_BM_normal_vs_HD	EMP	MT-ND4	0.001785	-0.72886	0.013115
ED_BM_normal_vs_HD	EMP	EWSR1	0.009829	-0.72893	0.043214
ED_BM_normal_vs_HD	EMP	COPS2	0.001021	-0.72946	0.008926
ED_BM_normal_vs_HD	EMP	PRDX6	0.010567	-0.73088	0.045409
ED_BM_normal_vs_HD	EMP	PGRMC1	0.000331737	-0.73169	0.003928
ED_BM_normal_vs_HD	EMP	CIR1	0.008234	-0.7381	0.038208
ED_BM_normal_vs_HD	EMP	ITGAE	0.000528082	-0.74046	0.005558
ED_BM_normal_vs_HD	EMP	AKIRIN1	0.00593	-0.74373	0.030621
ED_BM_normal_vs_HD	EMP	PRKRA	0.008121	-0.74429	0.037907
ED_BM_normal_vs_HD	EMP	ARPC5L	0.001237	-0.74547	0.010254
ED_BM_normal_vs_HD	EMP	MGST1	0.000461966	-0.74799	0.005049
ED_BM_normal_vs_HD	EMP	OXA1L	0.000349446	-0.74855	0.004071
ED_BM_normal_vs_HD	EMP	CAPN1	0.005848	-0.74981	0.030345
ED_BM_normal_vs_HD	EMP	RPS27A	4.82824e-05	-0.75682	0.000944344
ED_BM_normal_vs_HD	EMP	PSMB8	0.003607	-0.75739	0.02168
ED_BM_normal_vs_HD	EMP	FTL	0.000306967	-0.75984	0.003728
ED_BM_normal_vs_HD	EMP	OS9	9.38874e-05	-0.7601	0.00158
ED_BM_normal_vs_HD	EMP	RPL37A	2.26839e-05	-0.76468	0.000531184
ED_BM_normal_vs_HD	EMP	MRPS30	0.000635277	-0.76611	0.006293
ED_BM_normal_vs_HD	EMP	TCEAL8	0.010575	-0.76857	0.045427
ED_BM_normal_vs_HD	EMP	DONSON	6.42712e-06	-0.76958	0.000196733
ED_BM_normal_vs_HD	EMP	RPS7	3.25447e-05	-0.77069	0.000706496
ED_BM_normal_vs_HD	EMP	SPNS1	0.000730519	-0.77218	0.006999
ED_BM_normal_vs_HD	EMP	RPL5	8.20813e-05	-0.77218	0.001422
ED_BM_normal_vs_HD	EMP	RPL14	4.18944e-05	-0.7754	0.000847321
ED_BM_normal_vs_HD	EMP	RPS12	0.000177106	-0.77567	0.002482
ED_BM_normal_vs_HD	EMP	ARL4A	0.000618631	-0.7794	0.006192
ED_BM_normal_vs_HD	EMP	YBX1	0.000482543	-0.77972	0.005228
ED_BM_normal_vs_HD	EMP	MRPL23	0.007093	-0.78004	0.034634
ED_BM_normal_vs_HD	EMP	RAP1A	0.000377105	-0.78324	0.004326
ED_BM_normal_vs_HD	EMP	AKR1A1	0.006586	-0.78384	0.033009
ED_BM_normal_vs_HD	EMP	RNF139	0.000631305	-0.78402	0.006276
ED_BM_normal_vs_HD	EMP	FSCN1	0.002288	-0.78467	0.01566
ED_BM_normal_vs_HD	EMP	DAP3	0.00281	-0.7847	0.018055
ED_BM_normal_vs_HD	EMP	MATK	0.00378	-0.78544	0.022382
ED_BM_normal_vs_HD	EMP	HLA-DRB5	2.07428e-05	-0.79105	0.000501206
ED_BM_normal_vs_HD	EMP	TWISTNB	0.002413	-0.79559	0.01623
ED_BM_normal_vs_HD	EMP	PSMD9	1.91982e-05	-0.80142	0.000473094
ED_BM_normal_vs_HD	EMP	DCAF13	0.003191	-0.80495	0.019694
ED_BM_normal_vs_HD	EMP	EIF3E	0.000188958	-0.8062	0.002608
ED_BM_normal_vs_HD	EMP	C18orf32	0.00172	-0.81284	0.012786
ED_BM_normal_vs_HD	EMP	EEF1D	0.002867	-0.81383	0.018262
ED_BM_normal_vs_HD	EMP	ITPA	4.35258e-06	-0.8163	0.000145641
ED_BM_normal_vs_HD	EMP	FABP5	0.010088	-0.81752	0.043959
ED_BM_normal_vs_HD	EMP	NPM1	0.000128528	-0.82005	0.001952
ED_BM_normal_vs_HD	EMP	RPS23	4.67639e-05	-0.822	0.000919915
ED_BM_normal_vs_HD	EMP	MKRN1	0.004687	-0.82241	0.026065
ED_BM_normal_vs_HD	EMP	KLHDC3	0.000623167	-0.82746	0.006223
ED_BM_normal_vs_HD	EMP	SSNA1	0.003917	-0.82914	0.022963
ED_BM_normal_vs_HD	EMP	LGALS9	0.001653	-0.83143	0.012498
ED_BM_normal_vs_HD	EMP	RPF1	0.001713	-0.83164	0.012763
ED_BM_normal_vs_HD	EMP	NPW	0.000115458	-0.83218	0.001807
ED_BM_normal_vs_HD	EMP	UBC	0.000677218	-0.83469	0.006622
ED_BM_normal_vs_HD	EMP	AK2	0.008471	-0.83559	0.039033
ED_BM_normal_vs_HD	EMP	COX4I1	0.000578803	-0.83592	0.005923
ED_BM_normal_vs_HD	EMP	THOC6	0.001526	-0.84013	0.011834
ED_BM_normal_vs_HD	EMP	ETFB	0.005159	-0.84602	0.027852
ED_BM_normal_vs_HD	EMP	KXD1	2.28256e-08	-0.84651	2.25808e-06
ED_BM_normal_vs_HD	EMP	SHMT2	7.05722e-05	-0.84862	0.001274
ED_BM_normal_vs_HD	EMP	RPLP1	3.1315e-05	-0.84899	0.000688426
ED_BM_normal_vs_HD	EMP	EIF3M	0.011604	-0.85154	0.04849
ED_BM_normal_vs_HD	EMP	RASSF1	2.51062e-06	-0.85223	9.43545e-05
ED_BM_normal_vs_HD	EMP	MEA1	0.000117979	-0.856	0.001837
ED_BM_normal_vs_HD	EMP	PTMA	1.40724e-06	-0.85764	6.02245e-05
ED_BM_normal_vs_HD	EMP	DRAM2	1.22577e-06	-0.86068	5.36354e-05
ED_BM_normal_vs_HD	EMP	ANXA11	0.007722	-0.8609	0.036603
ED_BM_normal_vs_HD	EMP	TK1	0.000156139	-0.86097	0.002263
ED_BM_normal_vs_HD	EMP	AL157895.1	0.004154	-0.8624	0.023953
ED_BM_normal_vs_HD	EMP	COPS6	0.00171	-0.86782	0.012756
ED_BM_normal_vs_HD	EMP	RPL35A	1.40199e-06	-0.86814	6.01888e-05
ED_BM_normal_vs_HD	EMP	TBCB	0.001342	-0.87288	0.010841
ED_BM_normal_vs_HD	EMP	RPL12	1.88788e-05	-0.87554	0.000466909
ED_BM_normal_vs_HD	EMP	FKBP3	0.006864	-0.87569	0.033967
ED_BM_normal_vs_HD	EMP	RPS27	7.13506e-06	-0.87595	0.000214083
ED_BM_normal_vs_HD	EMP	TRIB2	0.000131136	-0.87873	0.001985
ED_BM_normal_vs_HD	EMP	HHEX	0.002141	-0.88079	0.014921
ED_BM_normal_vs_HD	EMP	CCDC12	0.004505	-0.88466	0.025351
ED_BM_normal_vs_HD	EMP	MFF	0.010396	-0.88648	0.0449
ED_BM_normal_vs_HD	EMP	FTH1	0.002103	-0.89196	0.01474
ED_BM_normal_vs_HD	EMP	AHCY	0.00592	-0.89429	0.0306
ED_BM_normal_vs_HD	EMP	LYAR	0.004426	-0.89962	0.025095
ED_BM_normal_vs_HD	EMP	RPS25	1.75665e-07	-0.90149	1.18137e-05
ED_BM_normal_vs_HD	EMP	YPEL5	0.007216	-0.90648	0.035081
ED_BM_normal_vs_HD	EMP	CLEC11A	0.003816	-0.91102	0.022531
ED_BM_normal_vs_HD	EMP	CCT4	0.009608	-0.91178	0.042489
ED_BM_normal_vs_HD	EMP	BTF3	1.29015e-05	-0.91415	0.000344679
ED_BM_normal_vs_HD	EMP	AUP1	0.000734668	-0.91905	0.007029
ED_BM_normal_vs_HD	EMP	ACTB	0.000155617	-0.92281	0.00226
ED_BM_normal_vs_HD	EMP	HNRNPH2	0.001385	-0.92517	0.01105
ED_BM_normal_vs_HD	EMP	FKBP4	0.000281742	-0.92994	0.003506
ED_BM_normal_vs_HD	EMP	RPL9	5.58505e-08	-0.9318	4.62104e-06
ED_BM_normal_vs_HD	EMP	RAD21	0.000124717	-0.93885	0.0019
ED_BM_normal_vs_HD	EMP	PSMC2	0.000102605	-0.93963	0.001673
ED_BM_normal_vs_HD	EMP	DCTN2	0.000179364	-0.93981	0.002506
ED_BM_normal_vs_HD	EMP	RPL8	3.73046e-06	-0.94151	0.00012926
ED_BM_normal_vs_HD	EMP	RILPL2	0.007089	-0.94686	0.034624
ED_BM_normal_vs_HD	EMP	MPST	0.002216	-0.9486	0.015287
ED_BM_normal_vs_HD	EMP	RPL11	3.4228e-07	-0.95122	2.0055e-05
ED_BM_normal_vs_HD	EMP	RPL26	1.07635e-06	-0.95171	4.79229e-05
ED_BM_normal_vs_HD	EMP	EIF1	1.33205e-07	-0.95639	9.57113e-06
ED_BM_normal_vs_HD	EMP	FDPS	0.009261	-0.95881	0.041438
ED_BM_normal_vs_HD	EMP	HAUS4	1.23099e-05	-0.95924	0.000331577
ED_BM_normal_vs_HD	EMP	EPCAM	0.00377	-0.96057	0.022369
ED_BM_normal_vs_HD	EMP	RPS3A	8.97886e-07	-0.96668	4.21235e-05
ED_BM_normal_vs_HD	EMP	EBNA1BP2	0.001589	-0.96821	0.012145
ED_BM_normal_vs_HD	EMP	LMAN2	0.000258003	-0.96989	0.003298
ED_BM_normal_vs_HD	EMP	SERPINE2	0.005248	-0.97185	0.028177
ED_BM_normal_vs_HD	EMP	RPS29	1.64764e-07	-0.97553	1.13033e-05
ED_BM_normal_vs_HD	EMP	ATP6AP2	0.008983	-0.97693	0.040682
ED_BM_normal_vs_HD	EMP	MCM3	0.000847554	-0.98644	0.007812
ED_BM_normal_vs_HD	EMP	SMARCB1	0.001193	-0.98722	0.009964
ED_BM_normal_vs_HD	EMP	RPL7A	7.75434e-08	-0.98847	6.11921e-06
ED_BM_normal_vs_HD	EMP	ARL2BP	9.91084e-09	-0.99454	1.12653e-06
ED_BM_normal_vs_HD	EMP	GNA15	0.002708	-0.99557	0.017622
ED_BM_normal_vs_HD	EMP	CLIC1	7.0483e-05	-0.99674	0.001274
ED_BM_normal_vs_HD	EMP	MAF1	0.004569	-0.99687	0.025597
ED_BM_normal_vs_HD	EMP	RPSA	2.4317e-07	-0.99986	1.55857e-05
ED_BM_normal_vs_HD	EMP	IER3IP1	0.001242	-1.00688	0.010281
ED_BM_normal_vs_HD	EMP	NBDY	0.004925	-1.0075	0.026991
ED_BM_normal_vs_HD	EMP	PPP1R14A	6.48263e-05	-1.00799	0.001199
ED_BM_normal_vs_HD	EMP	UQCRC1	0.006323	-1.00891	0.031982
ED_BM_normal_vs_HD	EMP	DYNLRB1	0.010737	-1.01005	0.045981
ED_BM_normal_vs_HD	EMP	TRIAP1	2.75169e-06	-1.01037	0.000100984
ED_BM_normal_vs_HD	EMP	RPS5	2.00111e-06	-1.01132	7.88647e-05
ED_BM_normal_vs_HD	EMP	KARS	0.000461956	-1.01254	0.005049
ED_BM_normal_vs_HD	EMP	TSEN54	0.000304122	-1.01503	0.003704
ED_BM_normal_vs_HD	EMP	PITHD1	0.002838	-1.02182	0.018163
ED_BM_normal_vs_HD	EMP	RPL32	9.57864e-08	-1.02642	7.30545e-06
ED_BM_normal_vs_HD	EMP	TMEM147	0.004503	-1.0272	0.025351
ED_BM_normal_vs_HD	EMP	PDLIM1	9.45661e-05	-1.02758	0.001586
ED_BM_normal_vs_HD	EMP	RUVBL2	0.000285855	-1.02772	0.003536
ED_BM_normal_vs_HD	EMP	RPS15	4.67926e-08	-1.03318	3.95739e-06
ED_BM_normal_vs_HD	EMP	PRPF19	3.14482e-05	-1.03407	0.000689135
ED_BM_normal_vs_HD	EMP	ADSL	0.000399496	-1.04021	0.00453
ED_BM_normal_vs_HD	EMP	FKBP8	0.010518	-1.04458	0.045227
ED_BM_normal_vs_HD	EMP	GLO1	0.001795	-1.04561	0.013175
ED_BM_normal_vs_HD	EMP	MAPRE1	0.00425	-1.04875	0.024388
ED_BM_normal_vs_HD	EMP	RAB5C	0.002142	-1.04912	0.014921
ED_BM_normal_vs_HD	EMP	TMEM14C	0.004847	-1.04955	0.026684
ED_BM_normal_vs_HD	EMP	REX1BD	0.007792	-1.05201	0.036769
ED_BM_normal_vs_HD	EMP	ISOC2	0.001251	-1.05945	0.010327
ED_BM_normal_vs_HD	EMP	KLF3	0.001724	-1.06486	0.012807
ED_BM_normal_vs_HD	EMP	PPP2R1A	0.00011298	-1.06507	0.001782
ED_BM_normal_vs_HD	EMP	NDUFS3	0.002338	-1.07143	0.015885
ED_BM_normal_vs_HD	EMP	PPT1	3.41743e-05	-1.07494	0.00073454
ED_BM_normal_vs_HD	EMP	PRSS57	0.009062	-1.07698	0.040853
ED_BM_normal_vs_HD	EMP	RPL36A	4.24692e-09	-1.07746	5.5218e-07
ED_BM_normal_vs_HD	EMP	WDR1	0.005549	-1.08148	0.029287
ED_BM_normal_vs_HD	EMP	SMIM26	0.009764	-1.08441	0.043027
ED_BM_normal_vs_HD	EMP	NPM3	0.001294	-1.08539	0.010593
ED_BM_normal_vs_HD	EMP	CIRBP	6.15895e-07	-1.08549	3.20575e-05
ED_BM_normal_vs_HD	EMP	GPSM3	0.000728284	-1.08598	0.006982
ED_BM_normal_vs_HD	EMP	RPL29	1.07744e-08	-1.09315	1.20567e-06
ED_BM_normal_vs_HD	EMP	IGFBP7	0.003762	-1.09414	0.02234
ED_BM_normal_vs_HD	EMP	MAP1LC3B	0.000616284	-1.09789	0.006177
ED_BM_normal_vs_HD	EMP	RPS15A	9.1903e-08	-1.10688	7.08847e-06
ED_BM_normal_vs_HD	EMP	BZW2	1.68958e-05	-1.11398	0.000429538
ED_BM_normal_vs_HD	EMP	TMSB4X	1.70401e-05	-1.12003	0.000431598
ED_BM_normal_vs_HD	EMP	PRDX5	0.007605	-1.12183	0.036288
ED_BM_normal_vs_HD	EMP	PSMB10	0.000932742	-1.12395	0.008343
ED_BM_normal_vs_HD	EMP	XBP1	0.009046	-1.13139	0.040832
ED_BM_normal_vs_HD	EMP	OCIAD2	0.009409	-1.1368	0.041914
ED_BM_normal_vs_HD	EMP	SLBP	0.004502	-1.1404	0.025351
ED_BM_normal_vs_HD	EMP	NUTF2	0.011109	-1.14434	0.047113
ED_BM_normal_vs_HD	EMP	H3F3B	5.02853e-06	-1.14455	0.000160022
ED_BM_normal_vs_HD	EMP	NDUFAF8	0.002619	-1.15541	0.017187
ED_BM_normal_vs_HD	EMP	RAC2	0.005178	-1.15896	0.027917
ED_BM_normal_vs_HD	EMP	CWC15	0.001755	-1.16188	0.012976
ED_BM_normal_vs_HD	EMP	SNHG29	6.06512e-08	-1.16407	4.92863e-06
ED_BM_normal_vs_HD	EMP	RPL19	1.10225e-09	-1.16814	1.69077e-07
ED_BM_normal_vs_HD	EMP	CYC1	0.008675	-1.17152	0.039703
ED_BM_normal_vs_HD	EMP	EIF3I	0.011404	-1.17605	0.047892
ED_BM_normal_vs_HD	EMP	PPP1R15A	0.005243	-1.17981	0.028177
ED_BM_normal_vs_HD	EMP	SCAND1	0.005924	-1.19348	0.03061
ED_BM_normal_vs_HD	EMP	NDUFA2	0.00257	-1.19362	0.016963
ED_BM_normal_vs_HD	EMP	CREG1	0.002961	-1.20856	0.0187
ED_BM_normal_vs_HD	EMP	RPS16	9.49403e-12	-1.21082	2.44552e-09
ED_BM_normal_vs_HD	EMP	AP2S1	0.011322	-1.21266	0.047734
ED_BM_normal_vs_HD	EMP	RPL35	8.64419e-11	-1.22558	1.68586e-08
ED_BM_normal_vs_HD	EMP	GUK1	0.002162	-1.24274	0.01501
ED_BM_normal_vs_HD	EMP	CKS1B	0.003568	-1.2428	0.021498
ED_BM_normal_vs_HD	EMP	TMED9	3.88703e-05	-1.24447	0.000801598
ED_BM_normal_vs_HD	EMP	ATP5MC3	0.004423	-1.25827	0.025088
ED_BM_normal_vs_HD	EMP	RPL23A	1.20898e-13	-1.26793	4.34342e-11
ED_BM_normal_vs_HD	EMP	MRFAP1	4.66806e-06	-1.26811	0.000153562
ED_BM_normal_vs_HD	EMP	PYURF	0.00904	-1.27182	0.040827
ED_BM_normal_vs_HD	EMP	PPP2CA	3.91013e-05	-1.28225	0.000803932
ED_BM_normal_vs_HD	EMP	ZNF428	0.003746	-1.28519	0.022293
ED_BM_normal_vs_HD	EMP	MDH2	0.000514859	-1.28655	0.005453
ED_BM_normal_vs_HD	EMP	WTAP	0.001945	-1.28718	0.014035
ED_BM_normal_vs_HD	EMP	GAPDH	3.69489e-08	-1.2956	3.21291e-06
ED_BM_normal_vs_HD	EMP	SNX3	8.83328e-05	-1.29892	0.001504
ED_BM_normal_vs_HD	EMP	TKT	0.00911	-1.30504	0.040971
ED_BM_normal_vs_HD	EMP	UBB	1.35346e-09	-1.30941	1.98682e-07
ED_BM_normal_vs_HD	EMP	ZNF207	0.0002542	-1.30979	0.003259
ED_BM_normal_vs_HD	EMP	GHITM	0.009829	-1.31641	0.043214
ED_BM_normal_vs_HD	EMP	PSMB7	0.01136	-1.31846	0.04778
ED_BM_normal_vs_HD	EMP	ATP5PB	0.00538	-1.33684	0.028615
ED_BM_normal_vs_HD	EMP	UBE2L6	2.23393e-05	-1.33764	0.000525666
ED_BM_normal_vs_HD	EMP	EEF2	2.49469e-14	-1.34465	1.01316e-11
ED_BM_normal_vs_HD	EMP	RPL13	5.89505e-13	-1.34786	1.96291e-10
ED_BM_normal_vs_HD	EMP	RPL18A	7.07015e-10	-1.34822	1.10945e-07
ED_BM_normal_vs_HD	EMP	NDUFB8	0.006423	-1.34837	0.032383
ED_BM_normal_vs_HD	EMP	SDCBP	0.002006	-1.3539	0.0143
ED_BM_normal_vs_HD	EMP	RPS14	1.7271e-11	-1.35449	3.99633e-09
ED_BM_normal_vs_HD	EMP	RACK1	1.00715e-11	-1.371	2.54622e-09
ED_BM_normal_vs_HD	EMP	TUBA1C	0.00727	-1.37903	0.03526
ED_BM_normal_vs_HD	EMP	RPL27	1.66089e-18	-1.38219	1.74419e-15
[truncated: 16,821 more rows]

## Sheet: Supplemental Table 8
Supplemental Table 8. Differentially expressed genes in EEP. Differential expression was performed for each condition/diagnisis group compared to healthy control (HD).
comparison	cell_type	primerid	Pr(>Chisq)	coef	FDR
ED_BM_normal_vs_HD	EEP	LRRC75A	1.26206e-180	2.64142	2.36473e-177
ED_BM_normal_vs_HD	EEP	PPP1R14B	1.75869e-151	1.92508	1.92225e-148
ED_BM_normal_vs_HD	EEP	MTRNR2L12	2.05535e-165	1.87864	2.6958e-162
ED_BM_normal_vs_HD	EEP	ALYREF	5.33267e-140	1.83804	4.99595e-137
ED_BM_normal_vs_HD	EEP	HIST1H1D	3.34494e-50	1.64214	4.43154e-48
ED_BM_normal_vs_HD	EEP	MAP2K2	1.46005e-77	1.51545	6.05711e-75
ED_BM_normal_vs_HD	EEP	FXR1	1.42805e-76	1.47849	5.5089e-74
ED_BM_normal_vs_HD	EEP	EIF3B	4.58119e-82	1.46773	2.31103e-79
ED_BM_normal_vs_HD	EEP	HBG2	2.3787e-13	1.41017	9.20324e-13
ED_BM_normal_vs_HD	EEP	PRKDC	4.21229e-92	1.37163	2.76242e-89
ED_BM_normal_vs_HD	EEP	MBNL1	1.47779e-77	1.36855	6.05711e-75
ED_BM_normal_vs_HD	EEP	LMO2	3.10787e-69	1.36532	9.26428e-67
ED_BM_normal_vs_HD	EEP	GNAS	1.65262e-107	1.35604	1.35473e-104
ED_BM_normal_vs_HD	EEP	ZDHHC2	3.58968e-130	1.34455	3.13882e-127
ED_BM_normal_vs_HD	EEP	PRKAR2B	1.76318e-81	1.34057	8.25924e-79
ED_BM_normal_vs_HD	EEP	AKR1C1	2.36574e-59	1.31735	4.84829e-57
ED_BM_normal_vs_HD	EEP	RPS26	1.46806e-98	1.27379	1.06972e-95
ED_BM_normal_vs_HD	EEP	SET	5.80777e-85	1.26558	3.31195e-82
ED_BM_normal_vs_HD	EEP	PABPC4	1.01314e-83	1.2552	5.31534e-81
ED_BM_normal_vs_HD	EEP	HIST1H4C	1.89841e-18	1.24197	1.40279e-17
ED_BM_normal_vs_HD	EEP	HDGF	2.51219e-63	1.20968	5.78068e-61
ED_BM_normal_vs_HD	EEP	HNRNPH1	1.55465e-48	1.20432	1.90568e-46
ED_BM_normal_vs_HD	EEP	KMT5A	4.33634e-53	1.19238	6.93603e-51
ED_BM_normal_vs_HD	EEP	OVCH1-AS1	3.57724e-26	1.19233	6.1493e-25
ED_BM_normal_vs_HD	EEP	TFRC	9.25352e-41	1.18033	6.5605e-39
ED_BM_normal_vs_HD	EEP	NMT1	9.88107e-55	1.16593	1.75135e-52
ED_BM_normal_vs_HD	EEP	PUM3	1.44672e-55	1.16519	2.71074e-53
ED_BM_normal_vs_HD	EEP	BRD7	3.09605e-70	1.13536	9.90434e-68
ED_BM_normal_vs_HD	EEP	NOC3L	5.20009e-49	1.12868	6.43438e-47
ED_BM_normal_vs_HD	EEP	CDK6	5.01941e-53	1.12562	7.93188e-51
ED_BM_normal_vs_HD	EEP	HBG1	7.00019e-17	1.11684	4.3065e-16
ED_BM_normal_vs_HD	EEP	SNHG5	8.62264e-40	1.11571	5.59874e-38
ED_BM_normal_vs_HD	EEP	LRPPRC	1.60054e-65	1.08806	3.88753e-63
ED_BM_normal_vs_HD	EEP	CGGBP1	8.13369e-48	1.08547	9.44084e-46
ED_BM_normal_vs_HD	EEP	H1FX	1.77365e-22	1.07927	2.05506e-21
ED_BM_normal_vs_HD	EEP	HSPH1	1.0888e-46	1.06263	1.17055e-44
ED_BM_normal_vs_HD	EEP	TAF10	3.57512e-73	1.06213	1.30254e-70
ED_BM_normal_vs_HD	EEP	UBE2S	1.13461e-36	1.06192	5.5736e-35
ED_BM_normal_vs_HD	EEP	TXNL4A	2.80538e-55	1.06107	5.18244e-53
ED_BM_normal_vs_HD	EEP	HIST1H3B	6.67382e-67	1.05196	1.71635e-64
ED_BM_normal_vs_HD	EEP	SSBP3	4.03109e-68	1.04637	1.10149e-65
ED_BM_normal_vs_HD	EEP	LARS	1.64343e-45	1.04387	1.57338e-43
ED_BM_normal_vs_HD	EEP	PHF6	1.13651e-59	1.04073	2.40427e-57
ED_BM_normal_vs_HD	EEP	AC004148.1	1.73704e-70	1.03839	5.8418e-68
ED_BM_normal_vs_HD	EEP	CLTC	5.90881e-47	1.03733	6.5678e-45
ED_BM_normal_vs_HD	EEP	GLRX	2.09283e-41	1.03385	1.57756e-39
ED_BM_normal_vs_HD	EEP	NSA2	2.89297e-64	1.02345	6.89894e-62
ED_BM_normal_vs_HD	EEP	SUZ12	4.73746e-56	1.02183	9.27411e-54
ED_BM_normal_vs_HD	EEP	STAG2	9.81366e-56	1.02123	1.86545e-53
ED_BM_normal_vs_HD	EEP	TM9SF3	1.99125e-51	1.02044	2.83883e-49
ED_BM_normal_vs_HD	EEP	PPIP5K2	1.69841e-38	1.01913	1.01256e-36
ED_BM_normal_vs_HD	EEP	SNRPD3	2.78886e-70	1.01404	9.14469e-68
ED_BM_normal_vs_HD	EEP	JUND	7.42302e-25	1.01183	1.09887e-23
ED_BM_normal_vs_HD	EEP	EPRS	1.79782e-38	1.00564	1.06217e-36
ED_BM_normal_vs_HD	EEP	LAP3	3.7215e-37	1.00392	1.91416e-35
ED_BM_normal_vs_HD	EEP	HNRNPL	9.14356e-88	1.00232	5.45123e-85
ED_BM_normal_vs_HD	EEP	TOP1	3.99511e-50	0.999291	5.18811e-48
ED_BM_normal_vs_HD	EEP	C5orf17	2.69377e-69	0.998169	8.21663e-67
ED_BM_normal_vs_HD	EEP	NIFK	4.22679e-43	0.99556	3.4867e-41
ED_BM_normal_vs_HD	EEP	HNRNPD	1.58197e-53	0.985987	2.62647e-51
ED_BM_normal_vs_HD	EEP	MRPL35	1.97765e-50	0.98459	2.64682e-48
ED_BM_normal_vs_HD	EEP	SNX6	5.03367e-44	0.972994	4.36155e-42
ED_BM_normal_vs_HD	EEP	TOP2A	2.32135e-17	0.97043	1.51026e-16
ED_BM_normal_vs_HD	EEP	CDYL	3.43844e-67	0.962868	9.01971e-65
ED_BM_normal_vs_HD	EEP	NDUFV3	4.31474e-43	0.955774	3.53701e-41
ED_BM_normal_vs_HD	EEP	MYC	2.63585e-13	0.951894	1.01176e-12
ED_BM_normal_vs_HD	EEP	TNRC6B	3.22717e-40	0.947814	2.17065e-38
ED_BM_normal_vs_HD	EEP	ATAD2	9.72906e-48	0.943816	1.11935e-45
ED_BM_normal_vs_HD	EEP	SRSF9	1.25966e-46	0.943394	1.33458e-44
ED_BM_normal_vs_HD	EEP	MT-ND3	2.02511e-15	0.927422	1.04779e-14
ED_BM_normal_vs_HD	EEP	WDR43	1.23253e-37	0.927207	6.70784e-36
ED_BM_normal_vs_HD	EEP	DDX24	9.81683e-47	0.92401	1.07298e-44
ED_BM_normal_vs_HD	EEP	TMA16	1.38209e-42	0.916348	1.10534e-40
ED_BM_normal_vs_HD	EEP	ZRANB2	1.47604e-32	0.910828	4.83993e-31
ED_BM_normal_vs_HD	EEP	THOC1	1.41671e-49	0.910496	1.80404e-47
ED_BM_normal_vs_HD	EEP	PTBP3	1.79165e-54	0.903946	3.09202e-52
ED_BM_normal_vs_HD	EEP	PTEN	1.23047e-73	0.903603	4.61109e-71
ED_BM_normal_vs_HD	EEP	C9orf40	8.7331e-60	0.903325	1.90906e-57
ED_BM_normal_vs_HD	EEP	DDX18	2.85605e-44	0.9009	2.5483e-42
ED_BM_normal_vs_HD	EEP	ESF1	1.78338e-40	0.899694	1.24419e-38
ED_BM_normal_vs_HD	EEP	SF3B1	4.60266e-37	0.896811	2.34897e-35
ED_BM_normal_vs_HD	EEP	THUMPD1	1.84596e-37	0.896558	9.76272e-36
ED_BM_normal_vs_HD	EEP	PAK2	1.26172e-46	0.894344	1.33458e-44
ED_BM_normal_vs_HD	EEP	PSMD1	4.71638e-38	0.893278	2.67792e-36
ED_BM_normal_vs_HD	EEP	GLRX5	1.08787e-39	0.892947	6.99436e-38
ED_BM_normal_vs_HD	EEP	DNAJA1	6.13234e-44	0.892711	5.25698e-42
ED_BM_normal_vs_HD	EEP	NARS	1.19147e-35	0.889523	5.29741e-34
ED_BM_normal_vs_HD	EEP	GNAI2	3.28996e-52	0.88364	5.01757e-50
ED_BM_normal_vs_HD	EEP	PPP1CB	4.09691e-38	0.881487	2.34651e-36
ED_BM_normal_vs_HD	EEP	PRPF8	1.81835e-50	0.880334	2.45871e-48
ED_BM_normal_vs_HD	EEP	BCL11A	9.6578e-31	0.880253	2.61179e-29
ED_BM_normal_vs_HD	EEP	CDK2AP1	7.11504e-69	0.878685	2.0738e-66
ED_BM_normal_vs_HD	EEP	GNG5	5.1962e-58	0.877054	1.04851e-55
ED_BM_normal_vs_HD	EEP	TSC22D1	9.90236e-21	0.875097	9.51497e-20
ED_BM_normal_vs_HD	EEP	FRG1	2.73802e-40	0.874211	1.86072e-38
ED_BM_normal_vs_HD	EEP	LERFS	8.49148e-13	0.873841	3.04452e-12
ED_BM_normal_vs_HD	EEP	TMPO	2.41988e-33	0.867535	8.57814e-32
ED_BM_normal_vs_HD	EEP	MAZ	2.23526e-31	0.866244	6.4862e-30
ED_BM_normal_vs_HD	EEP	HSPA4	2.08346e-25	0.864521	3.31233e-24
ED_BM_normal_vs_HD	EEP	RBIS	4.41922e-52	0.864467	6.58665e-50
ED_BM_normal_vs_HD	EEP	ZMYND8	4.84605e-44	0.86445	4.23739e-42
ED_BM_normal_vs_HD	EEP	CEBPZ	2.76896e-30	0.863208	7.09328e-29
ED_BM_normal_vs_HD	EEP	SNHG25	5.92449e-30	0.859292	1.46338e-28
ED_BM_normal_vs_HD	EEP	SRRD	2.70444e-34	0.856068	1.07489e-32
ED_BM_normal_vs_HD	EEP	FAM89A	9.4468e-56	0.853944	1.82212e-53
ED_BM_normal_vs_HD	EEP	CDV3	1.38987e-30	0.853781	3.73556e-29
ED_BM_normal_vs_HD	EEP	CALM1	2.96807e-32	0.853189	9.42597e-31
ED_BM_normal_vs_HD	EEP	CHORDC1	1.06642e-24	0.844467	1.5524e-23
ED_BM_normal_vs_HD	EEP	G3BP1	5.31692e-37	0.843949	2.69254e-35
ED_BM_normal_vs_HD	EEP	XPO1	1.46567e-36	0.840135	7.04168e-35
ED_BM_normal_vs_HD	EEP	ACTR2	3.83835e-42	0.839898	2.99665e-40
ED_BM_normal_vs_HD	EEP	ARID1B	6.70736e-68	0.839783	1.79538e-65
ED_BM_normal_vs_HD	EEP	NAA15	1.39309e-33	0.839011	5.13252e-32
ED_BM_normal_vs_HD	EEP	CCND2	1.77493e-28	0.834	3.84792e-27
ED_BM_normal_vs_HD	EEP	MRPS31	3.51768e-41	0.83227	2.60666e-39
ED_BM_normal_vs_HD	EEP	GOLIM4	1.55307e-30	0.828357	4.12349e-29
ED_BM_normal_vs_HD	EEP	MT-ATP8	8.61827e-145	0.826238	8.69517e-142
ED_BM_normal_vs_HD	EEP	MT2A	1.82481e-21	0.82339	1.89502e-20
ED_BM_normal_vs_HD	EEP	DDX21	8.24026e-38	0.822829	4.57963e-36
ED_BM_normal_vs_HD	EEP	RRM1	1.3729e-36	0.822304	6.62021e-35
ED_BM_normal_vs_HD	EEP	PNP	2.12094e-38	0.821592	1.24189e-36
ED_BM_normal_vs_HD	EEP	HSD17B4	3.17687e-43	0.820805	2.67101e-41
ED_BM_normal_vs_HD	EEP	IFITM3	1.5736e-32	0.820734	5.12141e-31
ED_BM_normal_vs_HD	EEP	SPCS3	7.3261e-34	0.817952	2.80143e-32
ED_BM_normal_vs_HD	EEP	FAM120A	6.28753e-45	0.817395	5.89052e-43
ED_BM_normal_vs_HD	EEP	MDN1	3.97344e-44	0.817109	3.49769e-42
ED_BM_normal_vs_HD	EEP	RREB1	3.39419e-45	0.816787	3.20275e-43
ED_BM_normal_vs_HD	EEP	S100A8	7.78058e-13	0.816643	2.80743e-12
ED_BM_normal_vs_HD	EEP	ECI1	3.65529e-43	0.808871	3.05368e-41
ED_BM_normal_vs_HD	EEP	CBX3	1.26467e-50	0.804451	1.72785e-48
ED_BM_normal_vs_HD	EEP	COX20	1.03122e-24	0.802188	1.50618e-23
ED_BM_normal_vs_HD	EEP	HSPA1A	1.69196e-12	0.801738	5.80328e-12
ED_BM_normal_vs_HD	EEP	CTNNB1	4.21374e-40	0.79831	2.80545e-38
ED_BM_normal_vs_HD	EEP	RPL7L1	5.09968e-26	0.795393	8.63063e-25
ED_BM_normal_vs_HD	EEP	LEO1	2.80549e-37	0.793284	1.45605e-35
ED_BM_normal_vs_HD	EEP	RSRC1	2.55028e-37	0.793222	1.33798e-35
ED_BM_normal_vs_HD	EEP	COPB1	1.6135e-45	0.790538	1.55608e-43
ED_BM_normal_vs_HD	EEP	TMOD3	1.11355e-44	0.79034	1.01426e-42
ED_BM_normal_vs_HD	EEP	MPHOSPH6	5.05456e-44	0.786996	4.36155e-42
ED_BM_normal_vs_HD	EEP	HIST1H3D	3.00756e-48	0.786021	3.65251e-46
ED_BM_normal_vs_HD	EEP	ACTN4	5.07622e-26	0.783485	8.60204e-25
ED_BM_normal_vs_HD	EEP	EIF5B	3.12812e-39	0.780102	1.98205e-37
ED_BM_normal_vs_HD	EEP	XRCC5	4.1554e-41	0.779359	3.01118e-39
ED_BM_normal_vs_HD	EEP	MOB1A	3.44003e-25	0.770731	5.2833e-24
ED_BM_normal_vs_HD	EEP	MRPL33	6.42951e-45	0.770099	5.98081e-43
ED_BM_normal_vs_HD	EEP	SLC38A2	1.6731e-28	0.769941	3.6392e-27
ED_BM_normal_vs_HD	EEP	PTP4A2	1.61888e-36	0.769094	7.72116e-35
ED_BM_normal_vs_HD	EEP	TARS	4.45971e-29	0.765013	1.01375e-27
ED_BM_normal_vs_HD	EEP	RPF2	2.53546e-30	0.764313	6.55918e-29
ED_BM_normal_vs_HD	EEP	CBX5	8.21394e-33	0.764133	2.76241e-31
ED_BM_normal_vs_HD	EEP	DDX17	2.87327e-41	0.764063	2.15347e-39
ED_BM_normal_vs_HD	EEP	MRTO4	5.52054e-24	0.76382	7.42639e-23
ED_BM_normal_vs_HD	EEP	CASP3	6.18716e-23	0.76022	7.50701e-22
ED_BM_normal_vs_HD	EEP	AP2B1	8.18525e-26	0.759328	1.35382e-24
ED_BM_normal_vs_HD	EEP	RAB14	6.28198e-39	0.756929	3.81456e-37
ED_BM_normal_vs_HD	EEP	MCTS1	4.69202e-30	0.755468	1.17444e-28
ED_BM_normal_vs_HD	EEP	CDC42	7.72837e-34	0.755426	2.92963e-32
ED_BM_normal_vs_HD	EEP	RRP15	1.77051e-33	0.7541	6.43269e-32
ED_BM_normal_vs_HD	EEP	GTF2I	4.56238e-34	0.75212	1.78096e-32
ED_BM_normal_vs_HD	EEP	USP34	5.84764e-46	0.75062	5.81042e-44
ED_BM_normal_vs_HD	EEP	DNAJC21	1.43586e-42	0.748885	1.14138e-40
ED_BM_normal_vs_HD	EEP	HIST1H2AJ	3.85419e-68	0.746359	1.07556e-65
ED_BM_normal_vs_HD	EEP	SVIP	5.06919e-32	0.745389	1.57553e-30
ED_BM_normal_vs_HD	EEP	HSPA8	5.72323e-24	0.743465	7.6833e-23
ED_BM_normal_vs_HD	EEP	ABRACL	8.07468e-23	0.740769	9.67192e-22
ED_BM_normal_vs_HD	EEP	SEPTIN11	2.04056e-25	0.736779	3.24806e-24
ED_BM_normal_vs_HD	EEP	YY1	1.02955e-33	0.736292	3.83625e-32
ED_BM_normal_vs_HD	EEP	KRR1	5.00284e-39	0.735333	3.06623e-37
ED_BM_normal_vs_HD	EEP	SYNCRIP	7.45925e-32	0.732032	2.29123e-30
ED_BM_normal_vs_HD	EEP	MGAT4B	9.56696e-64	0.731641	2.24072e-61
ED_BM_normal_vs_HD	EEP	HLTF	1.74741e-33	0.731191	6.36641e-32
ED_BM_normal_vs_HD	EEP	GART	7.63323e-33	0.730206	2.57371e-31
ED_BM_normal_vs_HD	EEP	MAGOHB	1.30883e-27	0.725616	2.61687e-26
ED_BM_normal_vs_HD	EEP	MFAP1	2.83045e-25	0.722971	4.41296e-24
ED_BM_normal_vs_HD	EEP	SUGT1	1.69304e-37	0.722193	9.02678e-36
ED_BM_normal_vs_HD	EEP	EIF2S2	1.79463e-33	0.719694	6.48439e-32
ED_BM_normal_vs_HD	EEP	USP14	1.75541e-32	0.718013	5.68493e-31
ED_BM_normal_vs_HD	EEP	NDUFB3	1.55402e-31	0.717922	4.62188e-30
ED_BM_normal_vs_HD	EEP	PRPF4B	8.97813e-38	0.716851	4.96866e-36
ED_BM_normal_vs_HD	EEP	LARP1	2.64167e-30	0.716482	6.80711e-29
ED_BM_normal_vs_HD	EEP	MT-ND4L	6.66416e-29	0.716161	1.49159e-27
ED_BM_normal_vs_HD	EEP	UBE2M	4.60886e-36	0.716063	2.11363e-34
ED_BM_normal_vs_HD	EEP	TRMT10C	4.06505e-25	0.715727	6.17096e-24
ED_BM_normal_vs_HD	EEP	BOD1L1	1.43477e-40	0.71547	1.00633e-38
ED_BM_normal_vs_HD	EEP	SMCHD1	5.42381e-35	0.714008	2.26556e-33
ED_BM_normal_vs_HD	EEP	RIF1	5.26916e-41	0.712887	3.79727e-39
ED_BM_normal_vs_HD	EEP	CNOT9	6.3062e-34	0.708801	2.42558e-32
ED_BM_normal_vs_HD	EEP	NDUFAF2	1.9901e-38	0.70803	1.1705e-36
ED_BM_normal_vs_HD	EEP	NPR3	6.9853e-40	0.707794	4.55817e-38
ED_BM_normal_vs_HD	EEP	BCCIP	6.20754e-32	0.707499	1.92024e-30
ED_BM_normal_vs_HD	EEP	MTREX	4.01595e-49	0.706904	5.0165e-47
ED_BM_normal_vs_HD	EEP	APBB1IP	2.97665e-36	0.706845	1.38938e-34
ED_BM_normal_vs_HD	EEP	MTRNR2L1	1.38419e-81	0.706495	6.7241e-79
ED_BM_normal_vs_HD	EEP	TAF1D	3.09389e-26	0.705881	5.36056e-25
ED_BM_normal_vs_HD	EEP	GNB1	1.68841e-53	0.704725	2.76816e-51
ED_BM_normal_vs_HD	EEP	PDCD4	9.54501e-37	0.704329	4.74214e-35
ED_BM_normal_vs_HD	EEP	RPP30	1.0534e-23	0.701335	1.38164e-22
ED_BM_normal_vs_HD	EEP	DDX52	2.10642e-23	0.699762	2.65142e-22
ED_BM_normal_vs_HD	EEP	NUCKS1	4.21841e-28	0.699239	8.88101e-27
ED_BM_normal_vs_HD	EEP	MYB	4.80443e-22	0.69844	5.31772e-21
ED_BM_normal_vs_HD	EEP	RGS10	4.07466e-18	0.696916	2.87329e-17
ED_BM_normal_vs_HD	EEP	TBCA	2.81991e-36	0.694106	1.32093e-34
ED_BM_normal_vs_HD	EEP	BRI3	4.74752e-35	0.69382	1.99578e-33
ED_BM_normal_vs_HD	EEP	MCM4	1.17233e-26	0.692303	2.13262e-25
ED_BM_normal_vs_HD	EEP	LEPR	6.56359e-50	0.6923	8.44001e-48
ED_BM_normal_vs_HD	EEP	MRPS28	3.9384e-25	0.692008	5.99259e-24
ED_BM_normal_vs_HD	EEP	IPO7	1.76262e-44	0.689122	1.58346e-42
ED_BM_normal_vs_HD	EEP	CAPNS1	1.60622e-37	0.688708	8.66963e-36
ED_BM_normal_vs_HD	EEP	ANK1	1.68122e-32	0.686853	5.45815e-31
ED_BM_normal_vs_HD	EEP	NBN	1.78382e-33	0.686365	6.46316e-32
ED_BM_normal_vs_HD	EEP	C12orf65	1.5918e-27	0.686182	3.16815e-26
ED_BM_normal_vs_HD	EEP	AGPAT5	2.51143e-29	0.683231	5.88214e-28
ED_BM_normal_vs_HD	EEP	QKI	9.41873e-47	0.682869	1.03812e-44
ED_BM_normal_vs_HD	EEP	MSH2	6.1994e-31	0.681905	1.73003e-29
ED_BM_normal_vs_HD	EEP	ADSS	1.37474e-23	0.67984	1.77296e-22
ED_BM_normal_vs_HD	EEP	SUPT16H	3.62982e-35	0.679704	1.53576e-33
ED_BM_normal_vs_HD	EEP	HNRNPAB	1.44537e-32	0.679169	4.75124e-31
ED_BM_normal_vs_HD	EEP	FOXN3	1.8509e-36	0.67901	8.76407e-35
ED_BM_normal_vs_HD	EEP	RABGAP1L	2.27115e-47	0.677088	2.5903e-45
ED_BM_normal_vs_HD	EEP	MDH1	3.99853e-29	0.676873	9.15265e-28
ED_BM_normal_vs_HD	EEP	NCL	1.83522e-28	0.673728	3.97208e-27
ED_BM_normal_vs_HD	EEP	SRP54	8.71818e-32	0.672574	2.65308e-30
ED_BM_normal_vs_HD	EEP	RBMX	3.05716e-29	0.672288	7.10952e-28
ED_BM_normal_vs_HD	EEP	EXOSC6	4.46145e-43	0.671869	3.63456e-41
ED_BM_normal_vs_HD	EEP	UMPS	2.0296e-25	0.670559	3.23454e-24
ED_BM_normal_vs_HD	EEP	TAF15	2.71589e-40	0.668234	1.85529e-38
ED_BM_normal_vs_HD	EEP	SMARCA5	1.10071e-31	0.667712	3.31123e-30
ED_BM_normal_vs_HD	EEP	PUM1	3.11372e-44	0.665822	2.75943e-42
ED_BM_normal_vs_HD	EEP	MORC3	2.13104e-29	0.665639	5.01807e-28
ED_BM_normal_vs_HD	EEP	HP1BP3	8.93044e-21	0.664859	8.61262e-20
ED_BM_normal_vs_HD	EEP	NOL8	8.72787e-33	0.663809	2.92774e-31
ED_BM_normal_vs_HD	EEP	CPT1A	4.12057e-48	0.663271	4.82548e-46
ED_BM_normal_vs_HD	EEP	PPP3R1	1.67059e-35	0.661034	7.32823e-34
ED_BM_normal_vs_HD	EEP	BMS1	6.52499e-20	0.660875	5.74374e-19
ED_BM_normal_vs_HD	EEP	BMP2K	3.55692e-35	0.660597	1.50979e-33
ED_BM_normal_vs_HD	EEP	SFXN1	6.19515e-28	0.658941	1.2776e-26
ED_BM_normal_vs_HD	EEP	FAM162A	1.57419e-23	0.656611	2.00652e-22
ED_BM_normal_vs_HD	EEP	TLN1	1.0313e-32	0.655748	3.42443e-31
ED_BM_normal_vs_HD	EEP	SAP30	1.87411e-33	0.654529	6.71606e-32
ED_BM_normal_vs_HD	EEP	YWHAZ	3.00418e-22	0.654361	3.40266e-21
ED_BM_normal_vs_HD	EEP	PSMD12	3.00787e-21	0.654152	3.04878e-20
ED_BM_normal_vs_HD	EEP	PPP4R2	8.78549e-29	0.653281	1.94975e-27
ED_BM_normal_vs_HD	EEP	PAK1IP1	2.07327e-24	0.65211	2.93661e-23
ED_BM_normal_vs_HD	EEP	G3BP2	1.44771e-23	0.651581	1.85794e-22
ED_BM_normal_vs_HD	EEP	NDUFC1	1.66428e-29	0.651224	3.95448e-28
ED_BM_normal_vs_HD	EEP	MAP4K4	4.25915e-46	0.650589	4.29715e-44
ED_BM_normal_vs_HD	EEP	CHURC1	9.81067e-26	0.650181	1.61451e-24
ED_BM_normal_vs_HD	EEP	TPR	6.66156e-19	0.649994	5.19151e-18
ED_BM_normal_vs_HD	EEP	NASP	9.18836e-25	0.649835	1.35106e-23
ED_BM_normal_vs_HD	EEP	PPP1R12A	1.62762e-27	0.649511	3.22566e-26
ED_BM_normal_vs_HD	EEP	USP15	4.31627e-21	0.6487	4.31166e-20
ED_BM_normal_vs_HD	EEP	IPO5	4.0696e-34	0.648075	1.59811e-32
ED_BM_normal_vs_HD	EEP	CLINT1	1.72319e-30	0.646445	4.54757e-29
ED_BM_normal_vs_HD	EEP	CTBP2	3.52192e-31	0.645212	1.00639e-29
ED_BM_normal_vs_HD	EEP	GALNT1	6.36219e-55	0.645129	1.1431e-52
ED_BM_normal_vs_HD	EEP	MYH10	4.47424e-33	0.645005	1.55249e-31
ED_BM_normal_vs_HD	EEP	MRPL1	3.37121e-29	0.64472	7.79838e-28
ED_BM_normal_vs_HD	EEP	ATOX1	4.9e-23	0.643542	5.98402e-22
ED_BM_normal_vs_HD	EEP	RNASE1	1.5699e-22	0.643497	1.83355e-21
ED_BM_normal_vs_HD	EEP	AASDHPPT	1.51885e-18	0.643373	1.13835e-17
ED_BM_normal_vs_HD	EEP	RWDD1	2.92401e-21	0.643114	2.96837e-20
ED_BM_normal_vs_HD	EEP	SNW1	1.74666e-18	0.643036	1.29944e-17
ED_BM_normal_vs_HD	EEP	TFAM	2.77891e-17	0.642116	1.79283e-16
ED_BM_normal_vs_HD	EEP	SF3B3	2.67789e-37	0.6414	1.39933e-35
ED_BM_normal_vs_HD	EEP	FAF1	5.04381e-52	0.641002	7.4331e-50
ED_BM_normal_vs_HD	EEP	DYNC1I2	1.33873e-18	0.6407	1.00855e-17
ED_BM_normal_vs_HD	EEP	KDM1A	1.8344e-37	0.639124	9.74087e-36
ED_BM_normal_vs_HD	EEP	DHX9	1.00382e-29	0.638078	2.42469e-28
ED_BM_normal_vs_HD	EEP	ADH5	3.77077e-25	0.637455	5.75087e-24
ED_BM_normal_vs_HD	EEP	GEMIN5	6.45901e-40	0.636291	4.23582e-38
ED_BM_normal_vs_HD	EEP	TCF4	3.93074e-38	0.635416	2.26121e-36
ED_BM_normal_vs_HD	EEP	XPOT	3.7284e-29	0.63513	8.59432e-28
ED_BM_normal_vs_HD	EEP	ACSL4	9.42923e-42	0.63482	7.19033e-40
ED_BM_normal_vs_HD	EEP	WDR36	4.63081e-38	0.633107	2.64077e-36
ED_BM_normal_vs_HD	EEP	SELENOW	2.70001e-20	0.632778	2.48166e-19
ED_BM_normal_vs_HD	EEP	PSMD14	1.37701e-17	0.632639	9.17728e-17
ED_BM_normal_vs_HD	EEP	XRN2	1.51581e-23	0.631596	1.93587e-22
ED_BM_normal_vs_HD	EEP	TXNRD1	3.19571e-30	0.630844	8.12305e-29
ED_BM_normal_vs_HD	EEP	ZC3H13	1.97963e-20	0.63074	1.85067e-19
ED_BM_normal_vs_HD	EEP	UBE2R2	2.31943e-51	0.630288	3.27115e-49
ED_BM_normal_vs_HD	EEP	SKA2	5.35683e-18	0.629676	3.73327e-17
ED_BM_normal_vs_HD	EEP	KIF2A	6.33758e-32	0.629172	1.95585e-30
ED_BM_normal_vs_HD	EEP	CHD4	7.0932e-30	0.628005	1.73896e-28
ED_BM_normal_vs_HD	EEP	NUP50	4.40501e-24	0.627437	6.01834e-23
ED_BM_normal_vs_HD	EEP	PSMB4	5.64715e-24	0.627158	7.58894e-23
ED_BM_normal_vs_HD	EEP	COPB2	6.02927e-23	0.627029	7.32222e-22
ED_BM_normal_vs_HD	EEP	KHSRP	1.65214e-27	0.626197	3.2684e-26
ED_BM_normal_vs_HD	EEP	BZW1	8.92149e-27	0.624931	1.64577e-25
ED_BM_normal_vs_HD	EEP	JARID2	7.575e-35	0.623836	3.12433e-33
ED_BM_normal_vs_HD	EEP	DDX10	4.2286e-27	0.622613	8.09668e-26
ED_BM_normal_vs_HD	EEP	CSTB	8.47003e-20	0.622493	7.36202e-19
ED_BM_normal_vs_HD	EEP	GTF2B	1.20802e-19	0.620444	1.03154e-18
ED_BM_normal_vs_HD	EEP	NT5DC2	4.66046e-35	0.619868	1.96549e-33
ED_BM_normal_vs_HD	EEP	TFDP2	2.68763e-28	0.619563	5.73187e-27
ED_BM_normal_vs_HD	EEP	ZFP36L2	5.27189e-08	0.619084	1.0084e-07
ED_BM_normal_vs_HD	EEP	TBL1XR1	1.07663e-52	0.618256	1.66131e-50
ED_BM_normal_vs_HD	EEP	COX17	1.7088e-27	0.618123	3.37539e-26
ED_BM_normal_vs_HD	EEP	C2orf49	1.34166e-32	0.61773	4.42142e-31
ED_BM_normal_vs_HD	EEP	DBI	2.56992e-24	0.617059	3.6089e-23
ED_BM_normal_vs_HD	EEP	RAP2B	3.59707e-32	0.616847	1.13139e-30
ED_BM_normal_vs_HD	EEP	GSPT1	5.66886e-27	0.616577	1.07602e-25
ED_BM_normal_vs_HD	EEP	STRBP	9.70722e-38	0.616172	5.32719e-36
ED_BM_normal_vs_HD	EEP	CKAP5	6.83604e-28	0.614758	1.40756e-26
ED_BM_normal_vs_HD	EEP	HIST1H1B	9.19727e-42	0.614616	7.05447e-40
ED_BM_normal_vs_HD	EEP	EPS15	2.36843e-45	0.612278	2.25103e-43
ED_BM_normal_vs_HD	EEP	WDR12	1.37525e-17	0.611572	9.1702e-17
ED_BM_normal_vs_HD	EEP	HSPD1	2.00266e-31	0.611099	5.86314e-30
ED_BM_normal_vs_HD	EEP	SMARCC1	1.13564e-34	0.611045	4.61148e-33
ED_BM_normal_vs_HD	EEP	LUC7L2	3.57222e-19	0.61071	2.86564e-18
ED_BM_normal_vs_HD	EEP	MTIF3	3.53594e-20	0.610507	3.20507e-19
ED_BM_normal_vs_HD	EEP	PAICS	3.38927e-25	0.610371	5.21145e-24
ED_BM_normal_vs_HD	EEP	RSRC2	1.42591e-20	0.610284	1.35327e-19
ED_BM_normal_vs_HD	EEP	WRN	7.23277e-45	0.610091	6.68064e-43
ED_BM_normal_vs_HD	EEP	TOMM20	3.27742e-25	0.60992	5.05726e-24
ED_BM_normal_vs_HD	EEP	OIP5-AS1	1.88903e-25	0.607127	3.02891e-24
ED_BM_normal_vs_HD	EEP	DDI2	1.05354e-34	0.60542	4.30473e-33
ED_BM_normal_vs_HD	EEP	STAM	7.85291e-29	0.602381	1.75168e-27
ED_BM_normal_vs_HD	EEP	FABP5	5.74684e-15	0.602137	2.76e-14
ED_BM_normal_vs_HD	EEP	LARP7	4.65841e-31	0.601467	1.30835e-29
ED_BM_normal_vs_HD	EEP	SMU1	1.6892e-30	0.600077	4.46685e-29
ED_BM_normal_vs_HD	EEP	RFC1	3.77122e-21	0.599975	3.78739e-20
ED_BM_normal_vs_HD	EEP	YBX3	1.43547e-21	0.597636	1.50621e-20
ED_BM_normal_vs_HD	EEP	ROMO1	2.16638e-25	0.597627	3.43167e-24
ED_BM_normal_vs_HD	EEP	NDUFAF4	1.395e-21	0.597122	1.46609e-20
ED_BM_normal_vs_HD	EEP	U2SURP	2.78968e-26	0.596786	4.86563e-25
ED_BM_normal_vs_HD	EEP	DNAJC8	3.01088e-26	0.596529	5.23055e-25
ED_BM_normal_vs_HD	EEP	AMD1	9.90076e-24	0.596244	1.3038e-22
ED_BM_normal_vs_HD	EEP	SMAP2	3.43369e-36	0.59607	1.58578e-34
ED_BM_normal_vs_HD	EEP	RCC2	2.11291e-36	0.595987	9.96869e-35
ED_BM_normal_vs_HD	EEP	HSP90AB1	1.94418e-32	0.595654	6.28075e-31
ED_BM_normal_vs_HD	EEP	SARS	2.81043e-23	0.594742	3.4973e-22
ED_BM_normal_vs_HD	EEP	SEM1	7.21695e-27	0.594429	1.35418e-25
ED_BM_normal_vs_HD	EEP	PIP4K2A	9.61253e-38	0.592961	5.29739e-36
ED_BM_normal_vs_HD	EEP	PTRH2	5.76265e-28	0.592819	1.19404e-26
ED_BM_normal_vs_HD	EEP	KPNA4	1.07647e-37	0.592572	5.88291e-36
ED_BM_normal_vs_HD	EEP	HNRNPM	9.48574e-32	0.592133	2.8667e-30
ED_BM_normal_vs_HD	EEP	ZNRF1	9.28021e-52	0.591774	1.35244e-49
ED_BM_normal_vs_HD	EEP	HSPE1	2.08823e-26	0.59061	3.69128e-25
ED_BM_normal_vs_HD	EEP	DCUN1D5	4.90645e-16	0.589838	2.72682e-15
ED_BM_normal_vs_HD	EEP	ROCK2	1.70438e-41	0.589663	1.29218e-39
ED_BM_normal_vs_HD	EEP	AHCYL1	1.28717e-37	0.589649	6.97624e-36
ED_BM_normal_vs_HD	EEP	CD81	9.67378e-58	0.589417	1.92244e-55
ED_BM_normal_vs_HD	EEP	EIF3J	1.27148e-26	0.588808	2.3066e-25
ED_BM_normal_vs_HD	EEP	UPF2	3.86513e-27	0.588201	7.4333e-26
ED_BM_normal_vs_HD	EEP	SNHG8	3.78357e-24	0.586855	5.19637e-23
ED_BM_normal_vs_HD	EEP	SYNC	2.73214e-46	0.584916	2.79959e-44
ED_BM_normal_vs_HD	EEP	MAPK1	6.57142e-33	0.584761	2.23292e-31
ED_BM_normal_vs_HD	EEP	PDXP	1.09693e-45	0.584491	1.08176e-43
ED_BM_normal_vs_HD	EEP	DDX42	1.58438e-39	0.583478	1.0137e-37
ED_BM_normal_vs_HD	EEP	USP22	2.91519e-25	0.582112	4.53029e-24
ED_BM_normal_vs_HD	EEP	ARPC5	8.75771e-17	0.58171	5.31788e-16
ED_BM_normal_vs_HD	EEP	NDUFB1	2.55194e-25	0.581258	4.00374e-24
ED_BM_normal_vs_HD	EEP	AC009107.2	1.20341e-23	0.580703	1.56742e-22
ED_BM_normal_vs_HD	EEP	TST	3.68736e-17	0.579608	2.34433e-16
ED_BM_normal_vs_HD	EEP	CCDC47	1.01801e-17	0.579191	6.87548e-17
ED_BM_normal_vs_HD	EEP	ANP32A	1.38295e-24	0.578495	1.99328e-23
ED_BM_normal_vs_HD	EEP	BZW2	3.80663e-36	0.578479	1.75185e-34
ED_BM_normal_vs_HD	EEP	ABCE1	2.99719e-19	0.577921	2.42662e-18
ED_BM_normal_vs_HD	EEP	FANCL	1.06483e-27	0.577569	2.14165e-26
ED_BM_normal_vs_HD	EEP	RMDN1	5.77262e-27	0.577512	1.09255e-25
ED_BM_normal_vs_HD	EEP	HSPA5	1.83388e-08	0.577487	3.70106e-08
ED_BM_normal_vs_HD	EEP	ABCF1	1.87788e-19	0.576756	1.56284e-18
ED_BM_normal_vs_HD	EEP	LLPH	2.15993e-29	0.574942	5.07701e-28
ED_BM_normal_vs_HD	EEP	DECR1	2.64339e-18	0.57484	1.91445e-17
ED_BM_normal_vs_HD	EEP	SMIM26	2.91395e-21	0.574519	2.96045e-20
ED_BM_normal_vs_HD	EEP	DLGAP5	3.45599e-24	0.574474	4.78152e-23
ED_BM_normal_vs_HD	EEP	CBLL1	8.30633e-29	0.574199	1.84967e-27
ED_BM_normal_vs_HD	EEP	ADNP	8.9378e-41	0.572517	6.3711e-39
ED_BM_normal_vs_HD	EEP	AZIN1	1.73229e-35	0.57203	7.57357e-34
ED_BM_normal_vs_HD	EEP	TOP2B	1.24025e-36	0.571614	6.02485e-35
ED_BM_normal_vs_HD	EEP	POLE3	2.43836e-17	0.570531	1.58246e-16
ED_BM_normal_vs_HD	EEP	ANP32E	9.53865e-21	0.57048	9.17221e-20
ED_BM_normal_vs_HD	EEP	LARP4	7.4393e-35	0.570179	3.07804e-33
ED_BM_normal_vs_HD	EEP	SRRM2	2.53426e-14	0.569633	1.11917e-13
ED_BM_normal_vs_HD	EEP	THOC2	1.2237e-20	0.568998	1.16643e-19
ED_BM_normal_vs_HD	EEP	WAC	2.0239e-40	0.568249	1.39713e-38
ED_BM_normal_vs_HD	EEP	UQCR10	4.69661e-28	0.568139	9.82467e-27
ED_BM_normal_vs_HD	EEP	UBAP2	1.20731e-30	0.567851	3.25155e-29
ED_BM_normal_vs_HD	EEP	DDX3X	1.08553e-20	0.566591	1.03926e-19
ED_BM_normal_vs_HD	EEP	DAAM1	1.96951e-15	0.565665	1.02063e-14
ED_BM_normal_vs_HD	EEP	EXOSC8	6.35148e-19	0.565239	4.9735e-18
ED_BM_normal_vs_HD	EEP	COPS2	2.51479e-14	0.564929	1.11132e-13
ED_BM_normal_vs_HD	EEP	PRRC2C	1.75218e-21	0.564357	1.82684e-20
ED_BM_normal_vs_HD	EEP	ATXN2	8.63469e-28	0.563483	1.75858e-26
ED_BM_normal_vs_HD	EEP	ANKRD12	1.05111e-33	0.562985	3.9055e-32
ED_BM_normal_vs_HD	EEP	NAA38	9.77503e-16	0.561238	5.23517e-15
ED_BM_normal_vs_HD	EEP	MRPS18C	3.74758e-20	0.561213	3.39456e-19
ED_BM_normal_vs_HD	EEP	PRPF40A	3.16937e-26	0.559657	5.47687e-25
ED_BM_normal_vs_HD	EEP	RBM25	2.3433e-19	0.558606	1.92453e-18
ED_BM_normal_vs_HD	EEP	PDCD7	5.604e-33	0.558081	1.92919e-31
ED_BM_normal_vs_HD	EEP	UFM1	3.4616e-12	0.557998	1.13449e-11
ED_BM_normal_vs_HD	EEP	CANX	1.8756e-19	0.557592	1.56193e-18
ED_BM_normal_vs_HD	EEP	KNOP1	3.28115e-15	0.555171	1.64133e-14
ED_BM_normal_vs_HD	EEP	MT-ATP6	2.74382e-05	0.554177	4.06874e-05
ED_BM_normal_vs_HD	EEP	ETNK1	4.59493e-29	0.553871	1.04268e-27
ED_BM_normal_vs_HD	EEP	S100A9	4.58277e-10	0.55354	1.13005e-09
ED_BM_normal_vs_HD	EEP	RSBN1L	1.69568e-22	0.552489	1.96994e-21
ED_BM_normal_vs_HD	EEP	PRPF6	1.0085e-27	0.551784	2.03813e-26
ED_BM_normal_vs_HD	EEP	TRIM28	3.50598e-48	0.551749	4.21875e-46
ED_BM_normal_vs_HD	EEP	GSR	1.60526e-46	0.550283	1.68437e-44
ED_BM_normal_vs_HD	EEP	NBAS	6.02585e-35	0.550188	2.50905e-33
ED_BM_normal_vs_HD	EEP	RAB10	7.51166e-14	0.548942	3.10406e-13
ED_BM_normal_vs_HD	EEP	SRRM1	1.40565e-23	0.547343	1.80749e-22
ED_BM_normal_vs_HD	EEP	LUC7L	1.08898e-23	0.546936	1.42403e-22
ED_BM_normal_vs_HD	EEP	NDUFS2	8.77945e-18	0.546809	5.96948e-17
ED_BM_normal_vs_HD	EEP	ADK	2.65191e-29	0.546123	6.17807e-28
ED_BM_normal_vs_HD	EEP	UCHL5	6.07653e-15	0.545513	2.91194e-14
ED_BM_normal_vs_HD	EEP	ARL14EP	5.00161e-22	0.545496	5.52663e-21
ED_BM_normal_vs_HD	EEP	HSP90B1	2.1296e-14	0.54535	9.50061e-14
ED_BM_normal_vs_HD	EEP	DDX27	1.73193e-20	0.544872	1.62838e-19
ED_BM_normal_vs_HD	EEP	MRPS36	9.66321e-19	0.54487	7.38594e-18
ED_BM_normal_vs_HD	EEP	SRFBP1	5.4769e-19	0.544452	4.31183e-18
ED_BM_normal_vs_HD	EEP	NUP43	6.64806e-42	0.544112	5.15953e-40
ED_BM_normal_vs_HD	EEP	TMBIM4	4.40731e-12	0.542958	1.4224e-11
ED_BM_normal_vs_HD	EEP	VPS35	1.82343e-18	0.542711	1.35119e-17
ED_BM_normal_vs_HD	EEP	NADK2	5.3829e-37	0.54265	2.71547e-35
ED_BM_normal_vs_HD	EEP	DENND10	7.34222e-15	0.541989	3.4653e-14
ED_BM_normal_vs_HD	EEP	AIG1	1.18355e-21	0.540684	1.25189e-20
ED_BM_normal_vs_HD	EEP	YWHAB	2.07829e-17	0.540392	1.35819e-16
ED_BM_normal_vs_HD	EEP	NUDT2	2.24741e-24	0.540078	3.17299e-23
ED_BM_normal_vs_HD	EEP	SOX4	8.5738e-14	0.539512	3.51089e-13
ED_BM_normal_vs_HD	EEP	PNPT1	1.72969e-14	0.53747	7.79875e-14
ED_BM_normal_vs_HD	EEP	HUWE1	3.47469e-39	0.535393	2.19106e-37
ED_BM_normal_vs_HD	EEP	CPOX	4.33555e-21	0.535215	4.32763e-20
ED_BM_normal_vs_HD	EEP	CARS2	5.59049e-43	0.534202	4.49845e-41
ED_BM_normal_vs_HD	EEP	COPS9	6.27469e-18	0.53387	4.33836e-17
ED_BM_normal_vs_HD	EEP	PIN4	7.03193e-19	0.53378	5.46715e-18
ED_BM_normal_vs_HD	EEP	NUP153	2.34545e-38	0.533476	1.36119e-36
ED_BM_normal_vs_HD	EEP	HSP90AA1	3.44819e-19	0.532991	2.77463e-18
ED_BM_normal_vs_HD	EEP	SEPTIN2	1.85589e-35	0.532856	8.06022e-34
ED_BM_normal_vs_HD	EEP	GABPB1-AS1	5.90263e-61	0.531509	1.31218e-58
ED_BM_normal_vs_HD	EEP	CAPRIN1	2.70341e-23	0.530799	3.36732e-22
ED_BM_normal_vs_HD	EEP	IARS2	1.54677e-26	0.529972	2.7753e-25
ED_BM_normal_vs_HD	EEP	UBAP2L	4.40279e-28	0.529618	9.23952e-27
ED_BM_normal_vs_HD	EEP	FANCI	2.56509e-27	0.5291	4.99166e-26
ED_BM_normal_vs_HD	EEP	GTF2H3	2.19838e-34	0.528274	8.79083e-33
ED_BM_normal_vs_HD	EEP	RBBP4	4.60689e-20	0.528208	4.12451e-19
ED_BM_normal_vs_HD	EEP	HSBP1	1.32905e-15	0.527165	7.02614e-15
ED_BM_normal_vs_HD	EEP	GNL3	1.0588e-18	0.52706	8.07397e-18
ED_BM_normal_vs_HD	EEP	CETN3	1.7379e-33	0.526903	6.34939e-32
ED_BM_normal_vs_HD	EEP	HNRNPR	1.21338e-18	0.525981	9.18334e-18
ED_BM_normal_vs_HD	EEP	WBP4	4.30674e-24	0.525938	5.89022e-23
ED_BM_normal_vs_HD	EEP	PRC1	6.93715e-22	0.524387	7.56339e-21
ED_BM_normal_vs_HD	EEP	BLOC1S6	4.19382e-26	0.523848	7.16226e-25
ED_BM_normal_vs_HD	EEP	RANBP2	7.91411e-36	0.522812	3.5815e-34
ED_BM_normal_vs_HD	EEP	PSMA3	3.51273e-15	0.522599	1.7485e-14
ED_BM_normal_vs_HD	EEP	TMEM238	6.4206e-71	0.522322	2.21612e-68
ED_BM_normal_vs_HD	EEP	UBXN4	6.18789e-15	0.522117	2.96097e-14
ED_BM_normal_vs_HD	EEP	TPM3	2.63657e-14	0.521431	1.162e-13
ED_BM_normal_vs_HD	EEP	WDHD1	4.09547e-41	0.520705	2.98424e-39
ED_BM_normal_vs_HD	EEP	TPX2	1.4985e-10	0.520558	3.96016e-10
ED_BM_normal_vs_HD	EEP	ITGA4	5.61486e-18	0.520357	3.90066e-17
ED_BM_normal_vs_HD	EEP	RAD50	3.94344e-15	0.519795	1.94957e-14
ED_BM_normal_vs_HD	EEP	CCDC138	5.51387e-29	0.519646	1.24275e-27
ED_BM_normal_vs_HD	EEP	TCF3	3.09764e-33	0.517767	1.08343e-31
ED_BM_normal_vs_HD	EEP	VDAC1	1.80938e-22	0.517564	2.09461e-21
ED_BM_normal_vs_HD	EEP	LTV1	2.99048e-15	0.517063	1.508e-14
ED_BM_normal_vs_HD	EEP	GPALPP1	6.84885e-25	0.516058	1.01732e-23
ED_BM_normal_vs_HD	EEP	RBM26	1.81627e-33	0.515962	6.53157e-32
ED_BM_normal_vs_HD	EEP	LMAN1	2.17265e-22	0.515697	2.50408e-21
ED_BM_normal_vs_HD	EEP	CTNNBL1	6.41874e-16	0.515148	3.5181e-15
ED_BM_normal_vs_HD	EEP	LMNB1	1.84264e-24	0.515096	2.62982e-23
ED_BM_normal_vs_HD	EEP	ATP5ME	1.13635e-21	0.514981	1.20294e-20
ED_BM_normal_vs_HD	EEP	PHACTR4	8.33189e-30	0.514815	2.03125e-28
ED_BM_normal_vs_HD	EEP	EIF5	4.05258e-15	0.514712	1.99901e-14
ED_BM_normal_vs_HD	EEP	PDCD10	5.94413e-28	0.514157	1.22777e-26
ED_BM_normal_vs_HD	EEP	NCAPD3	3.67803e-27	0.513795	7.09427e-26
ED_BM_normal_vs_HD	EEP	SCAF11	9.36898e-21	0.51371	9.02229e-20
ED_BM_normal_vs_HD	EEP	DNTTIP2	1.7696e-13	0.51323	6.9637e-13
ED_BM_normal_vs_HD	EEP	GSTM1	7.60516e-14	0.512392	3.13874e-13
ED_BM_normal_vs_HD	EEP	GTF2H2	1.32877e-24	0.51207	1.92152e-23
ED_BM_normal_vs_HD	EEP	SPTLC2	1.61534e-36	0.510679	7.72116e-35
ED_BM_normal_vs_HD	EEP	MRPL52	5.62565e-23	0.510587	6.83837e-22
ED_BM_normal_vs_HD	EEP	PLCG2	6.61033e-34	0.510473	2.53512e-32
ED_BM_normal_vs_HD	EEP	HNRNPUL1	1.7244e-16	0.510461	1.01468e-15
ED_BM_normal_vs_HD	EEP	CUL2	8.88175e-23	0.51027	1.06192e-21
ED_BM_normal_vs_HD	EEP	URI1	1.14762e-32	0.51017	3.7915e-31
ED_BM_normal_vs_HD	EEP	CCDC43	6.18449e-27	0.510054	1.16546e-25
ED_BM_normal_vs_HD	EEP	HERC2	4.47783e-30	0.509777	1.12512e-28
ED_BM_normal_vs_HD	EEP	ITGB1	1.16332e-25	0.509493	1.90014e-24
ED_BM_normal_vs_HD	EEP	TYW3	1.13797e-20	0.509366	1.08629e-19
ED_BM_normal_vs_HD	EEP	AC007952.4	1.71483e-16	0.508702	1.0095e-15
ED_BM_normal_vs_HD	EEP	LIMS1	5.55436e-31	0.508347	1.55664e-29
ED_BM_normal_vs_HD	EEP	HAUS3	4.56341e-24	0.508317	6.20889e-23
ED_BM_normal_vs_HD	EEP	IQGAP2	5.52838e-38	0.508199	3.11202e-36
ED_BM_normal_vs_HD	EEP	BRIX1	2.36384e-14	0.507903	1.04885e-13
ED_BM_normal_vs_HD	EEP	ARID1A	2.23432e-36	0.507386	1.05037e-34
ED_BM_normal_vs_HD	EEP	MTAP	6.89236e-26	0.507344	1.15159e-24
ED_BM_normal_vs_HD	EEP	PPA1	3.83026e-18	0.506232	2.7166e-17
ED_BM_normal_vs_HD	EEP	DCP2	7.62692e-31	0.506192	2.11938e-29
ED_BM_normal_vs_HD	EEP	ITM2A	5.93662e-14	0.506006	2.4861e-13
ED_BM_normal_vs_HD	EEP	PDS5A	1.16798e-38	0.5059	7.02714e-37
ED_BM_normal_vs_HD	EEP	SREK1IP1	1.06839e-22	0.504419	1.26929e-21
ED_BM_normal_vs_HD	EEP	HIST1H2AL	2.27129e-40	0.504334	1.5597e-38
ED_BM_normal_vs_HD	EEP	SOD2	9.64661e-23	0.50416	1.15023e-21
ED_BM_normal_vs_HD	EEP	KPNB1	4.30427e-17	0.503595	2.7181e-16
ED_BM_normal_vs_HD	EEP	DYNLL1	2.11416e-15	0.502813	1.08999e-14
ED_BM_normal_vs_HD	EEP	KIFAP3	5.70785e-25	0.502262	8.52668e-24
ED_BM_normal_vs_HD	EEP	SON	3.40754e-17	0.501115	2.17169e-16
ED_BM_normal_vs_HD	EEP	WDR75	8.80635e-27	0.500512	1.63141e-25
ED_BM_normal_vs_HD	EEP	FAR1	4.67484e-37	0.500141	2.37656e-35
ED_BM_normal_vs_HD	EEP	DHX40	3.01429e-40	0.499284	2.03791e-38
ED_BM_normal_vs_HD	EEP	HACD3	1.19169e-14	0.499231	5.47468e-14
ED_BM_normal_vs_HD	EEP	TBC1D5	5.30393e-54	0.499108	8.94093e-52
ED_BM_normal_vs_HD	EEP	CHD1	2.63726e-26	0.498858	4.6182e-25
ED_BM_normal_vs_HD	EEP	GLYR1	5.76437e-39	0.498803	3.51653e-37
ED_BM_normal_vs_HD	EEP	HIST1H2AH	6.77696e-31	0.498704	1.88719e-29
ED_BM_normal_vs_HD	EEP	PDCD6IP	2.22133e-24	0.498497	3.13954e-23
ED_BM_normal_vs_HD	EEP	ATP7A	6.20046e-29	0.497783	1.39017e-27
ED_BM_normal_vs_HD	EEP	MND1	1.68465e-37	0.49748	9.01875e-36
ED_BM_normal_vs_HD	EEP	CSNK2A1	7.17028e-21	0.496319	6.99742e-20
ED_BM_normal_vs_HD	EEP	GCLC	4.22795e-32	0.496111	1.32665e-30
ED_BM_normal_vs_HD	EEP	GPN3	7.81952e-14	0.495323	3.22316e-13
ED_BM_normal_vs_HD	EEP	NDUFS1	3.31344e-35	0.49527	1.41561e-33
ED_BM_normal_vs_HD	EEP	BIRC6	3.85334e-39	0.495104	2.39528e-37
ED_BM_normal_vs_HD	EEP	LSM12	1.42276e-29	0.494617	3.39289e-28
ED_BM_normal_vs_HD	EEP	NOP58	2.66176e-17	0.494272	1.72064e-16
ED_BM_normal_vs_HD	EEP	SFPQ	5.95579e-16	0.494064	3.27394e-15
ED_BM_normal_vs_HD	EEP	TXNDC5	3.90893e-38	0.494023	2.25857e-36
ED_BM_normal_vs_HD	EEP	IK	6.61089e-16	0.493672	3.61737e-15
ED_BM_normal_vs_HD	EEP	ENDOG	7.10199e-38	0.493582	3.98076e-36
ED_BM_normal_vs_HD	EEP	POLE2	5.91112e-28	0.492944	1.22287e-26
ED_BM_normal_vs_HD	EEP	NDUFC2	1.90746e-18	0.491982	1.40868e-17
ED_BM_normal_vs_HD	EEP	GPATCH11	3.02468e-33	0.491825	1.06359e-31
ED_BM_normal_vs_HD	EEP	AL627171.2	8.00682e-27	0.491807	1.49173e-25
ED_BM_normal_vs_HD	EEP	YWHAE	7.56183e-22	0.491684	8.21035e-21
ED_BM_normal_vs_HD	EEP	CWC22	3.72937e-21	0.491455	3.74823e-20
ED_BM_normal_vs_HD	EEP	FOS	3.77918e-30	0.491437	9.53226e-29
ED_BM_normal_vs_HD	EEP	SMC4	3.74278e-11	0.489127	1.06556e-10
ED_BM_normal_vs_HD	EEP	CMSS1	5.17283e-22	0.488811	5.70621e-21
ED_BM_normal_vs_HD	EEP	UBE2K	7.23608e-27	0.488464	1.35583e-25
ED_BM_normal_vs_HD	EEP	EIF2AK2	6.18668e-14	0.487987	2.58504e-13
ED_BM_normal_vs_HD	EEP	ZFPM1	1.51107e-44	0.487772	1.36684e-42
ED_BM_normal_vs_HD	EEP	DHFR	9.80066e-10	0.487319	2.30865e-09
ED_BM_normal_vs_HD	EEP	PRDX1	3.12836e-15	0.486528	1.56848e-14
ED_BM_normal_vs_HD	EEP	ZC3HAV1	5.79451e-21	0.486022	5.70576e-20
ED_BM_normal_vs_HD	EEP	RFC3	2.59143e-15	0.485923	1.31599e-14
ED_BM_normal_vs_HD	EEP	GATD3B	8.06068e-25	0.485128	1.19193e-23
ED_BM_normal_vs_HD	EEP	SAMD1	2.26752e-32	0.48506	7.27159e-31
ED_BM_normal_vs_HD	EEP	ELF1	1.07157e-14	0.484868	4.95059e-14
ED_BM_normal_vs_HD	EEP	ZC3H15	6.12419e-15	0.484535	2.93263e-14
ED_BM_normal_vs_HD	EEP	SEC11A	6.99858e-15	0.483879	3.31983e-14
ED_BM_normal_vs_HD	EEP	NORAD	5.10692e-21	0.483862	5.05146e-20
ED_BM_normal_vs_HD	EEP	THOC7	8.86237e-17	0.482495	5.37645e-16
ED_BM_normal_vs_HD	EEP	GIGYF2	2.74567e-27	0.482099	5.33515e-26
ED_BM_normal_vs_HD	EEP	BPTF	2.83296e-25	0.481401	4.41296e-24
ED_BM_normal_vs_HD	EEP	TCEAL4	2.28085e-16	0.480939	1.31845e-15
ED_BM_normal_vs_HD	EEP	RPN2	8.81885e-24	0.480852	1.16601e-22
ED_BM_normal_vs_HD	EEP	FUBP1	2.05694e-15	0.479482	1.06342e-14
ED_BM_normal_vs_HD	EEP	CDC5L	1.69029e-11	0.479422	5.03403e-11
ED_BM_normal_vs_HD	EEP	TMED10	5.57741e-14	0.478932	2.34616e-13
ED_BM_normal_vs_HD	EEP	NDUFA10	1.42878e-22	0.478308	1.6762e-21
ED_BM_normal_vs_HD	EEP	DCAF7	2.22048e-20	0.478165	2.06259e-19
ED_BM_normal_vs_HD	EEP	CRNKL1	1.68954e-23	0.478055	2.14314e-22
ED_BM_normal_vs_HD	EEP	NMU	0.001513	0.477511	0.001934
ED_BM_normal_vs_HD	EEP	NCOR1	9.14578e-09	0.477448	1.91256e-08
ED_BM_normal_vs_HD	EEP	RPL22L1	3.18465e-14	0.477351	1.38796e-13
ED_BM_normal_vs_HD	EEP	VAPA	1.25336e-12	0.47653	4.39665e-12
ED_BM_normal_vs_HD	EEP	PRIM2	4.70216e-33	0.476215	1.62727e-31
ED_BM_normal_vs_HD	EEP	MRPS22	1.40263e-18	0.474446	1.05548e-17
ED_BM_normal_vs_HD	EEP	TOMM70	3.89142e-29	0.474231	8.95437e-28
ED_BM_normal_vs_HD	EEP	CNIH4	9.7958e-17	0.473409	5.91536e-16
ED_BM_normal_vs_HD	EEP	NUP42	8.11793e-21	0.473377	7.85776e-20
ED_BM_normal_vs_HD	EEP	TTC37	5.47008e-34	0.473051	2.11639e-32
ED_BM_normal_vs_HD	EEP	BCL7A	3.68655e-24	0.472956	5.07908e-23
ED_BM_normal_vs_HD	EEP	LBR	4.99816e-15	0.472732	2.4244e-14
ED_BM_normal_vs_HD	EEP	CPSF3	5.2063e-13	0.47252	1.92084e-12
ED_BM_normal_vs_HD	EEP	SLC12A6	9.26273e-28	0.4717	1.88357e-26
ED_BM_normal_vs_HD	EEP	WDR82	1.30286e-36	0.470922	6.30566e-35
ED_BM_normal_vs_HD	EEP	MIF	1.61255e-05	0.4697	2.43722e-05
ED_BM_normal_vs_HD	EEP	TGS1	2.57763e-21	0.469497	2.63509e-20
ED_BM_normal_vs_HD	EEP	MRPS9	2.98873e-16	0.469141	1.7051e-15
ED_BM_normal_vs_HD	EEP	GTF2H5	1.51157e-23	0.469091	1.93234e-22
ED_BM_normal_vs_HD	EEP	MFN1	1.86608e-31	0.468968	5.48777e-30
ED_BM_normal_vs_HD	EEP	RPL26L1	2.66954e-13	0.468412	1.02409e-12
ED_BM_normal_vs_HD	EEP	CFDP1	1.74114e-27	0.468348	3.42895e-26
ED_BM_normal_vs_HD	EEP	SNHG17	1.54111e-14	0.468336	6.99176e-14
ED_BM_normal_vs_HD	EEP	PPP2R5E	1.16881e-34	0.468077	4.7315e-33
ED_BM_normal_vs_HD	EEP	DAD1	1.38169e-13	0.467644	5.49826e-13
ED_BM_normal_vs_HD	EEP	PDCD5	1.78301e-09	0.467395	4.07278e-09
ED_BM_normal_vs_HD	EEP	PSMC6	1.46062e-15	0.466799	7.69069e-15
ED_BM_normal_vs_HD	EEP	TRA2A	6.24678e-23	0.466693	7.57235e-22
ED_BM_normal_vs_HD	EEP	LARP4B	4.81155e-51	0.466648	6.71365e-49
ED_BM_normal_vs_HD	EEP	CCNY	7.09711e-42	0.465586	5.47563e-40
ED_BM_normal_vs_HD	EEP	FKBP5	3.62872e-29	0.464697	8.37927e-28
ED_BM_normal_vs_HD	EEP	GRPEL1	1.36682e-09	0.464389	3.16344e-09
ED_BM_normal_vs_HD	EEP	UGGT1	9.72006e-45	0.464004	8.91526e-43
ED_BM_normal_vs_HD	EEP	RUFY1	5.61172e-29	0.463381	1.26249e-27
ED_BM_normal_vs_HD	EEP	RCOR1	4.12083e-31	0.462981	1.17497e-29
ED_BM_normal_vs_HD	EEP	ERGIC2	7.11717e-17	0.462149	4.37436e-16
ED_BM_normal_vs_HD	EEP	PDS5B	2.21351e-38	0.462118	1.29033e-36
ED_BM_normal_vs_HD	EEP	MXD4	7.27408e-26	0.461646	1.21075e-24
ED_BM_normal_vs_HD	EEP	UTP18	1.5672e-16	0.461066	9.27173e-16
ED_BM_normal_vs_HD	EEP	SLIRP	7.5528e-17	0.460995	4.62477e-16
ED_BM_normal_vs_HD	EEP	SMG1	8.02541e-39	0.460826	4.85075e-37
ED_BM_normal_vs_HD	EEP	SSBP1	4.49713e-17	0.460426	2.83715e-16
ED_BM_normal_vs_HD	EEP	THRAP3	2.56738e-21	0.459986	2.62666e-20
ED_BM_normal_vs_HD	EEP	PPP2R2A	6.42294e-20	0.459936	5.66151e-19
ED_BM_normal_vs_HD	EEP	IARS	8.12376e-21	0.459329	7.85776e-20
ED_BM_normal_vs_HD	EEP	RYBP	1.1653e-33	0.459109	4.30536e-32
ED_BM_normal_vs_HD	EEP	RPAP3	9.84604e-24	0.459085	1.2979e-22
ED_BM_normal_vs_HD	EEP	PVT1	1.79818e-16	0.457435	1.05478e-15
ED_BM_normal_vs_HD	EEP	TMBIM6	9.47002e-17	0.456619	5.72391e-16
ED_BM_normal_vs_HD	EEP	CENPF	2.82516e-08	0.45639	5.57719e-08
ED_BM_normal_vs_HD	EEP	FASTKD2	3.70633e-24	0.455033	5.10097e-23
ED_BM_normal_vs_HD	EEP	BTF3L4	4.24524e-11	0.454759	1.20027e-10
ED_BM_normal_vs_HD	EEP	ACAP2	2.57991e-29	0.454471	6.02102e-28
ED_BM_normal_vs_HD	EEP	DHX15	2.13632e-23	0.454364	2.68648e-22
ED_BM_normal_vs_HD	EEP	GPI	3.97453e-25	0.454274	6.04055e-24
ED_BM_normal_vs_HD	EEP	MIER1	8.38648e-23	0.453862	1.00362e-21
ED_BM_normal_vs_HD	EEP	CARD16	2.73936e-19	0.453581	2.23164e-18
ED_BM_normal_vs_HD	EEP	MCPH1	1.06443e-34	0.453393	4.33574e-33
ED_BM_normal_vs_HD	EEP	THAP5	9.99687e-26	0.453337	1.64309e-24
ED_BM_normal_vs_HD	EEP	PPAT	9.78848e-28	0.453241	1.9874e-26
ED_BM_normal_vs_HD	EEP	MPHOSPH8	4.81854e-25	0.452598	7.2477e-24
ED_BM_normal_vs_HD	EEP	NCEH1	5.6438e-21	0.452361	5.56154e-20
ED_BM_normal_vs_HD	EEP	DYNC1LI1	3.29232e-17	0.452006	2.10337e-16
ED_BM_normal_vs_HD	EEP	MGA	4.09983e-29	0.452002	9.36818e-28
ED_BM_normal_vs_HD	EEP	MRPS17	5.33678e-16	0.451867	2.94725e-15
ED_BM_normal_vs_HD	EEP	JPX	3.30861e-21	0.451632	3.33557e-20
ED_BM_normal_vs_HD	EEP	COX16	5.26958e-15	0.451524	2.54383e-14
ED_BM_normal_vs_HD	EEP	YWHAG	1.1008e-29	0.451508	2.63951e-28
ED_BM_normal_vs_HD	EEP	ABCB10	1.15833e-36	0.451485	5.64782e-35
ED_BM_normal_vs_HD	EEP	METAP2	1.49878e-14	0.450025	6.81388e-14
ED_BM_normal_vs_HD	EEP	SMIM10	1.7777e-16	0.450014	1.04417e-15
ED_BM_normal_vs_HD	EEP	CTR9	7.56929e-24	0.449555	1.00586e-22
ED_BM_normal_vs_HD	EEP	LINC01578	1.73238e-30	0.449462	4.56263e-29
ED_BM_normal_vs_HD	EEP	GTPBP4	1.22341e-09	0.449218	2.84307e-09
ED_BM_normal_vs_HD	EEP	CFAP298	2.11142e-13	0.448165	8.22249e-13
ED_BM_normal_vs_HD	EEP	LINC01151	1.84601e-25	0.446988	2.96356e-24
ED_BM_normal_vs_HD	EEP	SRSF4	1.09717e-26	0.446737	2.00146e-25
ED_BM_normal_vs_HD	EEP	SNRNP200	1.33887e-26	0.446654	2.41882e-25
ED_BM_normal_vs_HD	EEP	SINHCAF	1.51623e-22	0.446322	1.77245e-21
ED_BM_normal_vs_HD	EEP	SMNDC1	8.25843e-27	0.445848	1.53642e-25
ED_BM_normal_vs_HD	EEP	UBA1	6.06072e-25	0.44545	9.0435e-24
ED_BM_normal_vs_HD	EEP	DDX55	1.61033e-22	0.445187	1.8791e-21
ED_BM_normal_vs_HD	EEP	GTF2F2	3.04155e-16	0.44516	1.73297e-15
ED_BM_normal_vs_HD	EEP	BRD8	3.63301e-30	0.444368	9.18124e-29
ED_BM_normal_vs_HD	EEP	USP48	5.78916e-19	0.443595	4.55395e-18
ED_BM_normal_vs_HD	EEP	CENPK	1.51381e-22	0.442476	1.7712e-21
ED_BM_normal_vs_HD	EEP	VRK1	9.83601e-20	0.442464	8.49303e-19
ED_BM_normal_vs_HD	EEP	SEC62	7.2261e-14	0.442148	2.99077e-13
ED_BM_normal_vs_HD	EEP	MGST2	1.76433e-07	0.442053	3.19053e-07
ED_BM_normal_vs_HD	EEP	CSDE1	2.85357e-12	0.441091	9.43709e-12
ED_BM_normal_vs_HD	EEP	ACTR3	2.81845e-16	0.44006	1.61216e-15
ED_BM_normal_vs_HD	EEP	CCAR1	2.26997e-23	0.439126	2.84908e-22
ED_BM_normal_vs_HD	EEP	MZT1	2.39169e-12	0.439085	7.99426e-12
ED_BM_normal_vs_HD	EEP	RHOBTB3	7.57311e-18	0.439055	5.17338e-17
ED_BM_normal_vs_HD	EEP	MRPS23	6.11809e-12	0.437697	1.93828e-11
ED_BM_normal_vs_HD	EEP	UTP6	1.99539e-22	0.437245	2.30789e-21
ED_BM_normal_vs_HD	EEP	MFSD14B	1.26874e-29	0.437227	3.03112e-28
ED_BM_normal_vs_HD	EEP	ABHD10	5.82179e-31	0.436819	1.62812e-29
ED_BM_normal_vs_HD	EEP	RABL6	7.98909e-14	0.436688	3.28788e-13
ED_BM_normal_vs_HD	EEP	PTPN11	1.24098e-31	0.436193	3.70767e-30
ED_BM_normal_vs_HD	EEP	COMMD10	3.10507e-21	0.436145	3.14245e-20
ED_BM_normal_vs_HD	EEP	PGP	4.66358e-15	0.436017	2.27389e-14
ED_BM_normal_vs_HD	EEP	BNIP3L	8.05631e-07	0.43534	1.37426e-06
ED_BM_normal_vs_HD	EEP	ATG12	5.96025e-12	0.434624	1.89193e-11
ED_BM_normal_vs_HD	EEP	GIGYF1	5.35859e-25	0.434328	8.04157e-24
ED_BM_normal_vs_HD	EEP	RALBP1	1.82696e-14	0.434001	8.21475e-14
ED_BM_normal_vs_HD	EEP	SGPP1	6.71737e-29	0.433953	1.50094e-27
ED_BM_normal_vs_HD	EEP	MRPL13	2.65449e-12	0.433612	8.8098e-12
ED_BM_normal_vs_HD	EEP	TGOLN2	8.10313e-19	0.433241	6.26285e-18
ED_BM_normal_vs_HD	EEP	KRIT1	4.86071e-24	0.433088	6.59287e-23
ED_BM_normal_vs_HD	EEP	SLC25A13	9.57958e-31	0.433074	2.59599e-29
ED_BM_normal_vs_HD	EEP	MCM6	2.86024e-20	0.432748	2.61975e-19
ED_BM_normal_vs_HD	EEP	SPDL1	1.4659e-23	0.43273	1.87944e-22
ED_BM_normal_vs_HD	EEP	PPP1R10	1.94403e-18	0.431745	1.43327e-17
ED_BM_normal_vs_HD	EEP	ARIH2	2.68426e-14	0.431629	1.18262e-13
ED_BM_normal_vs_HD	EEP	SPN	1.48259e-10	0.431506	3.92128e-10
ED_BM_normal_vs_HD	EEP	UTP11	8.2581e-13	0.430798	2.96667e-12
ED_BM_normal_vs_HD	EEP	MAT2A	3.83415e-09	0.430729	8.40386e-09
ED_BM_normal_vs_HD	EEP	UFL1	3.34699e-29	0.430641	7.75603e-28
ED_BM_normal_vs_HD	EEP	PDK3	4.27133e-20	0.43037	3.83718e-19
ED_BM_normal_vs_HD	EEP	PTCD3	1.42476e-18	0.430316	1.07028e-17
ED_BM_normal_vs_HD	EEP	RAB2A	4.03018e-11	0.429655	1.14341e-10
ED_BM_normal_vs_HD	EEP	YME1L1	8.03703e-31	0.429429	2.21923e-29
ED_BM_normal_vs_HD	EEP	ECHDC1	2.37499e-19	0.429394	1.94933e-18
ED_BM_normal_vs_HD	EEP	CMC2	3.68721e-13	0.42937	1.38413e-12
ED_BM_normal_vs_HD	EEP	NFIA	2.45467e-09	0.429101	5.50256e-09
ED_BM_normal_vs_HD	EEP	RBM17	2.79488e-14	0.428567	1.22847e-13
ED_BM_normal_vs_HD	EEP	PET100	5.88967e-13	0.428555	2.15839e-12
ED_BM_normal_vs_HD	EEP	COMMD6	2.60261e-12	0.428438	8.65073e-12
ED_BM_normal_vs_HD	EEP	AGFG1	1.6307e-35	0.428435	7.20144e-34
ED_BM_normal_vs_HD	EEP	VPS41	1.85964e-29	0.42787	4.40272e-28
ED_BM_normal_vs_HD	EEP	MRE11	8.596e-21	0.426842	8.30841e-20
ED_BM_normal_vs_HD	EEP	SSR3	4.31497e-10	0.426675	1.06824e-09
ED_BM_normal_vs_HD	EEP	FOXP1	1.12308e-16	0.426616	6.7323e-16
ED_BM_normal_vs_HD	EEP	SEC22B	1.00408e-13	0.426489	4.07222e-13
ED_BM_normal_vs_HD	EEP	KTN1	1.30189e-16	0.425657	7.77579e-16
ED_BM_normal_vs_HD	EEP	UTP20	8.5734e-34	0.424675	3.21282e-32
ED_BM_normal_vs_HD	EEP	MITD1	4.11013e-12	0.424615	1.33305e-11
ED_BM_normal_vs_HD	EEP	SLC40A1	3.5807e-18	0.424592	2.54612e-17
ED_BM_normal_vs_HD	EEP	VKORC1L1	1.50185e-29	0.424229	3.57501e-28
ED_BM_normal_vs_HD	EEP	DCAF13	2.39877e-14	0.423915	1.06363e-13
ED_BM_normal_vs_HD	EEP	HIST1H2AG	8.75035e-22	0.423293	9.38427e-21
ED_BM_normal_vs_HD	EEP	OMA1	1.21076e-21	0.42282	1.27758e-20
ED_BM_normal_vs_HD	EEP	TIPIN	1.33355e-16	0.42223	7.94449e-16
ED_BM_normal_vs_HD	EEP	ATP5MD	1.82399e-15	0.422046	9.47089e-15
ED_BM_normal_vs_HD	EEP	TP53	1.6574e-18	0.421814	1.23654e-17
ED_BM_normal_vs_HD	EEP	SURF6	2.61056e-16	0.420958	1.49913e-15
ED_BM_normal_vs_HD	EEP	TNPO1	1.03313e-27	0.420925	2.08469e-26
ED_BM_normal_vs_HD	EEP	ZNF652	1.7333e-38	0.420675	1.02868e-36
ED_BM_normal_vs_HD	EEP	EIF2S3	3.80751e-21	0.42015	3.81895e-20
ED_BM_normal_vs_HD	EEP	ZNF706	2.83165e-11	0.419936	8.21135e-11
ED_BM_normal_vs_HD	EEP	MSH6	9.05708e-24	0.419827	1.1951e-22
ED_BM_normal_vs_HD	EEP	MSN	2.62662e-22	0.418913	2.99571e-21
ED_BM_normal_vs_HD	EEP	EIF2S1	1.04162e-15	0.418247	5.55363e-15
ED_BM_normal_vs_HD	EEP	DDX6	1.02885e-26	0.417888	1.8847e-25
ED_BM_normal_vs_HD	EEP	AC239799.2	1.656e-08	0.417537	3.35913e-08
ED_BM_normal_vs_HD	EEP	IGF2BP2	1.72538e-26	0.417225	3.08312e-25
ED_BM_normal_vs_HD	EEP	APOBEC3C	9.9794e-12	0.416992	3.07398e-11
ED_BM_normal_vs_HD	EEP	DEK	3.61203e-10	0.416066	9.0384e-10
ED_BM_normal_vs_HD	EEP	FIP1L1	9.0043e-15	0.416055	4.20885e-14
ED_BM_normal_vs_HD	EEP	EIF3A	1.44961e-10	0.415842	3.83869e-10
ED_BM_normal_vs_HD	EEP	AKR1C3	6.03078e-07	0.415822	1.04079e-06
ED_BM_normal_vs_HD	EEP	NT5DC1	1.32733e-27	0.415523	2.64981e-26
ED_BM_normal_vs_HD	EEP	RBM8A	4.61091e-15	0.41437	2.25072e-14
ED_BM_normal_vs_HD	EEP	EBPL	3.34392e-08	0.414271	6.55393e-08
ED_BM_normal_vs_HD	EEP	DARS	8.13298e-13	0.413819	2.92573e-12
ED_BM_normal_vs_HD	EEP	RBM28	9.33292e-25	0.413415	1.37078e-23
ED_BM_normal_vs_HD	EEP	INO80D	5.72968e-34	0.4134	2.21031e-32
ED_BM_normal_vs_HD	EEP	SCOC	1.11032e-16	0.413049	6.66498e-16
ED_BM_normal_vs_HD	EEP	MRPS5	1.62068e-10	0.41296	4.2617e-10
ED_BM_normal_vs_HD	EEP	PPIH	4.78485e-09	0.412349	1.03527e-08
ED_BM_normal_vs_HD	EEP	BRD2	2.17637e-11	0.412211	6.3917e-11
ED_BM_normal_vs_HD	EEP	CPSF2	8.2233e-30	0.411631	2.00851e-28
ED_BM_normal_vs_HD	EEP	COA6	9.2681e-20	0.41054	8.01321e-19
ED_BM_normal_vs_HD	EEP	GNL3L	3.09804e-32	0.409952	9.81494e-31
ED_BM_normal_vs_HD	EEP	DBF4	3.00921e-20	0.408912	2.75428e-19
ED_BM_normal_vs_HD	EEP	ZBTB8OS	7.37527e-18	0.408747	5.05138e-17
ED_BM_normal_vs_HD	EEP	PICALM	1.89855e-25	0.408497	3.04045e-24
ED_BM_normal_vs_HD	EEP	PABPN1	5.64383e-18	0.408497	3.91871e-17
ED_BM_normal_vs_HD	EEP	C1orf131	3.41353e-22	0.406828	3.84308e-21
ED_BM_normal_vs_HD	EEP	WEE1	9.15666e-32	0.406822	2.78006e-30
ED_BM_normal_vs_HD	EEP	MIS18BP1	3.33844e-11	0.406709	9.56257e-11
ED_BM_normal_vs_HD	EEP	ZNHIT1	1.82292e-11	0.406071	5.41061e-11
ED_BM_normal_vs_HD	EEP	METTL2B	4.6861e-21	0.405593	4.65628e-20
ED_BM_normal_vs_HD	EEP	AKAP9	7.72442e-22	0.405273	8.3592e-21
ED_BM_normal_vs_HD	EEP	DDX39B	5.30472e-17	0.405102	3.32426e-16
ED_BM_normal_vs_HD	EEP	ACTR6	6.2967e-20	0.404695	5.55771e-19
ED_BM_normal_vs_HD	EEP	MRPS33	5.65095e-14	0.404579	2.37329e-13
ED_BM_normal_vs_HD	EEP	ZBTB7A	4.34968e-18	0.404572	3.05573e-17
ED_BM_normal_vs_HD	EEP	MAK16	5.19648e-16	0.404557	2.87825e-15
ED_BM_normal_vs_HD	EEP	YTHDC1	3.18069e-20	0.404491	2.9011e-19
ED_BM_normal_vs_HD	EEP	NAP1L4	1.66222e-18	0.403945	1.23873e-17
ED_BM_normal_vs_HD	EEP	MTHFD1	1.37471e-14	0.403658	6.28027e-14
ED_BM_normal_vs_HD	EEP	HPF1	9.42829e-25	0.402962	1.38324e-23
ED_BM_normal_vs_HD	EEP	PRKACB	7.21193e-30	0.402433	1.76477e-28
ED_BM_normal_vs_HD	EEP	CHCHD7	9.61225e-19	0.402009	7.35127e-18
ED_BM_normal_vs_HD	EEP	SRPK1	1.16751e-22	0.401993	1.3808e-21
ED_BM_normal_vs_HD	EEP	RIOK2	9.29405e-16	0.40191	4.99593e-15
ED_BM_normal_vs_HD	EEP	SLFN11	4.81417e-32	0.401651	1.49983e-30
ED_BM_normal_vs_HD	EEP	MKNK2	6.79559e-27	0.401007	1.27878e-25
ED_BM_normal_vs_HD	EEP	HEATR1	4.95351e-33	0.400862	1.70974e-31
ED_BM_normal_vs_HD	EEP	AFF1	7.48154e-44	0.400784	6.37194e-42
ED_BM_normal_vs_HD	EEP	TBC1D15	2.53424e-23	0.400667	3.16563e-22
ED_BM_normal_vs_HD	EEP	HMGN5	2.43687e-13	0.399843	9.39781e-13
ED_BM_normal_vs_HD	EEP	ZEB2	5.05946e-24	0.399585	6.83418e-23
ED_BM_normal_vs_HD	EEP	TSNAX	1.02323e-10	0.399542	2.75465e-10
ED_BM_normal_vs_HD	EEP	API5	7.89777e-23	0.399529	9.47732e-22
ED_BM_normal_vs_HD	EEP	IMMP1L	2.19261e-21	0.399436	2.25909e-20
ED_BM_normal_vs_HD	EEP	SERBP1	9.47256e-16	0.399186	5.08356e-15
ED_BM_normal_vs_HD	EEP	EIF4G1	1.81412e-11	0.399038	5.38692e-11
ED_BM_normal_vs_HD	EEP	PJA2	6.19338e-29	0.398879	1.39017e-27
ED_BM_normal_vs_HD	EEP	CCT5	6.65895e-10	0.39882	1.60108e-09
ED_BM_normal_vs_HD	EEP	LRRFIP1	8.05747e-14	0.398335	3.31291e-13
ED_BM_normal_vs_HD	EEP	DNMT1	3.37342e-14	0.398169	1.46315e-13
ED_BM_normal_vs_HD	EEP	PGAM1	2.61112e-07	0.398126	4.65572e-07
ED_BM_normal_vs_HD	EEP	ACTL6A	4.82163e-15	0.398114	2.34224e-14
ED_BM_normal_vs_HD	EEP	SMC1A	1.00414e-10	0.397995	2.70826e-10
ED_BM_normal_vs_HD	EEP	STT3B	1.13893e-33	0.397986	4.21984e-32
ED_BM_normal_vs_HD	EEP	BRCA1	2.31588e-21	0.397477	2.37862e-20
ED_BM_normal_vs_HD	EEP	CCDC117	2.10835e-25	0.397231	3.34379e-24
ED_BM_normal_vs_HD	EEP	NIT2	1.40665e-20	0.397096	1.33596e-19
ED_BM_normal_vs_HD	EEP	ACIN1	2.60548e-24	0.397088	3.65492e-23
ED_BM_normal_vs_HD	EEP	EIF1AX	4.85608e-12	0.39699	1.55962e-11
ED_BM_normal_vs_HD	EEP	NUCB2	1.29551e-09	0.396716	3.00424e-09
ED_BM_normal_vs_HD	EEP	MTPN	1.78256e-21	0.396495	1.85703e-20
ED_BM_normal_vs_HD	EEP	KRAS	3.15617e-16	0.395734	1.79516e-15
ED_BM_normal_vs_HD	EEP	PPIL4	4.07275e-18	0.395627	2.87329e-17
ED_BM_normal_vs_HD	EEP	TCF25	1.93193e-16	0.395566	1.13021e-15
ED_BM_normal_vs_HD	EEP	PCBD1	3.36412e-15	0.395438	1.67899e-14
ED_BM_normal_vs_HD	EEP	MESD	1.01887e-09	0.39429	2.3966e-09
ED_BM_normal_vs_HD	EEP	SKAP2	2.38043e-35	0.394034	1.03042e-33
ED_BM_normal_vs_HD	EEP	NUP37	1.53013e-12	0.393774	5.28832e-12
ED_BM_normal_vs_HD	EEP	ACOT13	2.15674e-15	0.393033	1.11063e-14
ED_BM_normal_vs_HD	EEP	RBM39	4.17684e-10	0.392219	1.03599e-09
ED_BM_normal_vs_HD	EEP	ZCCHC10	5.71838e-26	0.392192	9.62802e-25
ED_BM_normal_vs_HD	EEP	ANKHD1	5.07209e-15	0.392113	2.45663e-14
ED_BM_normal_vs_HD	EEP	SF3A3	9.33471e-16	0.391969	5.01368e-15
ED_BM_normal_vs_HD	EEP	NCAPG	8.51711e-20	0.391434	7.38826e-19
ED_BM_normal_vs_HD	EEP	SRSF11	2.67049e-11	0.391385	7.76117e-11
ED_BM_normal_vs_HD	EEP	FAM133B	9.1335e-15	0.391298	4.26468e-14
ED_BM_normal_vs_HD	EEP	COX6C	2.99555e-15	0.39093	1.50998e-14
ED_BM_normal_vs_HD	EEP	RARS	2.4254e-17	0.390758	1.57483e-16
ED_BM_normal_vs_HD	EEP	GLS	2.59943e-28	0.390462	5.56185e-27
ED_BM_normal_vs_HD	EEP	WDR83OS	2.89166e-18	0.390231	2.07478e-17
ED_BM_normal_vs_HD	EEP	CAAP1	3.32967e-20	0.389339	3.03067e-19
ED_BM_normal_vs_HD	EEP	SCFD2	1.83986e-40	0.389113	1.2768e-38
ED_BM_normal_vs_HD	EEP	GSE1	3.21072e-37	0.38831	1.65794e-35
ED_BM_normal_vs_HD	EEP	NFE2L2	2.34575e-14	0.388075	1.04153e-13
ED_BM_normal_vs_HD	EEP	TCF12	9.93634e-36	0.387761	4.43282e-34
ED_BM_normal_vs_HD	EEP	SPOP	2.33586e-17	0.387375	1.5182e-16
ED_BM_normal_vs_HD	EEP	LYRM2	1.43101e-20	0.386703	1.35714e-19
ED_BM_normal_vs_HD	EEP	TMEM33	4.62279e-15	0.386621	2.25567e-14
ED_BM_normal_vs_HD	EEP	KIF11	6.9154e-21	0.386546	6.76379e-20
ED_BM_normal_vs_HD	EEP	SETD2	2.27514e-30	0.386397	5.90907e-29
ED_BM_normal_vs_HD	EEP	MT1X	5.59897e-15	0.386326	2.69392e-14
ED_BM_normal_vs_HD	EEP	CCNB1	6.79413e-05	0.386156	9.70505e-05
ED_BM_normal_vs_HD	EEP	ADAM10	8.93517e-29	0.386097	1.97962e-27
ED_BM_normal_vs_HD	EEP	NDUFA12	1.87848e-14	0.386055	8.43484e-14
ED_BM_normal_vs_HD	EEP	NUP155	4.32289e-31	0.385971	1.22725e-29
ED_BM_normal_vs_HD	EEP	CCDC34	1.37679e-14	0.385948	6.28762e-14
ED_BM_normal_vs_HD	EEP	USP10	3.85475e-20	0.385908	3.48442e-19
ED_BM_normal_vs_HD	EEP	NIPSNAP2	1.07269e-21	0.385542	1.1383e-20
ED_BM_normal_vs_HD	EEP	PCID2	1.94359e-15	0.385396	1.00799e-14
ED_BM_normal_vs_HD	EEP	TBC1D23	8.48832e-20	0.385394	7.37304e-19
ED_BM_normal_vs_HD	EEP	NOL11	1.98615e-18	0.385276	1.46022e-17
ED_BM_normal_vs_HD	EEP	MED13	7.80306e-32	0.385159	2.39124e-30
ED_BM_normal_vs_HD	EEP	FANCD2	4.01241e-23	0.38479	4.93221e-22
ED_BM_normal_vs_HD	EEP	PHF20L1	2.9619e-14	0.384666	1.29624e-13
ED_BM_normal_vs_HD	EEP	PPIB	9.7218e-07	0.38447	1.64637e-06
ED_BM_normal_vs_HD	EEP	TMCO1	4.51072e-10	0.384149	1.11354e-09
ED_BM_normal_vs_HD	EEP	NR3C1	5.72545e-22	0.383849	6.2841e-21
ED_BM_normal_vs_HD	EEP	CHEK1	2.77994e-25	0.383282	4.34068e-24
ED_BM_normal_vs_HD	EEP	ARL1	7.71899e-12	0.382897	2.41168e-11
ED_BM_normal_vs_HD	EEP	CAPZA1	3.05469e-13	0.382341	1.1603e-12
ED_BM_normal_vs_HD	EEP	PIP5K1B	2.03958e-31	0.382256	5.94471e-30
ED_BM_normal_vs_HD	EEP	BOLA3	8.20521e-10	0.382228	1.95104e-09
ED_BM_normal_vs_HD	EEP	PAM16	1.33057e-11	0.381476	4.02577e-11
ED_BM_normal_vs_HD	EEP	CAB39	3.37318e-36	0.381418	1.56334e-34
ED_BM_normal_vs_HD	EEP	PDXDC1	1.33858e-34	0.381243	5.38554e-33
ED_BM_normal_vs_HD	EEP	SSBP2	7.87652e-34	0.381194	2.97719e-32
ED_BM_normal_vs_HD	EEP	OTUD6B-AS1	2.23359e-12	0.381133	7.50404e-12
ED_BM_normal_vs_HD	EEP	NEMF	7.15362e-26	0.380608	1.19221e-24
ED_BM_normal_vs_HD	EEP	HSDL2	1.27292e-20	0.379854	1.21246e-19
ED_BM_normal_vs_HD	EEP	COPA	4.27614e-25	0.379087	6.46896e-24
ED_BM_normal_vs_HD	EEP	MRPS6	1.07361e-11	0.378614	3.29082e-11
ED_BM_normal_vs_HD	EEP	DNAJC7	1.10995e-15	0.378305	5.9107e-15
ED_BM_normal_vs_HD	EEP	GCC2	3.15772e-17	0.378301	2.02131e-16
ED_BM_normal_vs_HD	EEP	KHDRBS1	3.20847e-10	0.378076	8.07257e-10
ED_BM_normal_vs_HD	EEP	PIEZO1	6.24172e-19	0.377732	4.89339e-18
ED_BM_normal_vs_HD	EEP	PRORP	4.15363e-22	0.377663	4.62863e-21
ED_BM_normal_vs_HD	EEP	SUCLG2	3.31228e-13	0.377635	1.25343e-12
ED_BM_normal_vs_HD	EEP	CPQ	6.44133e-24	0.377459	8.61208e-23
ED_BM_normal_vs_HD	EEP	UPF3A	6.63478e-14	0.376733	2.76435e-13
ED_BM_normal_vs_HD	EEP	PHF20	1.22592e-28	0.376573	2.68882e-27
ED_BM_normal_vs_HD	EEP	UBE2G2	3.26423e-18	0.37652	2.3319e-17
ED_BM_normal_vs_HD	EEP	RPA3	1.20591e-14	0.376427	5.5342e-14
ED_BM_normal_vs_HD	EEP	ZFAS1	9.03141e-08	0.376363	1.68885e-07
ED_BM_normal_vs_HD	EEP	NDUFA3	3.79938e-09	0.375709	8.33602e-09
ED_BM_normal_vs_HD	EEP	LRBA	1.29647e-40	0.375697	9.14223e-39
ED_BM_normal_vs_HD	EEP	OSBPL8	1.59482e-17	0.375679	1.05379e-16
ED_BM_normal_vs_HD	EEP	PHKG1	8.41132e-16	0.375532	4.55127e-15
ED_BM_normal_vs_HD	EEP	FBXW11	1.74783e-36	0.375316	8.30601e-35
ED_BM_normal_vs_HD	EEP	RYK	3.89151e-48	0.375231	4.59829e-46
ED_BM_normal_vs_HD	EEP	PAN3	5.90723e-30	0.374804	1.46187e-28
ED_BM_normal_vs_HD	EEP	PGM2	9.9924e-27	0.374211	1.83558e-25
ED_BM_normal_vs_HD	EEP	UHRF2	4.1399e-29	0.373854	9.44329e-28
ED_BM_normal_vs_HD	EEP	MPHOSPH10	1.0619e-11	0.373632	3.25721e-11
ED_BM_normal_vs_HD	EEP	EZH2	3.3386e-24	0.373241	4.62398e-23
ED_BM_normal_vs_HD	EEP	CDC40	6.99427e-20	0.372913	6.12804e-19
ED_BM_normal_vs_HD	EEP	MIS18A	1.95673e-17	0.372909	1.28258e-16
ED_BM_normal_vs_HD	EEP	GGCT	1.6151e-08	0.372645	3.28277e-08
ED_BM_normal_vs_HD	EEP	CSNK1A1	5.33206e-12	0.371949	1.70325e-11
ED_BM_normal_vs_HD	EEP	UBAC2	1.93928e-24	0.371949	2.75277e-23
ED_BM_normal_vs_HD	EEP	USP33	1.10061e-23	0.371788	1.43781e-22
ED_BM_normal_vs_HD	EEP	LCP1	1.75201e-26	0.371675	3.12219e-25
ED_BM_normal_vs_HD	EEP	SCO1	3.50052e-19	0.371615	2.81328e-18
ED_BM_normal_vs_HD	EEP	CUL4A	6.95808e-20	0.371461	6.10041e-19
ED_BM_normal_vs_HD	EEP	GTF2A2	3.55915e-09	0.370368	7.83514e-09
ED_BM_normal_vs_HD	EEP	CNOT10	1.29229e-17	0.37036	8.63021e-17
ED_BM_normal_vs_HD	EEP	SEC23B	1.12669e-17	0.370299	7.5744e-17
ED_BM_normal_vs_HD	EEP	UBQLN1	7.68036e-17	0.370006	4.68974e-16
ED_BM_normal_vs_HD	EEP	MRPS14	1.64269e-14	0.369815	7.4295e-14
ED_BM_normal_vs_HD	EEP	SH3BGRL	1.04496e-09	0.369502	2.45227e-09
ED_BM_normal_vs_HD	EEP	DCUN1D1	2.37479e-20	0.369339	2.1997e-19
ED_BM_normal_vs_HD	EEP	TWISTNB	9.15532e-12	0.369084	2.83746e-11
ED_BM_normal_vs_HD	EEP	TMEM107	2.3827e-13	0.368545	9.21058e-13
ED_BM_normal_vs_HD	EEP	HADHB	3.55984e-10	0.368505	8.92069e-10
ED_BM_normal_vs_HD	EEP	NONO	2.12067e-06	0.3685	3.47771e-06
ED_BM_normal_vs_HD	EEP	XPO5	3.76486e-27	0.368312	7.25109e-26
ED_BM_normal_vs_HD	EEP	TRMT5	3.03494e-21	0.367737	3.07384e-20
ED_BM_normal_vs_HD	EEP	NAA20	5.55775e-07	0.367585	9.63333e-07
ED_BM_normal_vs_HD	EEP	FGD5-AS1	1.22043e-21	0.367477	1.28571e-20
ED_BM_normal_vs_HD	EEP	NDUFAB1	1.60493e-10	0.367407	4.22273e-10
ED_BM_normal_vs_HD	EEP	MRPL39	8.36764e-16	0.367341	4.52951e-15
ED_BM_normal_vs_HD	EEP	PNO1	5.90263e-11	0.367099	1.64406e-10
ED_BM_normal_vs_HD	EEP	KCMF1	2.65877e-33	0.366972	9.39956e-32
ED_BM_normal_vs_HD	EEP	RAB1B	6.38996e-17	0.366784	3.9552e-16
ED_BM_normal_vs_HD	EEP	STK24	3.60935e-41	0.366748	2.65956e-39
ED_BM_normal_vs_HD	EEP	ATP5PF	2.84721e-12	0.366666	9.42553e-12
ED_BM_normal_vs_HD	EEP	RFC4	7.2305e-15	0.366336	3.41995e-14
ED_BM_normal_vs_HD	EEP	KDM5A	8.25099e-22	0.366154	8.87777e-21
ED_BM_normal_vs_HD	EEP	KLHL18	1.92458e-24	0.366053	2.73783e-23
ED_BM_normal_vs_HD	EEP	HAUS2	2.2928e-18	0.365716	1.67068e-17
ED_BM_normal_vs_HD	EEP	RBM6	2.13798e-31	0.365507	6.21768e-30
ED_BM_normal_vs_HD	EEP	CTBP1	1.67958e-23	0.365318	2.13256e-22
ED_BM_normal_vs_HD	EEP	EPB41	3.58401e-17	0.364843	2.27972e-16
ED_BM_normal_vs_HD	EEP	MFHAS1	3.79006e-20	0.364713	3.43067e-19
ED_BM_normal_vs_HD	EEP	SLC25A21	8.94961e-51	0.364463	1.23561e-48
ED_BM_normal_vs_HD	EEP	FAM204A	3.5128e-10	0.364203	8.80617e-10
ED_BM_normal_vs_HD	EEP	CEBPZOS	9.16693e-19	0.363966	7.03837e-18
ED_BM_normal_vs_HD	EEP	SNX5	5.48092e-15	0.36367	2.64002e-14
ED_BM_normal_vs_HD	EEP	NDUFB6	2.39739e-16	0.363664	1.38095e-15
ED_BM_normal_vs_HD	EEP	NAT10	7.69816e-26	0.363462	1.27647e-24
ED_BM_normal_vs_HD	EEP	WNK1	2.5117e-31	0.363351	7.25627e-30
ED_BM_normal_vs_HD	EEP	RNF130	1.12983e-20	0.363336	1.07931e-19
ED_BM_normal_vs_HD	EEP	TCEAL9	3.75391e-13	0.362981	1.40755e-12
ED_BM_normal_vs_HD	EEP	UIMC1	3.92772e-29	0.362891	9.02206e-28
ED_BM_normal_vs_HD	EEP	NUP160	2.45086e-21	0.362772	2.51137e-20
ED_BM_normal_vs_HD	EEP	MKLN1	2.60327e-32	0.362162	8.30765e-31
ED_BM_normal_vs_HD	EEP	SOS1	2.14979e-24	0.360671	3.04171e-23
ED_BM_normal_vs_HD	EEP	PGRMC2	9.18828e-11	0.360426	2.49046e-10
ED_BM_normal_vs_HD	EEP	NUP58	1.40656e-19	0.360262	1.18869e-18
ED_BM_normal_vs_HD	EEP	TRIP11	8.25483e-19	0.36009	6.36885e-18
ED_BM_normal_vs_HD	EEP	NME7	3.49744e-24	0.359664	4.83377e-23
ED_BM_normal_vs_HD	EEP	PPP3CA	3.29693e-24	0.359234	4.57109e-23
ED_BM_normal_vs_HD	EEP	MEF2C	1.07086e-22	0.359104	1.27107e-21
ED_BM_normal_vs_HD	EEP	CSNK2A2	2.61749e-23	0.358907	3.2665e-22
ED_BM_normal_vs_HD	EEP	COA4	1.92919e-07	0.358806	3.47715e-07
ED_BM_normal_vs_HD	EEP	ORC3	1.87615e-29	0.358747	4.4338e-28
ED_BM_normal_vs_HD	EEP	STX2	4.84534e-21	0.358554	4.80722e-20
ED_BM_normal_vs_HD	EEP	GOPC	1.25043e-16	0.35852	7.47523e-16
ED_BM_normal_vs_HD	EEP	HIST1H4D	8.03456e-28	0.358394	1.64658e-26
ED_BM_normal_vs_HD	EEP	NUB1	2.02167e-18	0.358363	1.48467e-17
ED_BM_normal_vs_HD	EEP	MED31	3.38695e-13	0.358207	1.27947e-12
ED_BM_normal_vs_HD	EEP	UQCC2	1.78996e-08	0.358159	3.61799e-08
ED_BM_normal_vs_HD	EEP	CEP350	1.07645e-29	0.35811	2.59059e-28
ED_BM_normal_vs_HD	EEP	HMGB1	6.71943e-11	0.35805	1.85502e-10
ED_BM_normal_vs_HD	EEP	NUP98	3.12054e-31	0.357945	8.95602e-30
ED_BM_normal_vs_HD	EEP	HOOK3	1.08169e-27	0.357905	2.16934e-26
ED_BM_normal_vs_HD	EEP	NUDT1	1.32675e-06	0.35735	2.21592e-06
ED_BM_normal_vs_HD	EEP	BEX3	9.2393e-05	0.356805	0.000130486
ED_BM_normal_vs_HD	EEP	NUP85	5.52977e-27	0.356611	1.05114e-25
ED_BM_normal_vs_HD	EEP	APOC1	0.000106216	0.356166	0.000149205
ED_BM_normal_vs_HD	EEP	IST1	1.72205e-31	0.356053	5.07559e-30
ED_BM_normal_vs_HD	EEP	POLK	3.59331e-26	0.355932	6.16882e-25
ED_BM_normal_vs_HD	EEP	AIF1	6.96896e-12	0.355855	2.19144e-11
ED_BM_normal_vs_HD	EEP	PSMC1	7.10064e-13	0.35565	2.57698e-12
ED_BM_normal_vs_HD	EEP	PPP6R3	9.27734e-40	0.355489	5.99417e-38
ED_BM_normal_vs_HD	EEP	GEMIN2	9.04341e-18	0.354328	6.13623e-17
ED_BM_normal_vs_HD	EEP	NDUFA1	7.26867e-14	0.354244	3.00554e-13
ED_BM_normal_vs_HD	EEP	DPM3	3.86377e-13	0.354188	1.44709e-12
ED_BM_normal_vs_HD	EEP	TMEM245	5.8808e-26	0.353821	9.88879e-25
ED_BM_normal_vs_HD	EEP	MT-CYB	0.004023	0.353771	0.004976
ED_BM_normal_vs_HD	EEP	IDH1	5.691e-27	0.353771	1.07866e-25
ED_BM_normal_vs_HD	EEP	DDT	2.29055e-09	0.353718	5.15846e-09
ED_BM_normal_vs_HD	EEP	CISD1	1.41491e-15	0.353707	7.465e-15
ED_BM_normal_vs_HD	EEP	NSD2	1.16509e-26	0.353478	2.12241e-25
ED_BM_normal_vs_HD	EEP	POLD3	5.18143e-23	0.353295	6.31595e-22
ED_BM_normal_vs_HD	EEP	AK6	9.83176e-08	0.352584	1.82939e-07
ED_BM_normal_vs_HD	EEP	VMA21	1.65328e-14	0.352119	7.47222e-14
ED_BM_normal_vs_HD	EEP	OSBP2	1.70272e-25	0.35193	2.7436e-24
ED_BM_normal_vs_HD	EEP	UBE2T	2.21024e-10	0.351871	5.70324e-10
ED_BM_normal_vs_HD	EEP	CIR1	0.000359548	0.351868	0.00048462
ED_BM_normal_vs_HD	EEP	MDM4	1.41831e-23	0.351848	1.82199e-22
ED_BM_normal_vs_HD	EEP	VRK2	1.03925e-17	0.351762	7.00815e-17
ED_BM_normal_vs_HD	EEP	MTHFD2	2.05438e-06	0.351682	3.37364e-06
ED_BM_normal_vs_HD	EEP	MBD2	1.5002e-32	0.351059	4.9069e-31
ED_BM_normal_vs_HD	EEP	NUFIP2	2.25037e-26	0.351027	3.96719e-25
ED_BM_normal_vs_HD	EEP	DSTN	2.31444e-09	0.350713	5.21048e-09
ED_BM_normal_vs_HD	EEP	PUM2	1.21181e-38	0.350693	7.25757e-37
ED_BM_normal_vs_HD	EEP	AFMID	3.60834e-30	0.350579	9.13649e-29
ED_BM_normal_vs_HD	EEP	UBA2	4.97173e-10	0.350379	1.21955e-09
ED_BM_normal_vs_HD	EEP	NPAT	1.16744e-27	0.350355	2.33773e-26
ED_BM_normal_vs_HD	EEP	BCLAF1	9.07403e-07	0.350342	1.54105e-06
ED_BM_normal_vs_HD	EEP	ZCCHC7	6.40222e-33	0.350242	2.18676e-31
ED_BM_normal_vs_HD	EEP	BCAT1	1.82479e-21	0.350163	1.89502e-20
ED_BM_normal_vs_HD	EEP	MAGOH	1.23955e-10	0.34971	3.3085e-10
ED_BM_normal_vs_HD	EEP	NEDD4	4.49156e-30	0.348911	1.12641e-28
ED_BM_normal_vs_HD	EEP	TOPBP1	1.48059e-21	0.348703	1.55231e-20
ED_BM_normal_vs_HD	EEP	ATP2A2	2.37643e-26	0.348477	4.17819e-25
ED_BM_normal_vs_HD	EEP	TCEAL8	1.01341e-21	0.347036	1.07976e-20
ED_BM_normal_vs_HD	EEP	CRIPT	1.05153e-14	0.34695	4.86485e-14
ED_BM_normal_vs_HD	EEP	MRPL45	1.92358e-14	0.346931	8.62259e-14
ED_BM_normal_vs_HD	EEP	TRIM24	4.59992e-31	0.346707	1.29469e-29
ED_BM_normal_vs_HD	EEP	RB1	5.59642e-30	0.346411	1.3902e-28
ED_BM_normal_vs_HD	EEP	PPRC1	8.22385e-32	0.34628	2.51431e-30
ED_BM_normal_vs_HD	EEP	USP12	7.3247e-21	0.346135	7.13434e-20
ED_BM_normal_vs_HD	EEP	POLA1	8.74228e-36	0.346073	3.92684e-34
ED_BM_normal_vs_HD	EEP	ANAPC10	1.4277e-16	0.345889	8.4776e-16
ED_BM_normal_vs_HD	EEP	SMARCAD1	6.45624e-33	0.345423	2.19948e-31
ED_BM_normal_vs_HD	EEP	HNRNPA1P48	5.17319e-20	0.345254	4.59699e-19
ED_BM_normal_vs_HD	EEP	TNFSF13B	2.6472e-10	0.34512	6.73404e-10
ED_BM_normal_vs_HD	EEP	MLC1	3.1913e-20	0.345112	2.90877e-19
ED_BM_normal_vs_HD	EEP	CCT8	1.67133e-10	0.344875	4.38861e-10
ED_BM_normal_vs_HD	EEP	RMND5A	4.03649e-20	0.344626	3.63617e-19
ED_BM_normal_vs_HD	EEP	UBE2F	2.2692e-10	0.344547	5.84042e-10
ED_BM_normal_vs_HD	EEP	GCSH	1.19473e-06	0.344476	2.00591e-06
ED_BM_normal_vs_HD	EEP	METTL26	2.99494e-11	0.343841	8.65479e-11
ED_BM_normal_vs_HD	EEP	ADD1	7.89371e-27	0.343607	1.47274e-25
ED_BM_normal_vs_HD	EEP	DHX30	8.4744e-22	0.343523	9.10321e-21
ED_BM_normal_vs_HD	EEP	TXN	9.30485e-11	0.343445	2.51913e-10
ED_BM_normal_vs_HD	EEP	EEF1E1	1.03345e-09	0.343192	2.4283e-09
ED_BM_normal_vs_HD	EEP	PRDX3	8.59113e-08	0.342932	1.6095e-07
ED_BM_normal_vs_HD	EEP	HIST1H3C	8.2228e-26	0.342773	1.35832e-24
ED_BM_normal_vs_HD	EEP	SLC66A2	1.15058e-29	0.342005	2.75383e-28
ED_BM_normal_vs_HD	EEP	CLSPN	5.0481e-19	0.341623	3.98141e-18
ED_BM_normal_vs_HD	EEP	DNAJC11	1.64282e-17	0.341412	1.08496e-16
ED_BM_normal_vs_HD	EEP	IPO11	3.36975e-25	0.340692	5.19361e-24
ED_BM_normal_vs_HD	EEP	SQSTM1	4.2634e-10	0.339194	1.05607e-09
ED_BM_normal_vs_HD	EEP	EIF4B	1.96255e-09	0.339009	4.45575e-09
ED_BM_normal_vs_HD	EEP	APEX1	6.96495e-11	0.338914	1.91715e-10
ED_BM_normal_vs_HD	EEP	UBE3C	5.42522e-38	0.338891	3.06712e-36
ED_BM_normal_vs_HD	EEP	SPART	8.73046e-13	0.338811	3.12694e-12
ED_BM_normal_vs_HD	EEP	TXNDC17	1.50627e-11	0.338463	4.52089e-11
ED_BM_normal_vs_HD	EEP	NOL7	8.06252e-09	0.338041	1.69522e-08
ED_BM_normal_vs_HD	EEP	KMT2A	9.79461e-27	0.337942	1.8043e-25
ED_BM_normal_vs_HD	EEP	CNOT2	3.46421e-20	0.337819	3.14716e-19
ED_BM_normal_vs_HD	EEP	IRF2	2.39009e-18	0.337765	1.73772e-17
ED_BM_normal_vs_HD	EEP	SENP7	2.80864e-37	0.337412	1.45605e-35
ED_BM_normal_vs_HD	EEP	KNL1	1.41637e-19	0.337347	1.19621e-18
ED_BM_normal_vs_HD	EEP	ACBD3	4.45681e-22	0.337179	4.95806e-21
ED_BM_normal_vs_HD	EEP	ROCK1	5.39255e-32	0.337017	1.67207e-30
ED_BM_normal_vs_HD	EEP	POLR1A	3.97207e-29	0.337011	9.10799e-28
ED_BM_normal_vs_HD	EEP	BLM	1.98032e-28	0.336932	4.27201e-27
ED_BM_normal_vs_HD	EEP	TMEM97	3.20518e-18	0.336905	2.29096e-17
ED_BM_normal_vs_HD	EEP	ATAD1	2.27513e-11	0.336692	6.66381e-11
ED_BM_normal_vs_HD	EEP	HERC1	3.96061e-39	0.336513	2.45035e-37
ED_BM_normal_vs_HD	EEP	PDZD8	1.72699e-21	0.336008	1.80344e-20
ED_BM_normal_vs_HD	EEP	DCAF1	4.77539e-34	0.335797	1.85858e-32
ED_BM_normal_vs_HD	EEP	ME2	1.73373e-28	0.335215	3.76484e-27
ED_BM_normal_vs_HD	EEP	PPP6R1	2.15096e-22	0.335128	2.48126e-21
ED_BM_normal_vs_HD	EEP	CDC34	1.57742e-21	0.335016	1.64987e-20
ED_BM_normal_vs_HD	EEP	ANKRD10	1.03476e-27	0.3349	2.08478e-26
ED_BM_normal_vs_HD	EEP	GTF3C6	1.63114e-08	0.334519	3.31202e-08
ED_BM_normal_vs_HD	EEP	ACYP1	2.00386e-16	0.334164	1.16812e-15
ED_BM_normal_vs_HD	EEP	C1orf56	2.60919e-16	0.334138	1.499e-15
ED_BM_normal_vs_HD	EEP	FBXO5	1.9051e-12	0.333257	6.4801e-12
ED_BM_normal_vs_HD	EEP	METAP1	1.02609e-16	0.33309	6.1877e-16
ED_BM_normal_vs_HD	EEP	DNAJA2	3.34353e-14	0.332605	1.45259e-13
ED_BM_normal_vs_HD	EEP	TIAL1	1.52792e-18	0.332562	1.1445e-17
ED_BM_normal_vs_HD	EEP	NEK7	1.19877e-28	0.33222	2.64253e-27
ED_BM_normal_vs_HD	EEP	ILF2	1.41647e-08	0.332113	2.90106e-08
ED_BM_normal_vs_HD	EEP	SRP19	5.81703e-10	0.33202	1.41342e-09
ED_BM_normal_vs_HD	EEP	NIPBL	1.82187e-25	0.331952	2.9284e-24
ED_BM_normal_vs_HD	EEP	ZC3H18	3.23775e-19	0.331844	2.61331e-18
ED_BM_normal_vs_HD	EEP	HMGN3	1.06419e-05	0.331794	1.63519e-05
ED_BM_normal_vs_HD	EEP	ATP5PD	2.81902e-08	0.331735	5.56757e-08
ED_BM_normal_vs_HD	EEP	NAE1	1.37218e-06	0.331661	2.28782e-06
ED_BM_normal_vs_HD	EEP	LTA4H	2.00561e-16	0.33165	1.16862e-15
ED_BM_normal_vs_HD	EEP	AGPS	8.95025e-20	0.330256	7.7435e-19
ED_BM_normal_vs_HD	EEP	MRPS10	1.158e-06	0.330097	1.94747e-06
ED_BM_normal_vs_HD	EEP	CEP170	1.53961e-23	0.330084	1.96435e-22
ED_BM_normal_vs_HD	EEP	SDHD	3.98323e-17	0.329577	2.52509e-16
ED_BM_normal_vs_HD	EEP	ZFP36L1	6.66564e-08	0.329563	1.26266e-07
ED_BM_normal_vs_HD	EEP	SRBD1	3.48251e-20	0.329141	3.16101e-19
ED_BM_normal_vs_HD	EEP	TTC27	1.14128e-18	0.329012	8.65765e-18
ED_BM_normal_vs_HD	EEP	MTR	3.77874e-41	0.328808	2.76882e-39
ED_BM_normal_vs_HD	EEP	CCDC88A	1.02048e-28	0.328774	2.2571e-27
ED_BM_normal_vs_HD	EEP	ANKRD11	9.07018e-19	0.328644	6.97739e-18
ED_BM_normal_vs_HD	EEP	BAG5	2.10656e-20	0.328537	1.96372e-19
ED_BM_normal_vs_HD	EEP	ANKRD27	2.67828e-26	0.32844	4.68378e-25
ED_BM_normal_vs_HD	EEP	CENPC	1.92231e-21	0.328387	1.99155e-20
ED_BM_normal_vs_HD	EEP	FAF2	2.20218e-16	0.328285	1.27522e-15
ED_BM_normal_vs_HD	EEP	NOLC1	7.17659e-07	0.327491	1.23011e-06
ED_BM_normal_vs_HD	EEP	AGL	4.93854e-25	0.327183	7.41968e-24
ED_BM_normal_vs_HD	EEP	CDC27	1.40471e-14	0.327159	6.41066e-14
ED_BM_normal_vs_HD	EEP	HIF1A	4.86423e-20	0.326581	4.33714e-19
ED_BM_normal_vs_HD	EEP	CUX1	3.74066e-48	0.326112	4.46023e-46
ED_BM_normal_vs_HD	EEP	MACF1	8.91891e-27	0.325631	1.64577e-25
ED_BM_normal_vs_HD	EEP	SMARCA2	6.01069e-18	0.325394	4.16022e-17
ED_BM_normal_vs_HD	EEP	OGFOD1	2.62597e-18	0.325034	1.90288e-17
ED_BM_normal_vs_HD	EEP	IWS1	4.54911e-11	0.324714	1.28232e-10
ED_BM_normal_vs_HD	EEP	SNHG9	2.80568e-18	0.32449	2.0164e-17
ED_BM_normal_vs_HD	EEP	SMC5	1.26588e-23	0.324367	1.64227e-22
ED_BM_normal_vs_HD	EEP	H2AFX	2.39222e-07	0.324295	4.27588e-07
ED_BM_normal_vs_HD	EEP	PUS7	9.37286e-30	0.324168	2.27235e-28
ED_BM_normal_vs_HD	EEP	UBE2E3	4.79889e-08	0.323605	9.22365e-08
ED_BM_normal_vs_HD	EEP	RECQL	3.39883e-18	0.32289	2.42278e-17
ED_BM_normal_vs_HD	EEP	NUTM2A-AS1	1.19946e-14	0.322278	5.50651e-14
ED_BM_normal_vs_HD	EEP	LSM8	6.01036e-12	0.321677	1.90599e-11
ED_BM_normal_vs_HD	EEP	NSUN6	2.21345e-21	0.321164	2.27699e-20
ED_BM_normal_vs_HD	EEP	APIP	6.93178e-11	0.320914	1.91003e-10
ED_BM_normal_vs_HD	EEP	EED	7.73623e-19	0.320861	5.98633e-18
ED_BM_normal_vs_HD	EEP	TM7SF3	5.8219e-09	0.320622	1.24731e-08
ED_BM_normal_vs_HD	EEP	RBL1	1.62684e-37	0.320616	8.74494e-36
ED_BM_normal_vs_HD	EEP	ABHD2	2.3272e-17	0.320409	1.51331e-16
ED_BM_normal_vs_HD	EEP	DNAJC1	4.27815e-21	0.320293	4.27685e-20
ED_BM_normal_vs_HD	EEP	CYFIP1	5.32858e-22	0.31986	5.86815e-21
ED_BM_normal_vs_HD	EEP	BTRC	3.76515e-23	0.319698	4.63697e-22
ED_BM_normal_vs_HD	EEP	BUB3	0.000506376	0.319629	0.000674003
ED_BM_normal_vs_HD	EEP	AIMP1	6.13385e-09	0.319503	1.31007e-08
ED_BM_normal_vs_HD	EEP	PDCD11	1.52914e-24	0.319357	2.19673e-23
ED_BM_normal_vs_HD	EEP	ATXN7L3B	5.51351e-28	0.31893	1.14604e-26
ED_BM_normal_vs_HD	EEP	RPS27L	7.20173e-09	0.318687	1.52253e-08
ED_BM_normal_vs_HD	EEP	MT-CO2	0.034066	0.318662	0.038698
ED_BM_normal_vs_HD	EEP	PHF10	2.33234e-31	0.318508	6.75296e-30
ED_BM_normal_vs_HD	EEP	UBLCP1	1.24339e-19	0.318006	1.05967e-18
ED_BM_normal_vs_HD	EEP	ICA1	2.2718e-11	0.317858	6.65705e-11
ED_BM_normal_vs_HD	EEP	NUDT12	1.51732e-20	0.317746	1.4338e-19
ED_BM_normal_vs_HD	EEP	LDHA	0.033258	0.31752	0.037819
ED_BM_normal_vs_HD	EEP	ORC4	1.64396e-10	0.317317	4.32021e-10
ED_BM_normal_vs_HD	EEP	CDK13	1.93985e-33	0.31727	6.93273e-32
ED_BM_normal_vs_HD	EEP	MTURN	1.05915e-26	0.316856	1.93478e-25
ED_BM_normal_vs_HD	EEP	ZC3H4	6.92386e-26	0.316829	1.15539e-24
ED_BM_normal_vs_HD	EEP	WDR70	1.02177e-23	0.316428	1.34283e-22
ED_BM_normal_vs_HD	EEP	RTF1	1.09592e-09	0.316094	2.56498e-09
ED_BM_normal_vs_HD	EEP	PFDN4	2.64903e-16	0.31577	1.51922e-15
ED_BM_normal_vs_HD	EEP	CD46	2.31142e-15	0.315768	1.18517e-14
ED_BM_normal_vs_HD	EEP	ZNF326	7.59849e-17	0.315703	4.6484e-16
ED_BM_normal_vs_HD	EEP	ACLY	4.70953e-25	0.315537	7.10003e-24
ED_BM_normal_vs_HD	EEP	EXOSC3	4.40904e-10	0.315254	1.08988e-09
ED_BM_normal_vs_HD	EEP	IFT88	7.89994e-26	0.315245	1.30828e-24
ED_BM_normal_vs_HD	EEP	RPS6KA3	4.02398e-28	0.315176	8.4853e-27
ED_BM_normal_vs_HD	EEP	CCDC42	3.90815e-08	0.315142	7.58609e-08
ED_BM_normal_vs_HD	EEP	TEX10	2.40212e-15	0.315108	1.22783e-14
ED_BM_normal_vs_HD	EEP	RC3H1	1.91021e-31	0.314602	5.605e-30
ED_BM_normal_vs_HD	EEP	ZNF22	5.25843e-14	0.314428	2.2191e-13
ED_BM_normal_vs_HD	EEP	NDUFB4	4.83106e-10	0.313566	1.18726e-09
ED_BM_normal_vs_HD	EEP	MYBL2	4.75943e-27	0.313294	9.08656e-26
ED_BM_normal_vs_HD	EEP	MICU1	2.27635e-27	0.313104	4.44295e-26
ED_BM_normal_vs_HD	EEP	BMI1	4.50227e-23	0.312899	5.51371e-22
ED_BM_normal_vs_HD	EEP	SMC2	9.30721e-05	0.312725	0.000131403
ED_BM_normal_vs_HD	EEP	LSM6	2.36359e-11	0.311767	6.9121e-11
ED_BM_normal_vs_HD	EEP	R3HDM2	2.68985e-35	0.311523	1.15672e-33
ED_BM_normal_vs_HD	EEP	ELF2	8.03393e-24	0.31152	1.06437e-22
ED_BM_normal_vs_HD	EEP	GSTCD	8.24043e-34	0.311471	3.09689e-32
ED_BM_normal_vs_HD	EEP	ZSCAN16-AS1	1.0902e-24	0.3109	1.58526e-23
ED_BM_normal_vs_HD	EEP	TNFAIP8	2.25903e-22	0.310534	2.59907e-21
ED_BM_normal_vs_HD	EEP	XRCC6	1.85416e-10	0.310416	4.83483e-10
ED_BM_normal_vs_HD	EEP	UTP25	1.74694e-21	0.310088	1.82282e-20
ED_BM_normal_vs_HD	EEP	TLK2	9.06153e-33	0.309647	3.03191e-31
ED_BM_normal_vs_HD	EEP	METTL5	0.000731354	0.309644	0.000960109
ED_BM_normal_vs_HD	EEP	JPT1	0.00383	0.309426	0.004749
ED_BM_normal_vs_HD	EEP	COPS3	4.64963e-05	0.309362	6.74384e-05
ED_BM_normal_vs_HD	EEP	ANXA5	1.25573e-13	0.309353	5.03058e-13
ED_BM_normal_vs_HD	EEP	ZFP91	6.72932e-22	0.309332	7.34291e-21
ED_BM_normal_vs_HD	EEP	LSM7	3.83589e-08	0.309162	7.45356e-08
ED_BM_normal_vs_HD	EEP	DEPDC1	3.90059e-07	0.309135	6.83777e-07
ED_BM_normal_vs_HD	EEP	HELLS	9.14217e-17	0.308656	5.53851e-16
ED_BM_normal_vs_HD	EEP	SNRPF	1.03561e-08	0.30797	2.15222e-08
ED_BM_normal_vs_HD	EEP	VPS13C	7.08371e-21	0.307743	6.91808e-20
ED_BM_normal_vs_HD	EEP	RPAIN	1.32102e-16	0.307691	7.87924e-16
ED_BM_normal_vs_HD	EEP	AHCTF1	4.33763e-31	0.307511	1.22878e-29
ED_BM_normal_vs_HD	EEP	AC138649.1	3.00011e-17	0.306665	1.92795e-16
ED_BM_normal_vs_HD	EEP	EXOC1	2.14862e-26	0.306357	3.79291e-25
ED_BM_normal_vs_HD	EEP	IKZF1	5.64485e-22	0.306104	6.20083e-21
ED_BM_normal_vs_HD	EEP	DENR	2.14048e-19	0.306083	1.76792e-18
ED_BM_normal_vs_HD	EEP	ZCCHC3	1.14261e-36	0.305901	5.59196e-35
ED_BM_normal_vs_HD	EEP	GARS	1.74831e-08	0.305428	3.53708e-08
ED_BM_normal_vs_HD	EEP	PTK2	4.40976e-32	0.305224	1.37711e-30
ED_BM_normal_vs_HD	EEP	ATP5F1E	3.95051e-10	0.305216	9.83764e-10
ED_BM_normal_vs_HD	EEP	NCBP1	8.23279e-28	0.305065	1.68195e-26
ED_BM_normal_vs_HD	EEP	ZNF638	3.62318e-39	0.304774	2.26294e-37
ED_BM_normal_vs_HD	EEP	PMPCB	1.2044e-17	0.304101	8.0679e-17
ED_BM_normal_vs_HD	EEP	SHLD2	7.72456e-27	0.303852	1.44324e-25
ED_BM_normal_vs_HD	EEP	WTAP	5.29357e-11	0.303818	1.48039e-10
ED_BM_normal_vs_HD	EEP	STRN3	9.27989e-26	0.303378	1.53101e-24
ED_BM_normal_vs_HD	EEP	BRI3BP	1.05116e-19	0.302954	9.0288e-19
ED_BM_normal_vs_HD	EEP	GINS1	6.37866e-24	0.30224	8.54571e-23
ED_BM_normal_vs_HD	EEP	ZCCHC9	2.0343e-17	0.302217	1.33077e-16
ED_BM_normal_vs_HD	EEP	OSTC	1.50958e-11	0.302178	4.52874e-11
ED_BM_normal_vs_HD	EEP	SMAD2	6.15233e-27	0.301494	1.16106e-25
ED_BM_normal_vs_HD	EEP	PTPMT1	1.08762e-18	0.301279	8.27931e-18
ED_BM_normal_vs_HD	EEP	CTDNEP1	2.10432e-21	0.300943	2.17325e-20
ED_BM_normal_vs_HD	EEP	SETX	3.55177e-26	0.300569	6.11352e-25
ED_BM_normal_vs_HD	EEP	BOLA3-AS1	5.78238e-20	0.300515	5.11752e-19
ED_BM_normal_vs_HD	EEP	CKAP2	4.20339e-11	0.300496	1.18947e-10
ED_BM_normal_vs_HD	EEP	PLRG1	3.63412e-13	0.300025	1.36498e-12
ED_BM_normal_vs_HD	EEP	CWF19L2	6.35256e-17	0.299624	3.93391e-16
ED_BM_normal_vs_HD	EEP	BLMH	2.28678e-18	0.299359	1.66722e-17
ED_BM_normal_vs_HD	EEP	CLPTM1L	2.43993e-23	0.299125	3.05364e-22
ED_BM_normal_vs_HD	EEP	CCT4	1.70848e-08	0.298577	3.46129e-08
ED_BM_normal_vs_HD	EEP	FAM98B	2.96059e-26	0.298336	5.15002e-25
ED_BM_normal_vs_HD	EEP	C6orf62	1.51691e-20	0.298057	1.4338e-19
ED_BM_normal_vs_HD	EEP	WDR33	9.47415e-14	0.298018	3.8591e-13
ED_BM_normal_vs_HD	EEP	GNG2	1.9306e-18	0.297846	1.42468e-17
ED_BM_normal_vs_HD	EEP	FTSJ3	4.65575e-14	0.297411	1.97621e-13
ED_BM_normal_vs_HD	EEP	TNRC6A	1.363e-35	0.29665	6.03958e-34
ED_BM_normal_vs_HD	EEP	TRIM5	1.17712e-18	0.296076	8.91919e-18
ED_BM_normal_vs_HD	EEP	TIA1	4.95795e-28	0.296051	1.03549e-26
ED_BM_normal_vs_HD	EEP	ZMYND19	4.50333e-22	0.295836	5.00556e-21
ED_BM_normal_vs_HD	EEP	MT1E	3.06559e-08	0.295703	6.02551e-08
ED_BM_normal_vs_HD	EEP	RAD21	2.08682e-16	0.295686	1.21271e-15
ED_BM_normal_vs_HD	EEP	PHC2	4.32138e-28	0.295509	9.0832e-27
ED_BM_normal_vs_HD	EEP	UBA6	1.94428e-16	0.295391	1.13642e-15
ED_BM_normal_vs_HD	EEP	CEP192	6.41968e-35	0.295382	2.66457e-33
ED_BM_normal_vs_HD	EEP	ERBIN	4.94738e-35	0.295361	2.07316e-33
ED_BM_normal_vs_HD	EEP	NUDT19	5.82613e-12	0.295301	1.85115e-11
ED_BM_normal_vs_HD	EEP	TM9SF2	3.0042e-13	0.295081	1.14179e-12
ED_BM_normal_vs_HD	EEP	NDUFB2	9.08158e-08	0.295037	1.69702e-07
ED_BM_normal_vs_HD	EEP	AC004556.3	2.5545e-22	0.294956	2.92109e-21
ED_BM_normal_vs_HD	EEP	TRNT1	5.65321e-14	0.294831	2.37348e-13
ED_BM_normal_vs_HD	EEP	LMO4	3.30919e-34	0.294232	1.31128e-32
ED_BM_normal_vs_HD	EEP	GAR1	1.70702e-06	0.294127	2.82266e-06
ED_BM_normal_vs_HD	EEP	ARIH1	4.24844e-30	0.29388	1.06953e-28
ED_BM_normal_vs_HD	EEP	CRTAP	5.32246e-15	0.293761	2.56841e-14
ED_BM_normal_vs_HD	EEP	RANGAP1	2.02615e-13	0.293634	7.90923e-13
ED_BM_normal_vs_HD	EEP	TAMM41	2.356e-15	0.29362	1.20708e-14
ED_BM_normal_vs_HD	EEP	DIAPH1	1.55675e-17	0.293587	1.03071e-16
ED_BM_normal_vs_HD	EEP	ASCC3	3.63712e-22	0.293578	4.08428e-21
ED_BM_normal_vs_HD	EEP	SACM1L	6.78375e-21	0.293247	6.63997e-20
ED_BM_normal_vs_HD	EEP	CDK1	2.8393e-05	0.29268	4.20461e-05
ED_BM_normal_vs_HD	EEP	ICE2	1.99262e-17	0.292476	1.3048e-16
ED_BM_normal_vs_HD	EEP	TSR3	3.92583e-18	0.2921	2.77731e-17
ED_BM_normal_vs_HD	EEP	TUBA1C	1.33741e-06	0.291775	2.23287e-06
ED_BM_normal_vs_HD	EEP	POLR2H	3.11868e-10	0.291729	7.86024e-10
ED_BM_normal_vs_HD	EEP	NFKB1	3.73866e-22	0.291714	4.18755e-21
ED_BM_normal_vs_HD	EEP	VIRMA	1.84802e-28	0.29154	3.99319e-27
ED_BM_normal_vs_HD	EEP	CPSF1	1.21303e-23	0.291526	1.57838e-22
ED_BM_normal_vs_HD	EEP	C11orf58	1.01614e-10	0.291072	2.7367e-10
ED_BM_normal_vs_HD	EEP	PLXNC1	1.05027e-24	0.290988	1.53059e-23
ED_BM_normal_vs_HD	EEP	NSRP1	1.11935e-16	0.290987	6.713e-16
ED_BM_normal_vs_HD	EEP	FBRSL1	8.03265e-31	0.290858	2.21923e-29
ED_BM_normal_vs_HD	EEP	KDM5C	1.08126e-32	0.290695	3.58126e-31
ED_BM_normal_vs_HD	EEP	ATXN2L	1.56823e-14	0.290434	7.10989e-14
ED_BM_normal_vs_HD	EEP	EGR1	6.67709e-09	0.290193	1.41825e-08
ED_BM_normal_vs_HD	EEP	SLC16A1	1.08224e-10	0.290134	2.90635e-10
ED_BM_normal_vs_HD	EEP	NELFB	1.50094e-30	0.289923	4.01762e-29
ED_BM_normal_vs_HD	EEP	SHMT2	7.85195e-09	0.289786	1.65387e-08
ED_BM_normal_vs_HD	EEP	DNM1L	8.47497e-14	0.289724	3.47259e-13
ED_BM_normal_vs_HD	EEP	CSKMT	2.65515e-18	0.289577	1.91979e-17
ED_BM_normal_vs_HD	EEP	KCTD20	2.62896e-30	0.289576	6.78767e-29
ED_BM_normal_vs_HD	EEP	TRPM7	4.66692e-40	0.28953	3.09148e-38
ED_BM_normal_vs_HD	EEP	ADSL	0.000184846	0.289326	0.000254856
ED_BM_normal_vs_HD	EEP	CREG1	8.97856e-08	0.289063	1.67921e-07
ED_BM_normal_vs_HD	EEP	AGO2	2.58171e-16	0.288945	1.48451e-15
ED_BM_normal_vs_HD	EEP	SDAD1	3.35639e-14	0.28891	1.45721e-13
ED_BM_normal_vs_HD	EEP	HSPA9	1.34564e-05	0.28882	2.04845e-05
ED_BM_normal_vs_HD	EEP	COMMD1	3.54978e-18	0.288131	2.52626e-17
ED_BM_normal_vs_HD	EEP	STIP1	2.97884e-10	0.287945	7.52947e-10
ED_BM_normal_vs_HD	EEP	RNASEH2B	2.0881e-05	0.287926	3.12501e-05
ED_BM_normal_vs_HD	EEP	LXN	0.010094	0.287751	0.012038
ED_BM_normal_vs_HD	EEP	PWP1	6.5997e-16	0.287563	3.61276e-15
ED_BM_normal_vs_HD	EEP	BAG4	5.39925e-18	0.287341	3.76083e-17
ED_BM_normal_vs_HD	EEP	NKAP	6.52159e-17	0.286935	4.02907e-16
ED_BM_normal_vs_HD	EEP	VTA1	7.44184e-19	0.286696	5.77216e-18
ED_BM_normal_vs_HD	EEP	HIST1H2AI	6.77959e-30	0.286293	1.66831e-28
ED_BM_normal_vs_HD	EEP	MRPL41	0.000135043	0.286232	0.000188388
ED_BM_normal_vs_HD	EEP	MBOAT2	1.27019e-08	0.286068	2.61535e-08
ED_BM_normal_vs_HD	EEP	TTC1	7.76861e-12	0.285901	2.42545e-11
ED_BM_normal_vs_HD	EEP	FBXO9	4.42331e-15	0.285607	2.16721e-14
ED_BM_normal_vs_HD	EEP	LIN7C	7.22037e-25	0.285316	1.07008e-23
ED_BM_normal_vs_HD	EEP	HIST1H4E	1.13456e-11	0.285226	3.46551e-11
ED_BM_normal_vs_HD	EEP	APOOL	1.92645e-19	0.285197	1.60224e-18
ED_BM_normal_vs_HD	EEP	MLEC	9.59665e-13	0.284789	3.41851e-12
ED_BM_normal_vs_HD	EEP	AP1G1	1.50396e-26	0.284745	2.70218e-25
ED_BM_normal_vs_HD	EEP	PBRM1	9.83135e-30	0.284598	2.37911e-28
ED_BM_normal_vs_HD	EEP	SASS6	2.88499e-26	0.284349	5.02517e-25
ED_BM_normal_vs_HD	EEP	NOL9	6.5364e-19	0.284179	5.10016e-18
ED_BM_normal_vs_HD	EEP	DYNLT1	5.97409e-17	0.283695	3.70478e-16
ED_BM_normal_vs_HD	EEP	SUCLA2	2.02262e-13	0.283384	7.8978e-13
ED_BM_normal_vs_HD	EEP	YLPM1	3.00049e-31	0.283357	8.63037e-30
ED_BM_normal_vs_HD	EEP	ZNF593	0.001332	0.28331	0.001712
ED_BM_normal_vs_HD	EEP	MYCBP2	1.01071e-23	0.28324	1.32963e-22
ED_BM_normal_vs_HD	EEP	EIF2B3	4.00391e-16	0.283178	2.25001e-15
ED_BM_normal_vs_HD	EEP	C14orf119	9.48039e-14	0.282922	3.86044e-13
ED_BM_normal_vs_HD	EEP	TTI1	2.07403e-18	0.282898	1.52142e-17
ED_BM_normal_vs_HD	EEP	DCAF12	2.8145e-21	0.282711	2.86607e-20
ED_BM_normal_vs_HD	EEP	TMEM167A	1.53556e-07	0.282599	2.79378e-07
ED_BM_normal_vs_HD	EEP	RNF123	2.76587e-21	0.28234	2.82532e-20
ED_BM_normal_vs_HD	EEP	XRRA1	2.02882e-31	0.282339	5.9265e-30
ED_BM_normal_vs_HD	EEP	MARK3	4.3514e-12	0.281967	1.40643e-11
ED_BM_normal_vs_HD	EEP	SP3	1.65892e-18	0.281917	1.23697e-17
ED_BM_normal_vs_HD	EEP	OBI1	3.21181e-14	0.281574	1.39907e-13
ED_BM_normal_vs_HD	EEP	WDR3	1.28874e-15	0.281343	6.8185e-15
ED_BM_normal_vs_HD	EEP	SUGP2	1.30813e-26	0.281326	2.36654e-25
ED_BM_normal_vs_HD	EEP	RBPJ	6.83842e-18	0.281271	4.70088e-17
ED_BM_normal_vs_HD	EEP	EFHD2	8.89775e-25	0.281201	1.31127e-23
ED_BM_normal_vs_HD	EEP	PDCD6	0.000255518	0.280985	0.000348339
ED_BM_normal_vs_HD	EEP	RRP36	2.67933e-24	0.280964	3.75049e-23
ED_BM_normal_vs_HD	EEP	USP24	9.63331e-37	0.280685	4.76794e-35
ED_BM_normal_vs_HD	EEP	LINC00960	2.31953e-09	0.280675	5.22013e-09
ED_BM_normal_vs_HD	EEP	GTF2A1	3.25553e-26	0.280141	5.61131e-25
ED_BM_normal_vs_HD	EEP	SMAD4	6.75343e-33	0.280104	2.28884e-31
ED_BM_normal_vs_HD	EEP	CCNT1	4.55583e-21	0.280094	4.53027e-20
ED_BM_normal_vs_HD	EEP	MED21	1.15501e-10	0.279831	3.09039e-10
ED_BM_normal_vs_HD	EEP	ANAPC1	2.07441e-20	0.279389	1.93789e-19
ED_BM_normal_vs_HD	EEP	ELP4	1.1079e-18	0.279261	8.4239e-18
ED_BM_normal_vs_HD	EEP	SNHG6	8.35116e-07	0.279098	1.42326e-06
ED_BM_normal_vs_HD	EEP	PPP4R3A	4.02532e-27	0.279014	7.73003e-26
ED_BM_normal_vs_HD	EEP	CTCF	3.03519e-18	0.278853	2.1742e-17
ED_BM_normal_vs_HD	EEP	G2E3	1.62083e-22	0.278821	1.88967e-21
ED_BM_normal_vs_HD	EEP	DDX46	3.57896e-08	0.278771	6.98016e-08
ED_BM_normal_vs_HD	EEP	SMC3	1.81855e-10	0.278689	4.75047e-10
ED_BM_normal_vs_HD	EEP	STMP1	0.000164979	0.278481	0.000228352
ED_BM_normal_vs_HD	EEP	DNAJC19	5.63166e-09	0.278442	1.20813e-08
ED_BM_normal_vs_HD	EEP	CSK	1.8517e-26	0.278369	3.29537e-25
ED_BM_normal_vs_HD	EEP	KIF20B	2.07129e-08	0.278355	4.15243e-08
ED_BM_normal_vs_HD	EEP	CUL3	5.41675e-30	0.278247	1.34812e-28
ED_BM_normal_vs_HD	EEP	RNF138	2.85041e-07	0.27811	5.06448e-07
ED_BM_normal_vs_HD	EEP	MGMT	1.03274e-16	0.277494	6.21634e-16
ED_BM_normal_vs_HD	EEP	HSPB11	6.09206e-06	0.277459	9.56657e-06
ED_BM_normal_vs_HD	EEP	MRPL3	1.20207e-06	0.277121	2.01771e-06
ED_BM_normal_vs_HD	EEP	PGK1	0.000434045	0.277111	0.000581268
ED_BM_normal_vs_HD	EEP	MCCC2	2.99868e-17	0.276784	1.92795e-16
ED_BM_normal_vs_HD	EEP	FAM117A	1.23003e-14	0.276774	5.63897e-14
ED_BM_normal_vs_HD	EEP	PUS7L	1.68956e-11	0.27674	5.03299e-11
ED_BM_normal_vs_HD	EEP	TOMM5	2.4842e-06	0.276642	4.05107e-06
ED_BM_normal_vs_HD	EEP	ECI2	2.64305e-09	0.276536	5.89061e-09
ED_BM_normal_vs_HD	EEP	NSF	6.12844e-19	0.27643	4.81033e-18
ED_BM_normal_vs_HD	EEP	UCHL3	6.14922e-11	0.27626	1.70948e-10
ED_BM_normal_vs_HD	EEP	GRK2	5.35965e-30	0.275983	1.33645e-28
ED_BM_normal_vs_HD	EEP	EYA3	1.35014e-27	0.275947	2.69125e-26
ED_BM_normal_vs_HD	EEP	MOCS2	8.77967e-17	0.275853	5.32874e-16
ED_BM_normal_vs_HD	EEP	DENND4A	6.9636e-33	0.27574	2.35398e-31
ED_BM_normal_vs_HD	EEP	NRDC	6.0857e-08	0.275045	1.15731e-07
ED_BM_normal_vs_HD	EEP	TRAPPC2L	7.55732e-12	0.274709	2.36286e-11
ED_BM_normal_vs_HD	EEP	SERINC5	1.87195e-24	0.274393	2.66875e-23
ED_BM_normal_vs_HD	EEP	HERC4	2.04132e-29	0.274362	4.81545e-28
ED_BM_normal_vs_HD	EEP	GATAD2A	1.64882e-20	0.273527	1.55471e-19
ED_BM_normal_vs_HD	EEP	NGLY1	4.81509e-13	0.273267	1.78353e-12
ED_BM_normal_vs_HD	EEP	NDUFS6	2.37391e-06	0.273154	3.87555e-06
ED_BM_normal_vs_HD	EEP	GINM1	1.0476e-13	0.273109	4.23562e-13
ED_BM_normal_vs_HD	EEP	LUC7L3	2.44011e-10	0.272919	6.24234e-10
ED_BM_normal_vs_HD	EEP	YARS2	6.4119e-17	0.272845	3.96504e-16
ED_BM_normal_vs_HD	EEP	ELOB	1.21148e-07	0.272746	2.23171e-07
ED_BM_normal_vs_HD	EEP	DDB1	1.02162e-15	0.272348	5.45366e-15
ED_BM_normal_vs_HD	EEP	RESF1	1.79869e-11	0.272175	5.3435e-11
ED_BM_normal_vs_HD	EEP	C8orf33	5.28299e-12	0.272086	1.68922e-11
ED_BM_normal_vs_HD	EEP	RHOA	3.81564e-06	0.271871	6.10913e-06
ED_BM_normal_vs_HD	EEP	PRMT3	2.4756e-18	0.2717	1.79789e-17
ED_BM_normal_vs_HD	EEP	ARNT	8.96528e-17	0.271404	5.43385e-16
ED_BM_normal_vs_HD	EEP	SRSF10	1.34387e-05	0.271068	2.04599e-05
ED_BM_normal_vs_HD	EEP	UBE2B	2.60367e-07	0.270722	4.64307e-07
ED_BM_normal_vs_HD	EEP	DTL	1.28883e-18	0.270496	9.72628e-18
ED_BM_normal_vs_HD	EEP	ANKRD17	4.92934e-36	0.270257	2.25272e-34
ED_BM_normal_vs_HD	EEP	PITPNB	5.09855e-17	0.270107	3.20118e-16
ED_BM_normal_vs_HD	EEP	MRPL32	7.14405e-08	0.269983	1.34997e-07
ED_BM_normal_vs_HD	EEP	PPIL3	1.7186e-13	0.269964	6.77727e-13
ED_BM_normal_vs_HD	EEP	CALR	4.17016e-06	0.269761	6.64834e-06
ED_BM_normal_vs_HD	EEP	RMI1	7.25617e-21	0.26962	7.07598e-20
ED_BM_normal_vs_HD	EEP	2025-03-06	3.80478e-15	0.269341	1.88671e-14
ED_BM_normal_vs_HD	EEP	TCOF1	2.65244e-18	0.269276	1.91979e-17
ED_BM_normal_vs_HD	EEP	TRIP12	6.21654e-37	0.268538	3.12399e-35
ED_BM_normal_vs_HD	EEP	FCF1	2.1523e-30	0.268395	5.61223e-29
ED_BM_normal_vs_HD	EEP	ZCRB1	1.50673e-22	0.267787	1.76449e-21
ED_BM_normal_vs_HD	EEP	MOB4	4.01153e-09	0.267774	8.76629e-09
ED_BM_normal_vs_HD	EEP	RAB8B	6.64314e-24	0.267757	8.86383e-23
ED_BM_normal_vs_HD	EEP	NOP14	5.79139e-19	0.267741	4.55395e-18
ED_BM_normal_vs_HD	EEP	PREPL	1.29525e-25	0.267712	2.10254e-24
ED_BM_normal_vs_HD	EEP	PAFAH1B1	6.33951e-22	0.267518	6.92909e-21
ED_BM_normal_vs_HD	EEP	TRMT11	1.58623e-15	0.267031	8.308e-15
ED_BM_normal_vs_HD	EEP	GNAQ	2.85468e-32	0.266989	9.08787e-31
ED_BM_normal_vs_HD	EEP	CDKN2AIP	5.0358e-13	0.26662	1.86055e-12
ED_BM_normal_vs_HD	EEP	RIOK1	4.79974e-15	0.266158	2.33333e-14
ED_BM_normal_vs_HD	EEP	ISCA1	5.754e-05	0.265915	8.2797e-05
ED_BM_normal_vs_HD	EEP	MRPL18	1.39504e-07	0.26577	2.55194e-07
ED_BM_normal_vs_HD	EEP	BID	0.000681172	0.265713	0.000896384
ED_BM_normal_vs_HD	EEP	RAP1GDS1	5.48303e-28	0.265503	1.14152e-26
ED_BM_normal_vs_HD	EEP	MTMR12	8.89771e-31	0.265456	2.43637e-29
ED_BM_normal_vs_HD	EEP	RBM38	5.59252e-25	0.265277	8.37346e-24
ED_BM_normal_vs_HD	EEP	NCAPD2	1.29392e-22	0.265241	1.52617e-21
ED_BM_normal_vs_HD	EEP	AC106707.1	1.44189e-11	0.265101	4.33757e-11
ED_BM_normal_vs_HD	EEP	DUS1L	1.84061e-18	0.265038	1.36238e-17
ED_BM_normal_vs_HD	EEP	RUNX1	2.47809e-37	0.264826	1.30533e-35
ED_BM_normal_vs_HD	EEP	ELP6	3.33688e-17	0.264791	2.12976e-16
ED_BM_normal_vs_HD	EEP	ZNF292	1.41942e-25	0.264731	2.30125e-24
ED_BM_normal_vs_HD	EEP	INTS6	3.79312e-17	0.264713	2.4069e-16
ED_BM_normal_vs_HD	EEP	RO60	1.29917e-18	0.264261	9.79866e-18
ED_BM_normal_vs_HD	EEP	AKAP8L	3.10592e-20	0.26408	2.84081e-19
ED_BM_normal_vs_HD	EEP	USF2	2.61642e-20	0.264072	2.4116e-19
ED_BM_normal_vs_HD	EEP	FBXL20	4.2063e-34	0.263844	1.64686e-32
ED_BM_normal_vs_HD	EEP	PBDC1	2.08952e-15	0.263798	1.07898e-14
ED_BM_normal_vs_HD	EEP	DDX50	1.07375e-10	0.263717	2.88475e-10
ED_BM_normal_vs_HD	EEP	NDUFA13	1.66914e-07	0.263476	3.02632e-07
ED_BM_normal_vs_HD	EEP	AC011447.3	4.03811e-14	0.263232	1.73343e-13
ED_BM_normal_vs_HD	EEP	RCL1	6.05426e-06	0.263184	9.5099e-06
ED_BM_normal_vs_HD	EEP	MRPL15	1.05146e-11	0.263176	3.22821e-11
ED_BM_normal_vs_HD	EEP	UBE3A	6.03569e-19	0.262731	4.74036e-18
ED_BM_normal_vs_HD	EEP	CEP57L1	1.18759e-21	0.262449	1.25515e-20
ED_BM_normal_vs_HD	EEP	BRD3	1.35021e-12	0.26236	4.71118e-12
ED_BM_normal_vs_HD	EEP	MCEE	6.22518e-21	0.262271	6.11606e-20
ED_BM_normal_vs_HD	EEP	CPNE3	8.93726e-11	0.261815	2.42493e-10
ED_BM_normal_vs_HD	EEP	AP1B1	3.50405e-15	0.261789	1.74484e-14
ED_BM_normal_vs_HD	EEP	ARHGDIB	6.86937e-11	0.261455	1.89402e-10
ED_BM_normal_vs_HD	EEP	BDP1	1.37146e-10	0.261349	3.63909e-10
ED_BM_normal_vs_HD	EEP	CMC1	3.80051e-08	0.261099	7.38918e-08
ED_BM_normal_vs_HD	EEP	ITCH	1.538e-30	0.260935	4.09176e-29
ED_BM_normal_vs_HD	EEP	CASP2	1.84356e-18	0.260933	1.3638e-17
ED_BM_normal_vs_HD	EEP	GOSR1	7.32972e-16	0.260703	3.99404e-15
ED_BM_normal_vs_HD	EEP	XPO7	2.67836e-23	0.260682	3.33929e-22
ED_BM_normal_vs_HD	EEP	PPM1G	4.85549e-06	0.26058	7.68859e-06
ED_BM_normal_vs_HD	EEP	HSPA1B	0.000104919	0.260517	0.000147431
ED_BM_normal_vs_HD	EEP	NDUFV2	1.96529e-07	0.260169	3.5359e-07
ED_BM_normal_vs_HD	EEP	HEBP2	3.17849e-33	0.260063	1.10875e-31
ED_BM_normal_vs_HD	EEP	THADA	2.72784e-33	0.259991	9.61783e-32
ED_BM_normal_vs_HD	EEP	CDC123	4.24549e-07	0.259841	7.42253e-07
ED_BM_normal_vs_HD	EEP	ZNF639	2.57515e-15	0.259835	1.30964e-14
ED_BM_normal_vs_HD	EEP	SSB	1.50287e-05	0.259632	2.27723e-05
ED_BM_normal_vs_HD	EEP	LDAH	6.20318e-18	0.259484	4.29119e-17
ED_BM_normal_vs_HD	EEP	ATXN3	5.30853e-29	0.259098	1.20253e-27
ED_BM_normal_vs_HD	EEP	TCTEX1D2	9.68291e-14	0.258953	3.93558e-13
ED_BM_normal_vs_HD	EEP	OLA1	0.013541	0.25863	0.015949
ED_BM_normal_vs_HD	EEP	GALNT6	2.4799e-25	0.258284	3.91351e-24
ED_BM_normal_vs_HD	EEP	STXBP3	8.20561e-16	0.257558	4.44731e-15
ED_BM_normal_vs_HD	EEP	ATP6V1G1	9.54012e-07	0.257242	1.61643e-06
ED_BM_normal_vs_HD	EEP	MIA3	3.3362e-16	0.257153	1.89345e-15
ED_BM_normal_vs_HD	EEP	DHX36	1.03253e-15	0.25715	5.50738e-15
ED_BM_normal_vs_HD	EEP	SPATC1L	2.22071e-08	0.256927	4.43668e-08
ED_BM_normal_vs_HD	EEP	GATAD1	6.23488e-40	0.256893	4.10938e-38
ED_BM_normal_vs_HD	EEP	MYL12B	2.49535e-06	0.256801	4.06774e-06
ED_BM_normal_vs_HD	EEP	GALNT7	5.00574e-28	0.256129	1.0438e-26
ED_BM_normal_vs_HD	EEP	ETV6	1.11655e-31	0.25611	3.3512e-30
ED_BM_normal_vs_HD	EEP	ARCN1	7.29578e-19	0.255955	5.66557e-18
ED_BM_normal_vs_HD	EEP	NCOA4	2.03935e-12	0.25591	6.89741e-12
ED_BM_normal_vs_HD	EEP	CCT7	4.90301e-07	0.255869	8.53909e-07
ED_BM_normal_vs_HD	EEP	MYCBP	8.70579e-12	0.255725	2.70325e-11
ED_BM_normal_vs_HD	EEP	PAPOLA	0.000303262	0.255228	0.000410568
ED_BM_normal_vs_HD	EEP	PLPBP	3.73599e-16	0.254917	2.10758e-15
ED_BM_normal_vs_HD	EEP	OTULIN	1.89228e-26	0.25482	3.35848e-25
ED_BM_normal_vs_HD	EEP	TIMM21	1.8207e-18	0.254682	1.34993e-17
ED_BM_normal_vs_HD	EEP	ISOC1	3.78238e-10	0.254653	9.43508e-10
ED_BM_normal_vs_HD	EEP	RANBP10	2.43395e-34	0.254614	9.70326e-33
ED_BM_normal_vs_HD	EEP	SAFB	9.74944e-12	0.254478	3.00879e-11
ED_BM_normal_vs_HD	EEP	ZNF100	1.42895e-25	0.254394	2.31385e-24
ED_BM_normal_vs_HD	EEP	CD302	7.16658e-20	0.254228	6.26646e-19
ED_BM_normal_vs_HD	EEP	S100PBP	7.26193e-23	0.254165	8.7383e-22
ED_BM_normal_vs_HD	EEP	RBM12	2.60799e-25	0.253922	4.08191e-24
ED_BM_normal_vs_HD	EEP	CLTA	3.29312e-06	0.253804	5.30687e-06
ED_BM_normal_vs_HD	EEP	SLK	1.20211e-25	0.253754	1.96105e-24
ED_BM_normal_vs_HD	EEP	ASF1A	1.00092e-07	0.253695	1.86054e-07
ED_BM_normal_vs_HD	EEP	CDC42SE2	1.22391e-21	0.253603	1.28835e-20
ED_BM_normal_vs_HD	EEP	C12orf45	5.38995e-13	0.253545	1.98413e-12
ED_BM_normal_vs_HD	EEP	ABHD17A	1.91387e-20	0.253512	1.7943e-19
ED_BM_normal_vs_HD	EEP	CLNS1A	5.33739e-06	0.25348	8.42624e-06
ED_BM_normal_vs_HD	EEP	NUP214	1.06625e-27	0.253441	2.14165e-26
ED_BM_normal_vs_HD	EEP	PCMTD1	3.16206e-25	0.252762	4.89075e-24
ED_BM_normal_vs_HD	EEP	B4GALT1	1.96227e-16	0.252742	1.14591e-15
ED_BM_normal_vs_HD	EEP	EP300	2.20847e-32	0.252692	7.09959e-31
ED_BM_normal_vs_HD	EEP	PWWP3A	3.3224e-17	0.252582	2.12155e-16
ED_BM_normal_vs_HD	EEP	XRN1	2.54555e-25	0.252427	3.99849e-24
ED_BM_normal_vs_HD	EEP	PRMT2	6.4437e-19	0.252372	5.04269e-18
ED_BM_normal_vs_HD	EEP	TCP1	7.86056e-05	0.252362	0.000111785
ED_BM_normal_vs_HD	EEP	SRPRA	7.0869e-17	0.252258	4.3578e-16
ED_BM_normal_vs_HD	EEP	FCHSD2	2.33193e-33	0.252176	8.28876e-32
ED_BM_normal_vs_HD	EEP	KRTCAP2	8.91538e-06	0.251874	1.37829e-05
ED_BM_normal_vs_HD	EEP	ZMYM2	6.95731e-30	0.251608	1.70884e-28
ED_BM_normal_vs_HD	EEP	SAV1	1.26647e-24	0.251455	1.8375e-23
ED_BM_normal_vs_HD	EEP	CAMKMT	6.40943e-26	0.251371	1.07364e-24
ED_BM_normal_vs_HD	EEP	PAIP1	4.39806e-07	0.251033	7.68314e-07
ED_BM_normal_vs_HD	EEP	CASP6	1.00206e-14	0.251001	4.65898e-14
ED_BM_normal_vs_HD	EEP	KDM6A	2.20833e-29	0.250984	5.18148e-28
ED_BM_normal_vs_HD	EEP	FRAT2	6.22902e-15	0.250854	2.97849e-14
ED_BM_normal_vs_HD	EEP	MRPS34	2.62098e-05	0.250833	3.89716e-05
ED_BM_normal_vs_HD	EEP	TNRC18	9.65913e-33	0.250545	3.21546e-31
ED_BM_normal_vs_HD	EEP	BRD4	3.78561e-17	0.25028	2.40329e-16
ED_BM_normal_vs_HD	EEP	CHP1	3.45669e-14	0.250272	1.49779e-13
ED_BM_normal_vs_HD	EEP	R3HCC1	1.47099e-11	-0.25011	4.42106e-11
ED_BM_normal_vs_HD	EEP	CBR4	5.27315e-10	-0.25021	1.28842e-09
ED_BM_normal_vs_HD	EEP	ABHD14A	1.81718e-09	-0.25169	4.14435e-09
ED_BM_normal_vs_HD	EEP	PYURF	0.008119	-0.2522	0.009769
ED_BM_normal_vs_HD	EEP	GTF2F1	7.16615e-07	-0.25222	1.22848e-06
ED_BM_normal_vs_HD	EEP	ANAPC2	1.12004e-15	-0.25274	5.95479e-15
ED_BM_normal_vs_HD	EEP	SPSB3	6.86678e-09	-0.25298	1.45594e-08
ED_BM_normal_vs_HD	EEP	C17orf49	0.001927	-0.253	0.002439
ED_BM_normal_vs_HD	EEP	ATF6B	2.96889e-13	-0.2532	1.13001e-12
ED_BM_normal_vs_HD	EEP	TRMT2A	6.36268e-11	-0.25335	1.76172e-10
ED_BM_normal_vs_HD	EEP	B4GALT3	1.53577e-17	-0.25367	1.01733e-16
ED_BM_normal_vs_HD	EEP	CXADR	1.51416e-10	-0.25426	3.99834e-10
ED_BM_normal_vs_HD	EEP	CHMP6	4.10188e-16	-0.2546	2.30014e-15
ED_BM_normal_vs_HD	EEP	C17orf58	1.53207e-07	-0.25468	2.78809e-07
ED_BM_normal_vs_HD	EEP	NAP1L1	5.92559e-05	-0.25493	8.51539e-05
ED_BM_normal_vs_HD	EEP	KMT5C	4.06476e-14	-0.255	1.74284e-13
ED_BM_normal_vs_HD	EEP	GTF3A	1.47596e-05	-0.25512	2.23825e-05
ED_BM_normal_vs_HD	EEP	GDE1	4.93533e-08	-0.25633	9.47203e-08
ED_BM_normal_vs_HD	EEP	CYTH2	7.22962e-17	-0.2567	4.43931e-16
ED_BM_normal_vs_HD	EEP	TBCB	6.70314e-11	-0.25703	1.85091e-10
ED_BM_normal_vs_HD	EEP	F8A1	9.49304e-10	-0.25712	2.2394e-09
ED_BM_normal_vs_HD	EEP	UBE2J1	6.37247e-09	-0.25769	1.3575e-08
ED_BM_normal_vs_HD	EEP	NOP16	0.02343	-0.2577	0.02699
ED_BM_normal_vs_HD	EEP	C5orf24	9.37959e-09	-0.25828	1.9574e-08
ED_BM_normal_vs_HD	EEP	STARD3	1.84597e-14	-0.25861	8.29453e-14
ED_BM_normal_vs_HD	EEP	SMIM5	1.57915e-09	-0.25882	3.62924e-09
ED_BM_normal_vs_HD	EEP	TSR2	4.20777e-07	-0.25886	7.3615e-07
ED_BM_normal_vs_HD	EEP	RBM3	4.05268e-05	-0.25902	5.91202e-05
ED_BM_normal_vs_HD	EEP	DCTN2	0.013644	-0.25904	0.016062
ED_BM_normal_vs_HD	EEP	MT-CO1	5.36395e-05	-0.2592	7.73967e-05
ED_BM_normal_vs_HD	EEP	SOCS2	2.61823e-06	-0.25928	4.26011e-06
ED_BM_normal_vs_HD	EEP	AC092338.3	2.68684e-20	-0.25945	2.47129e-19
ED_BM_normal_vs_HD	EEP	TIMM50	0.004318	-0.25967	0.005328
ED_BM_normal_vs_HD	EEP	CD58	3.57603e-06	-0.26	5.74532e-06
ED_BM_normal_vs_HD	EEP	BCS1L	1.43431e-08	-0.26002	2.93394e-08
ED_BM_normal_vs_HD	EEP	NOB1	2.14936e-05	-0.26047	3.21412e-05
ED_BM_normal_vs_HD	EEP	ADIPOR1	6.10344e-07	-0.26055	1.05236e-06
ED_BM_normal_vs_HD	EEP	PPIE	2.02568e-05	-0.26074	3.03331e-05
ED_BM_normal_vs_HD	EEP	PPP1R2	1.51447e-09	-0.26074	3.48548e-09
ED_BM_normal_vs_HD	EEP	SERPINH1	5.02492e-10	-0.26117	1.23167e-09
ED_BM_normal_vs_HD	EEP	TMEM9B	0.028393	-0.26148	0.032496
ED_BM_normal_vs_HD	EEP	AIMP2	9.27122e-12	-0.26185	2.87082e-11
ED_BM_normal_vs_HD	EEP	FAM50A	3.45814e-11	-0.26269	9.886e-11
ED_BM_normal_vs_HD	EEP	TBL3	2.28472e-13	-0.26269	8.86442e-13
ED_BM_normal_vs_HD	EEP	ALG3	0.000135238	-0.26272	0.00018864
ED_BM_normal_vs_HD	EEP	MRPL24	1.7691e-06	-0.26322	2.92089e-06
ED_BM_normal_vs_HD	EEP	CAPZB	0.002455	-0.26356	0.003087
ED_BM_normal_vs_HD	EEP	PRNP	2.56532e-12	-0.26417	8.53328e-12
ED_BM_normal_vs_HD	EEP	PRKRA	9.53774e-08	-0.26438	1.7772e-07
ED_BM_normal_vs_HD	EEP	DUS3L	1.03174e-14	-0.2645	4.7902e-14
ED_BM_normal_vs_HD	EEP	CHID1	0.019303	-0.26514	0.022415
ED_BM_normal_vs_HD	EEP	EWSR1	0.001435	-0.26523	0.00184
ED_BM_normal_vs_HD	EEP	ITFG1	3.07939e-22	-0.26588	3.48183e-21
ED_BM_normal_vs_HD	EEP	BSCL2	8.07737e-10	-0.26619	1.92134e-09
ED_BM_normal_vs_HD	EEP	COQ9	5.06788e-10	-0.26659	1.24151e-09
ED_BM_normal_vs_HD	EEP	ERCC1	4.76901e-07	-0.26669	8.31124e-07
ED_BM_normal_vs_HD	EEP	EXOC7	7.71724e-15	-0.26669	3.63444e-14
ED_BM_normal_vs_HD	EEP	MOSPD1	1.88035e-06	-0.26771	3.09599e-06
ED_BM_normal_vs_HD	EEP	SEPHS2	8.19242e-06	-0.26795	1.27162e-05
ED_BM_normal_vs_HD	EEP	BRK1	0.006081	-0.26801	0.007404
ED_BM_normal_vs_HD	EEP	GINS2	0.000431806	-0.26845	0.000578446
ED_BM_normal_vs_HD	EEP	ATRAID	0.000552138	-0.26868	0.000732609
ED_BM_normal_vs_HD	EEP	TMEM14A	0.030112	-0.26879	0.034382
ED_BM_normal_vs_HD	EEP	CNBP	0.000384688	-0.26906	0.000517017
ED_BM_normal_vs_HD	EEP	PREB	2.27117e-10	-0.26957	5.84434e-10
ED_BM_normal_vs_HD	EEP	TSPO	9.15261e-07	-0.26959	1.55379e-06
ED_BM_normal_vs_HD	EEP	PPP2R5C	2.4558e-13	-0.26986	9.46805e-13
ED_BM_normal_vs_HD	EEP	APOL4	2.49304e-12	-0.27007	8.31395e-12
ED_BM_normal_vs_HD	EEP	RPL5	4.22993e-08	-0.2701	8.18165e-08
ED_BM_normal_vs_HD	EEP	ARF5	3.65068e-05	-0.27056	5.34461e-05
ED_BM_normal_vs_HD	EEP	YDJC	3.3988e-07	-0.27101	5.9974e-07
ED_BM_normal_vs_HD	EEP	HSD17B8	1.23155e-12	-0.27231	4.32592e-12
ED_BM_normal_vs_HD	EEP	SLC50A1	3.65675e-06	-0.27234	5.86905e-06
ED_BM_normal_vs_HD	EEP	GPBP1	1.17979e-09	-0.27264	2.74852e-09
ED_BM_normal_vs_HD	EEP	GID8	2.48201e-08	-0.27314	4.93168e-08
ED_BM_normal_vs_HD	EEP	CDKN3	5.30395e-05	-0.27344	7.65645e-05
ED_BM_normal_vs_HD	EEP	RASSF1	6.50123e-07	-0.27346	1.1179e-06
ED_BM_normal_vs_HD	EEP	TIMMDC1	7.69353e-11	-0.27374	2.10753e-10
ED_BM_normal_vs_HD	EEP	RNF145	4.47391e-05	-0.27387	6.50336e-05
ED_BM_normal_vs_HD	EEP	TPRA1	2.05436e-11	-0.27406	6.06186e-11
ED_BM_normal_vs_HD	EEP	PMP22	1.78915e-10	-0.27408	4.67647e-10
ED_BM_normal_vs_HD	EEP	SIRT2	2.86593e-14	-0.27409	1.25802e-13
ED_BM_normal_vs_HD	EEP	SPNS1	1.01799e-06	-0.27428	1.7207e-06
ED_BM_normal_vs_HD	EEP	KAT5	4.11129e-11	-0.2746	1.16466e-10
ED_BM_normal_vs_HD	EEP	HMGXB4	9.24182e-07	-0.27472	1.56832e-06
ED_BM_normal_vs_HD	EEP	POLR2C	0.000950661	-0.27507	0.001237
ED_BM_normal_vs_HD	EEP	MED10	0.002556	-0.27553	0.00321
ED_BM_normal_vs_HD	EEP	NPRL3	1.12931e-10	-0.27649	3.02657e-10
ED_BM_normal_vs_HD	EEP	PXMP2	0.000946455	-0.27665	0.001232
ED_BM_normal_vs_HD	EEP	PDLIM7	4.66582e-11	-0.27672	1.31324e-10
ED_BM_normal_vs_HD	EEP	DAZAP1	2.03587e-08	-0.27689	4.0842e-08
ED_BM_normal_vs_HD	EEP	COASY	3.09207e-05	-0.27716	4.55962e-05
ED_BM_normal_vs_HD	EEP	CLTB	2.13485e-08	-0.27727	4.27426e-08
ED_BM_normal_vs_HD	EEP	TERF2IP	3.29644e-05	-0.27727	4.84982e-05
ED_BM_normal_vs_HD	EEP	UBL7	1.52734e-15	-0.27728	8.01626e-15
ED_BM_normal_vs_HD	EEP	TEX264	2.35663e-12	-0.27764	7.88309e-12
ED_BM_normal_vs_HD	EEP	AARSD1	0.001282	-0.27787	0.001651
ED_BM_normal_vs_HD	EEP	TANGO2	3.90156e-05	-0.27845	5.70044e-05
ED_BM_normal_vs_HD	EEP	SART1	5.09606e-15	-0.27898	2.46591e-14
ED_BM_normal_vs_HD	EEP	RPS25	6.42085e-10	-0.27901	1.5478e-09
ED_BM_normal_vs_HD	EEP	PRR14	4.14434e-15	-0.27901	2.0412e-14
ED_BM_normal_vs_HD	EEP	RPL26	1.86459e-08	-0.27918	3.75783e-08
ED_BM_normal_vs_HD	EEP	MRPL50	3.05923e-10	-0.28015	7.72375e-10
ED_BM_normal_vs_HD	EEP	SUPT4H1	0.005781	-0.28025	0.007051
ED_BM_normal_vs_HD	EEP	OS9	9.84795e-12	-0.2804	3.03705e-11
ED_BM_normal_vs_HD	EEP	RCC1	2.66782e-06	-0.28072	4.3365e-06
ED_BM_normal_vs_HD	EEP	FPGS	1.75699e-12	-0.28073	6.01071e-12
ED_BM_normal_vs_HD	EEP	HBD	0.00688	-0.28097	0.008327
ED_BM_normal_vs_HD	EEP	CYB5R3	3.52301e-07	-0.28137	6.2042e-07
ED_BM_normal_vs_HD	EEP	NKTR	0.006802	-0.28144	0.008238
ED_BM_normal_vs_HD	EEP	MTERF2	2.37963e-09	-0.28155	5.34531e-09
ED_BM_normal_vs_HD	EEP	MAD1L1	6.50146e-10	-0.28185	1.56579e-09
ED_BM_normal_vs_HD	EEP	RPS27A	4.63055e-10	-0.28296	1.14098e-09
ED_BM_normal_vs_HD	EEP	ORMDL1	7.04802e-10	-0.28395	1.68998e-09
ED_BM_normal_vs_HD	EEP	RSU1	8.02905e-08	-0.28411	1.50851e-07
ED_BM_normal_vs_HD	EEP	OGFOD2	1.55905e-13	-0.28419	6.17218e-13
ED_BM_normal_vs_HD	EEP	DPM2	1.64711e-05	-0.28441	2.48746e-05
ED_BM_normal_vs_HD	EEP	RPS3A	1.61477e-08	-0.28473	3.28261e-08
ED_BM_normal_vs_HD	EEP	ABT1	1.15202e-08	-0.28477	2.38439e-08
ED_BM_normal_vs_HD	EEP	ATPAF2	2.0973e-13	-0.28491	8.1726e-13
ED_BM_normal_vs_HD	EEP	OGA	2.39526e-09	-0.28514	5.37765e-09
ED_BM_normal_vs_HD	EEP	VAMP7	2.4818e-15	-0.28543	1.26511e-14
ED_BM_normal_vs_HD	EEP	SNHG29	8.31349e-08	-0.28586	1.56083e-07
ED_BM_normal_vs_HD	EEP	TOX4	4.49373e-10	-0.2874	1.10977e-09
ED_BM_normal_vs_HD	EEP	DGCR6L	3.7059e-05	-0.28778	5.42241e-05
ED_BM_normal_vs_HD	EEP	TIMM22	2.79478e-07	-0.28896	4.96968e-07
ED_BM_normal_vs_HD	EEP	CZIB	2.63662e-15	-0.29012	1.33779e-14
ED_BM_normal_vs_HD	EEP	TOMM22	0.004928	-0.29013	0.006049
ED_BM_normal_vs_HD	EEP	ZNF714	1.1222e-12	-0.29027	3.95984e-12
ED_BM_normal_vs_HD	EEP	FLOT1	0.002179	-0.2905	0.002748
ED_BM_normal_vs_HD	EEP	MRFAP1	0.034462	-0.29051	0.039125
ED_BM_normal_vs_HD	EEP	DUSP23	0.000387269	-0.29094	0.000520433
ED_BM_normal_vs_HD	EEP	SNAPIN	1.00416e-09	-0.29114	2.36242e-09
ED_BM_normal_vs_HD	EEP	DDRGK1	7.48719e-08	-0.29141	1.41156e-07
ED_BM_normal_vs_HD	EEP	TOMM6	5.33736e-08	-0.29196	1.02003e-07
ED_BM_normal_vs_HD	EEP	SDHAF2	4.69397e-10	-0.29213	1.15617e-09
ED_BM_normal_vs_HD	EEP	CPVL	0.000130375	-0.29265	0.00018205
ED_BM_normal_vs_HD	EEP	MLF2	0.000962115	-0.2927	0.001251
ED_BM_normal_vs_HD	EEP	LBH	9.81415e-06	-0.29365	1.51349e-05
ED_BM_normal_vs_HD	EEP	NDUFV1	0.000488142	-0.29393	0.000650592
ED_BM_normal_vs_HD	EEP	AL031123.5	0.001108	-0.29489	0.001435
ED_BM_normal_vs_HD	EEP	BTF3	4.94057e-10	-0.29493	1.21258e-09
ED_BM_normal_vs_HD	EEP	ASNSD1	4.7122e-10	-0.29569	1.16001e-09
ED_BM_normal_vs_HD	EEP	TLE1	3.53156e-16	-0.29569	1.99534e-15
ED_BM_normal_vs_HD	EEP	DNTTIP1	6.1312e-11	-0.29723	1.70483e-10
ED_BM_normal_vs_HD	EEP	COQ8A	0.000459483	-0.29727	0.00061383
ED_BM_normal_vs_HD	EEP	DPP3	1.54319e-16	-0.2973	9.1379e-16
ED_BM_normal_vs_HD	EEP	CNPY3	1.20489e-09	-0.29764	2.80351e-09
ED_BM_normal_vs_HD	EEP	TMEM179B	9.37546e-09	-0.29778	1.95716e-08
ED_BM_normal_vs_HD	EEP	SCP2	4.7795e-06	-0.29785	7.57466e-06
ED_BM_normal_vs_HD	EEP	EPSTI1	3.88733e-10	-0.29787	9.68584e-10
ED_BM_normal_vs_HD	EEP	RPUSD3	3.97166e-07	-0.29815	6.96049e-07
ED_BM_normal_vs_HD	EEP	DECR2	2.00999e-12	-0.29956	6.8139e-12
ED_BM_normal_vs_HD	EEP	TMEM219	4.56773e-08	-0.29957	8.79998e-08
ED_BM_normal_vs_HD	EEP	OIP5	6.32751e-11	-0.29968	1.75347e-10
ED_BM_normal_vs_HD	EEP	JTB	2.38245e-08	-0.29985	4.74176e-08
ED_BM_normal_vs_HD	EEP	EEF1D	4.37964e-10	-0.30037	1.08302e-09
ED_BM_normal_vs_HD	EEP	IFT27	3.02621e-13	-0.30048	1.14982e-12
ED_BM_normal_vs_HD	EEP	GUSB	2.50823e-09	-0.30103	5.60633e-09
ED_BM_normal_vs_HD	EEP	MYL6	3.97881e-09	-0.30131	8.70059e-09
ED_BM_normal_vs_HD	EEP	MRPL49	6.74749e-09	-0.30156	1.43181e-08
ED_BM_normal_vs_HD	EEP	CTSL	1.8017e-10	-0.3022	4.70739e-10
ED_BM_normal_vs_HD	EEP	EMD	4.52864e-06	-0.30229	7.19536e-06
ED_BM_normal_vs_HD	EEP	PPAN	5.20718e-05	-0.30244	7.52339e-05
ED_BM_normal_vs_HD	EEP	VKORC1	4.95298e-05	-0.30251	7.17113e-05
ED_BM_normal_vs_HD	EEP	PYCR2	6.33745e-11	-0.30276	1.75585e-10
ED_BM_normal_vs_HD	EEP	WDR4	1.37557e-11	-0.30443	4.14662e-11
ED_BM_normal_vs_HD	EEP	WDR18	4.14941e-13	-0.30457	1.54877e-12
ED_BM_normal_vs_HD	EEP	CPSF4	1.97137e-08	-0.30465	3.96512e-08
ED_BM_normal_vs_HD	EEP	HMCES	7.40835e-15	-0.30496	3.49525e-14
ED_BM_normal_vs_HD	EEP	CDK10	4.10857e-09	-0.30574	8.96191e-09
ED_BM_normal_vs_HD	EEP	COPE	1.98982e-06	-0.30618	3.27008e-06
ED_BM_normal_vs_HD	EEP	TAF9	2.26983e-05	-0.30777	3.38962e-05
ED_BM_normal_vs_HD	EEP	MRPL10	3.73093e-10	-0.30783	9.31851e-10
ED_BM_normal_vs_HD	EEP	PMVK	5.00723e-10	-0.30861	1.22757e-09
ED_BM_normal_vs_HD	EEP	HERPUD1	1.58676e-08	-0.30863	3.22717e-08
ED_BM_normal_vs_HD	EEP	FAM174C	0.033496	-0.30876	0.03808
ED_BM_normal_vs_HD	EEP	UFD1	9.79413e-07	-0.30938	1.6584e-06
ED_BM_normal_vs_HD	EEP	NOL12	5.08384e-09	-0.30972	1.09725e-08
ED_BM_normal_vs_HD	EEP	GNL2	7.98282e-05	-0.30986	0.000113437
ED_BM_normal_vs_HD	EEP	SLC43A3	1.5683e-07	-0.3116	2.85178e-07
ED_BM_normal_vs_HD	EEP	ZNF622	1.95037e-09	-0.31164	4.43116e-09
ED_BM_normal_vs_HD	EEP	RBCK1	2.80262e-11	-0.31241	8.13076e-11
ED_BM_normal_vs_HD	EEP	TRAPPC4	8.70693e-06	-0.31312	1.34813e-05
ED_BM_normal_vs_HD	EEP	MTG1	7.68744e-10	-0.31329	1.83291e-09
ED_BM_normal_vs_HD	EEP	MORF4L2	0.011304	-0.3141	0.013401
ED_BM_normal_vs_HD	EEP	COMMD9	8.43425e-07	-0.31412	1.43704e-06
ED_BM_normal_vs_HD	EEP	SBDS	3.85113e-06	-0.3143	6.16293e-06
ED_BM_normal_vs_HD	EEP	NPC2	4.41697e-11	-0.31451	1.24668e-10
ED_BM_normal_vs_HD	EEP	HBB	0.002934	-0.31462	0.003666
ED_BM_normal_vs_HD	EEP	KCNN4	4.62003e-07	-0.31482	8.06016e-07
ED_BM_normal_vs_HD	EEP	ALKBH7	1.23669e-05	-0.31518	1.88698e-05
ED_BM_normal_vs_HD	EEP	ATP5F1B	7.15435e-09	-0.31518	1.51325e-08
ED_BM_normal_vs_HD	EEP	RPL14	9.85908e-12	-0.31591	3.03977e-11
ED_BM_normal_vs_HD	EEP	RNF26	3.2511e-14	-0.31646	1.41478e-13
ED_BM_normal_vs_HD	EEP	ACO2	2.67004e-10	-0.31656	6.78951e-10
ED_BM_normal_vs_HD	EEP	ZDHHC4	6.08498e-08	-0.31664	1.15731e-07
ED_BM_normal_vs_HD	EEP	CENPN	0.001455	-0.31713	0.001864
ED_BM_normal_vs_HD	EEP	TSPAN4	5.39446e-14	-0.31753	2.27285e-13
ED_BM_normal_vs_HD	EEP	NELFCD	0.001887	-0.31796	0.002392
ED_BM_normal_vs_HD	EEP	ARF1	0.00838	-0.31817	0.010073
ED_BM_normal_vs_HD	EEP	AAMP	2.49162e-06	-0.31831	4.06215e-06
ED_BM_normal_vs_HD	EEP	WDR13	1.55984e-17	-0.31891	1.03223e-16
ED_BM_normal_vs_HD	EEP	GTF3C5	4.63056e-08	-0.319	8.91188e-08
ED_BM_normal_vs_HD	EEP	PGRMC1	3.06772e-10	-0.31925	7.74369e-10
ED_BM_normal_vs_HD	EEP	PRDX5	7.51565e-06	-0.31943	1.17059e-05
ED_BM_normal_vs_HD	EEP	DMTN	2.30397e-13	-0.3205	8.93258e-13
ED_BM_normal_vs_HD	EEP	SELENOS	0.000687921	-0.32085	0.000904992
ED_BM_normal_vs_HD	EEP	BLVRB	2.09175e-07	-0.32091	3.75828e-07
ED_BM_normal_vs_HD	EEP	YEATS4	0.031892	-0.32092	0.036341
ED_BM_normal_vs_HD	EEP	SNRPN	1.25417e-06	-0.32179	2.10086e-06
ED_BM_normal_vs_HD	EEP	APMAP	2.06178e-09	-0.32204	4.66891e-09
ED_BM_normal_vs_HD	EEP	RHOG	0.001003	-0.32223	0.001303
ED_BM_normal_vs_HD	EEP	TADA3	4.69649e-10	-0.32252	1.15657e-09
ED_BM_normal_vs_HD	EEP	GSDMD	3.279e-12	-0.32264	1.07653e-11
ED_BM_normal_vs_HD	EEP	AURKB	0.000427395	-0.32296	0.00057283
ED_BM_normal_vs_HD	EEP	PPT1	1.40076e-05	-0.32326	2.12914e-05
ED_BM_normal_vs_HD	EEP	MTFP1	4.14842e-07	-0.32337	7.26056e-07
ED_BM_normal_vs_HD	EEP	CRLS1	0.007404	-0.32343	0.008935
ED_BM_normal_vs_HD	EEP	FAM215B	8.39777e-11	-0.32361	2.28659e-10
ED_BM_normal_vs_HD	EEP	DCAF11	0.004666	-0.32395	0.005743
ED_BM_normal_vs_HD	EEP	CLN6	1.19871e-05	-0.32407	1.83223e-05
ED_BM_normal_vs_HD	EEP	UBE2D3	9.20696e-08	-0.32413	1.71874e-07
ED_BM_normal_vs_HD	EEP	FUZ	1.87735e-13	-0.32435	7.35465e-13
ED_BM_normal_vs_HD	EEP	RPLP1	2.48262e-14	-0.32452	1.09822e-13
ED_BM_normal_vs_HD	EEP	PSMB7	1.96617e-07	-0.32475	3.537e-07
ED_BM_normal_vs_HD	EEP	CHMP2A	0.001328	-0.32526	0.001707
ED_BM_normal_vs_HD	EEP	EIF3H	2.39129e-09	-0.32534	5.37056e-09
ED_BM_normal_vs_HD	EEP	PNN	1.17164e-05	-0.32536	1.79272e-05
ED_BM_normal_vs_HD	EEP	FXYD5	0.000198935	-0.32548	0.000273561
ED_BM_normal_vs_HD	EEP	EIF3I	1.21445e-05	-0.3259	1.85477e-05
ED_BM_normal_vs_HD	EEP	GUK1	0.000107127	-0.32621	0.00015042
ED_BM_normal_vs_HD	EEP	LINC01133	1.35472e-07	-0.32658	2.48268e-07
ED_BM_normal_vs_HD	EEP	EIF3F	3.64664e-07	-0.32666	6.41574e-07
ED_BM_normal_vs_HD	EEP	TMEM222	1.74499e-10	-0.32711	4.56923e-10
ED_BM_normal_vs_HD	EEP	RPL18	6.82883e-14	-0.32741	2.83889e-13
ED_BM_normal_vs_HD	EEP	TRIP6	4.72651e-08	-0.32824	9.08986e-08
ED_BM_normal_vs_HD	EEP	UBA52	2.26326e-14	-0.32859	1.00559e-13
ED_BM_normal_vs_HD	EEP	RING1	1.12409e-17	-0.32882	7.5647e-17
ED_BM_normal_vs_HD	EEP	SERPINE2	5.24045e-05	-0.32898	7.56896e-05
ED_BM_normal_vs_HD	EEP	TSSC4	8.27499e-14	-0.32979	3.39702e-13
ED_BM_normal_vs_HD	EEP	GNB2	0.044081	-0.32984	0.049513
ED_BM_normal_vs_HD	EEP	PYM1	6.0205e-10	-0.33009	1.45934e-09
ED_BM_normal_vs_HD	EEP	PLEKHJ1	0.024052	-0.33051	0.027677
ED_BM_normal_vs_HD	EEP	SPAG7	5.90799e-16	-0.33054	3.24902e-15
ED_BM_normal_vs_HD	EEP	ARFIP2	5.43422e-21	-0.33074	5.36711e-20
ED_BM_normal_vs_HD	EEP	PPDPF	2.62283e-09	-0.33086	5.84753e-09
ED_BM_normal_vs_HD	EEP	RPL38	9.80056e-13	-0.33114	3.48642e-12
ED_BM_normal_vs_HD	EEP	CFL1	1.28913e-10	-0.33138	3.43105e-10
ED_BM_normal_vs_HD	EEP	MCRIP2	0.000468131	-0.33246	0.000624809
ED_BM_normal_vs_HD	EEP	POLR2E	0.017562	-0.33456	0.020471
ED_BM_normal_vs_HD	EEP	CTSA	5.16068e-09	-0.33508	1.11255e-08
ED_BM_normal_vs_HD	EEP	SNX17	2.70221e-06	-0.33598	4.39075e-06
ED_BM_normal_vs_HD	EEP	CENPM	6.82778e-06	-0.33713	1.06649e-05
ED_BM_normal_vs_HD	EEP	CCS	3.12533e-07	-0.33894	5.5327e-07
ED_BM_normal_vs_HD	EEP	CYREN	9.62426e-11	-0.33904	2.60165e-10
ED_BM_normal_vs_HD	EEP	MARCKSL1	0.003518	-0.33942	0.004372
ED_BM_normal_vs_HD	EEP	SPHK1	4.3934e-19	-0.33968	3.49024e-18
ED_BM_normal_vs_HD	EEP	LSM10	1.74118e-09	-0.34025	3.98279e-09
ED_BM_normal_vs_HD	EEP	HMG20B	1.03591e-08	-0.34027	2.15222e-08
ED_BM_normal_vs_HD	EEP	DOHH	6.35038e-12	-0.34047	2.00703e-11
ED_BM_normal_vs_HD	EEP	UCP2	0.036756	-0.34066	0.041595
ED_BM_normal_vs_HD	EEP	POLDIP2	0.025766	-0.34095	0.029582
ED_BM_normal_vs_HD	EEP	RCN1	2.7943e-07	-0.34128	4.96949e-07
ED_BM_normal_vs_HD	EEP	MPST	6.58847e-06	-0.34218	1.03071e-05
ED_BM_normal_vs_HD	EEP	ACOT7	8.33166e-13	-0.34237	2.98901e-12
ED_BM_normal_vs_HD	EEP	TMEM59	0.000261231	-0.34256	0.000355869
ED_BM_normal_vs_HD	EEP	BLOC1S2	6.07314e-10	-0.34262	1.4702e-09
ED_BM_normal_vs_HD	EEP	PRELID1	1.3097e-08	-0.34287	2.69248e-08
ED_BM_normal_vs_HD	EEP	NECAP2	0.008159	-0.34305	0.009815
ED_BM_normal_vs_HD	EEP	ACHE	2.28125e-12	-0.34402	7.6563e-12
ED_BM_normal_vs_HD	EEP	RIC8A	4.40337e-14	-0.34418	1.87576e-13
ED_BM_normal_vs_HD	EEP	HMGN4	1.1778e-09	-0.34454	2.74437e-09
ED_BM_normal_vs_HD	EEP	PNRC1	0.000886676	-0.34498	0.001156
ED_BM_normal_vs_HD	EEP	UBL4A	1.85758e-08	-0.34528	3.74542e-08
ED_BM_normal_vs_HD	EEP	CENPV	0.001322	-0.34601	0.0017
ED_BM_normal_vs_HD	EEP	EMC10	5.81491e-10	-0.34645	1.41316e-09
ED_BM_normal_vs_HD	EEP	NDUFA6	7.79188e-05	-0.34666	0.000110856
ED_BM_normal_vs_HD	EEP	DNAJC9	1.22502e-08	-0.34691	2.52752e-08
ED_BM_normal_vs_HD	EEP	BAD	2.1277e-07	-0.34695	3.8213e-07
ED_BM_normal_vs_HD	EEP	N4BP2L1	2.32748e-09	-0.34726	5.23387e-09
ED_BM_normal_vs_HD	EEP	KCNH2	0.000472475	-0.34726	0.000630351
ED_BM_normal_vs_HD	EEP	RPS27	3.90964e-14	-0.34745	1.68182e-13
ED_BM_normal_vs_HD	EEP	RAB13	0.000165139	-0.34747	0.000228549
ED_BM_normal_vs_HD	EEP	FHL2	0.021598	-0.34763	0.024959
ED_BM_normal_vs_HD	EEP	SLC39A3	0.00060828	-0.34777	0.000803849
ED_BM_normal_vs_HD	EEP	ERG28	4.45292e-06	-0.34818	7.08105e-06
ED_BM_normal_vs_HD	EEP	ANAPC13	7.72623e-08	-0.34853	1.45432e-07
ED_BM_normal_vs_HD	EEP	NDUFA9	1.76259e-05	-0.3487	2.65512e-05
ED_BM_normal_vs_HD	EEP	DEDD2	2.00135e-12	-0.34885	6.7899e-12
ED_BM_normal_vs_HD	EEP	MRPL28	0.000780736	-0.349	0.001022
ED_BM_normal_vs_HD	EEP	DMAC2	1.35912e-10	-0.3498	3.60928e-10
ED_BM_normal_vs_HD	EEP	DNAJA4	1.67876e-10	-0.35015	4.40635e-10
ED_BM_normal_vs_HD	EEP	FBXO7	1.15459e-10	-0.35027	3.08989e-10
ED_BM_normal_vs_HD	EEP	TOP1MT	2.28117e-10	-0.35031	5.86433e-10
ED_BM_normal_vs_HD	EEP	GPS1	1.65192e-08	-0.3513	3.35137e-08
ED_BM_normal_vs_HD	EEP	PSMD4	0.004671	-0.35148	0.005749
ED_BM_normal_vs_HD	EEP	PPIL1	2.21928e-07	-0.35197	3.98196e-07
ED_BM_normal_vs_HD	EEP	PSMG3	0.017229	-0.35221	0.020096
ED_BM_normal_vs_HD	EEP	TIMM17A	6.49588e-09	-0.35368	1.38155e-08
ED_BM_normal_vs_HD	EEP	TAF6	1.17404e-11	-0.35442	3.57942e-11
ED_BM_normal_vs_HD	EEP	CD59	0.003513	-0.35448	0.004366
ED_BM_normal_vs_HD	EEP	TESC	0.002564	-0.35467	0.003219
ED_BM_normal_vs_HD	EEP	CHAF1A	4.35363e-08	-0.35645	8.41222e-08
ED_BM_normal_vs_HD	EEP	APEH	0.001385	-0.35747	0.001776
ED_BM_normal_vs_HD	EEP	TPD52L2	1.13179e-07	-0.3576	2.09255e-07
ED_BM_normal_vs_HD	EEP	BCL2L12	7.25643e-10	-0.35806	1.73773e-09
ED_BM_normal_vs_HD	EEP	POLD1	1.65416e-13	-0.35808	6.53689e-13
ED_BM_normal_vs_HD	EEP	DPCD	1.68094e-11	-0.35827	5.0096e-11
ED_BM_normal_vs_HD	EEP	TFR2	0.029883	-0.35874	0.03413
ED_BM_normal_vs_HD	EEP	IMPDH2	1.52244e-05	-0.35911	2.30581e-05
ED_BM_normal_vs_HD	EEP	FAM178B	1.54851e-05	-0.35929	2.34422e-05
ED_BM_normal_vs_HD	EEP	NAA10	0.001098	-0.35988	0.001422
ED_BM_normal_vs_HD	EEP	RPP21	3.79745e-06	-0.36012	6.08148e-06
ED_BM_normal_vs_HD	EEP	POLR3H	2.68511e-07	-0.3602	4.77984e-07
ED_BM_normal_vs_HD	EEP	IFRD2	0.007077	-0.36024	0.008558
ED_BM_normal_vs_HD	EEP	CHMP1B	7.93203e-07	-0.36089	1.35411e-06
ED_BM_normal_vs_HD	EEP	SLC25A38	1.12584e-08	-0.36098	2.33242e-08
ED_BM_normal_vs_HD	EEP	PSMC5	0.006181	-0.36237	0.007521
ED_BM_normal_vs_HD	EEP	AKT1S1	8.96885e-14	-0.3629	3.66465e-13
ED_BM_normal_vs_HD	EEP	RANBP1	5.73017e-12	-0.36352	1.82331e-11
ED_BM_normal_vs_HD	EEP	PCGF5	1.76426e-12	-0.3636	6.0339e-12
ED_BM_normal_vs_HD	EEP	PLP2	9.30696e-08	-0.36372	1.73642e-07
ED_BM_normal_vs_HD	EEP	GMPR	0.000171511	-0.36414	0.000237193
ED_BM_normal_vs_HD	EEP	LIMD2	1.73936e-10	-0.3642	4.55631e-10
ED_BM_normal_vs_HD	EEP	HDHD3	1.57359e-06	-0.36421	2.61156e-06
ED_BM_normal_vs_HD	EEP	ARPC4	8.24252e-05	-0.365	0.000116976
ED_BM_normal_vs_HD	EEP	NOC2L	5.34731e-12	-0.3652	1.7077e-11
ED_BM_normal_vs_HD	EEP	ACY1	1.57979e-08	-0.36522	3.21447e-08
ED_BM_normal_vs_HD	EEP	RUVBL2	0.003879	-0.3664	0.004806
ED_BM_normal_vs_HD	EEP	GLUL	0.020104	-0.36662	0.023308
ED_BM_normal_vs_HD	EEP	ASF1B	4.37397e-12	-0.36684	1.41303e-11
ED_BM_normal_vs_HD	EEP	DNPEP	1.43346e-07	-0.36714	2.61965e-07
ED_BM_normal_vs_HD	EEP	RPL11	1.43455e-16	-0.36718	8.51383e-16
ED_BM_normal_vs_HD	EEP	TMEM14C	1.28328e-10	-0.36756	3.41686e-10
ED_BM_normal_vs_HD	EEP	EIPR1	1.05458e-15	-0.36764	5.62045e-15
ED_BM_normal_vs_HD	EEP	CLPTM1	6.8795e-15	-0.36787	3.26926e-14
ED_BM_normal_vs_HD	EEP	RPL23	2.6726e-15	-0.36792	1.35552e-14
ED_BM_normal_vs_HD	EEP	HSD17B10	0.000127142	-0.36986	0.000177725
ED_BM_normal_vs_HD	EEP	TMED1	2.25083e-17	-0.37046	1.46511e-16
ED_BM_normal_vs_HD	EEP	SNX3	6.11445e-13	-0.37054	2.23764e-12
ED_BM_normal_vs_HD	EEP	FEN1	0.00057111	-0.37117	0.000756406
ED_BM_normal_vs_HD	EEP	MRPS18A	3.66492e-08	-0.37165	7.13934e-08
ED_BM_normal_vs_HD	EEP	TSPAN13	0.002482	-0.37192	0.00312
ED_BM_normal_vs_HD	EEP	B3GALNT1	1.62127e-09	-0.3728	3.72018e-09
ED_BM_normal_vs_HD	EEP	TOR3A	1.65986e-12	-0.37417	5.70212e-12
ED_BM_normal_vs_HD	EEP	UFC1	3.64451e-05	-0.37523	5.33616e-05
ED_BM_normal_vs_HD	EEP	PQBP1	0.016335	-0.37633	0.019094
ED_BM_normal_vs_HD	EEP	RBM42	3.64269e-06	-0.3776	5.84864e-06
ED_BM_normal_vs_HD	EEP	TBCC	1.07015e-21	-0.3776	1.13652e-20
ED_BM_normal_vs_HD	EEP	PCNA	2.86076e-05	-0.37798	4.234e-05
ED_BM_normal_vs_HD	EEP	COX4I1	2.47328e-16	-0.37919	1.42404e-15
ED_BM_normal_vs_HD	EEP	TPM1	0.001063	-0.37923	0.001378
ED_BM_normal_vs_HD	EEP	GAS5	7.36364e-07	-0.37965	1.26151e-06
ED_BM_normal_vs_HD	EEP	EIF3D	0.000176838	-0.37988	0.00024438
ED_BM_normal_vs_HD	EEP	STOM	1.52e-07	-0.38002	2.76719e-07
ED_BM_normal_vs_HD	EEP	HLA-A	0.000294204	-0.38068	0.000398593
ED_BM_normal_vs_HD	EEP	FECH	0.017813	-0.38155	0.020755
ED_BM_normal_vs_HD	EEP	EMC4	0.032876	-0.38169	0.037411
ED_BM_normal_vs_HD	EEP	QTRT1	2.16818e-06	-0.38275	3.55339e-06
ED_BM_normal_vs_HD	EEP	FTL	1.36809e-07	-0.38308	2.50474e-07
ED_BM_normal_vs_HD	EEP	RILP	2.69674e-06	-0.38481	4.38287e-06
ED_BM_normal_vs_HD	EEP	GYPB	0.00046024	-0.38489	0.000614778
ED_BM_normal_vs_HD	EEP	LAPTM5	0.000369135	-0.38578	0.000496827
ED_BM_normal_vs_HD	EEP	BCL7B	8.9194e-13	-0.38594	3.18592e-12
ED_BM_normal_vs_HD	EEP	SOD1	2.56144e-15	-0.38626	1.30317e-14
ED_BM_normal_vs_HD	EEP	ACTG1	0.013984	-0.38664	0.01645
ED_BM_normal_vs_HD	EEP	RPL37A	4.48711e-18	-0.38704	3.1489e-17
ED_BM_normal_vs_HD	EEP	G0S2	1.19036e-34	-0.38826	4.80392e-33
ED_BM_normal_vs_HD	EEP	RPA1	8.42495e-09	-0.38873	1.76774e-08
ED_BM_normal_vs_HD	EEP	ANAPC11	0.007458	-0.38877	0.008998
ED_BM_normal_vs_HD	EEP	ALG5	1.74473e-07	-0.38908	3.15814e-07
ED_BM_normal_vs_HD	EEP	AC004687.1	4.42457e-24	-0.38937	6.03878e-23
ED_BM_normal_vs_HD	EEP	PSMF1	0.006076	-0.38985	0.007399
ED_BM_normal_vs_HD	EEP	HAUS4	9.507e-08	-0.39004	1.77197e-07
ED_BM_normal_vs_HD	EEP	MED4	3.11311e-06	-0.39071	5.03038e-06
ED_BM_normal_vs_HD	EEP	INTS11	5.06494e-15	-0.39108	2.45407e-14
ED_BM_normal_vs_HD	EEP	EPB41L4A-AS1	1.9634e-10	-0.39171	5.09868e-10
ED_BM_normal_vs_HD	EEP	DBNL	9.35119e-09	-0.39224	1.95272e-08
ED_BM_normal_vs_HD	EEP	YJU2	7.63849e-17	-0.39277	4.66852e-16
ED_BM_normal_vs_HD	EEP	EIF3L	1.6178e-07	-0.39281	2.93608e-07
ED_BM_normal_vs_HD	EEP	MT-CO3	2.57778e-07	-0.39285	4.5994e-07
ED_BM_normal_vs_HD	EEP	ASCC2	3.15971e-08	-0.39293	6.20678e-08
ED_BM_normal_vs_HD	EEP	EIF4H	0.008398	-0.39348	0.010092
ED_BM_normal_vs_HD	EEP	HAGH	0.004542	-0.39379	0.005594
ED_BM_normal_vs_HD	EEP	PPP2R1A	0.000104683	-0.39381	0.000147131
ED_BM_normal_vs_HD	EEP	RPL7A	2.07398e-17	-0.39391	1.35605e-16
ED_BM_normal_vs_HD	EEP	RHCE	1.28281e-15	-0.39444	6.78987e-15
ED_BM_normal_vs_HD	EEP	TMEM165	0.01163	-0.39459	0.013774
ED_BM_normal_vs_HD	EEP	ST6GALNAC4	4.50626e-08	-0.39491	8.69178e-08
ED_BM_normal_vs_HD	EEP	LSM14A	6.34061e-05	-0.39533	9.07502e-05
ED_BM_normal_vs_HD	EEP	ECH1	5.23974e-08	-0.39569	1.00298e-07
ED_BM_normal_vs_HD	EEP	CFAP20	1.39613e-07	-0.39634	2.55357e-07
ED_BM_normal_vs_HD	EEP	PRDX2	5.65484e-07	-0.39666	9.79256e-07
ED_BM_normal_vs_HD	EEP	GNA15	2.86736e-09	-0.39668	6.36782e-09
ED_BM_normal_vs_HD	EEP	YIPF2	6.16582e-11	-0.39807	1.71323e-10
ED_BM_normal_vs_HD	EEP	SDF4	1.18664e-05	-0.39839	1.81483e-05
ED_BM_normal_vs_HD	EEP	SQOR	8.9484e-16	-0.39849	4.81803e-15
ED_BM_normal_vs_HD	EEP	C19orf53	2.22353e-09	-0.3996	5.01356e-09
ED_BM_normal_vs_HD	EEP	SAE1	3.15368e-12	-0.39977	1.03668e-11
ED_BM_normal_vs_HD	EEP	PFN1	1.61871e-12	-0.40034	5.57245e-12
ED_BM_normal_vs_HD	EEP	CCNL1	1.53253e-06	-0.40044	2.54567e-06
ED_BM_normal_vs_HD	EEP	ICAM2	1.23342e-08	-0.40114	2.54404e-08
ED_BM_normal_vs_HD	EEP	FASTK	2.78943e-13	-0.40163	1.06758e-12
ED_BM_normal_vs_HD	EEP	CCNE1	5.32777e-06	-0.4018	8.41308e-06
ED_BM_normal_vs_HD	EEP	BCKDK	2.16257e-19	-0.40365	1.78392e-18
ED_BM_normal_vs_HD	EEP	FBL	7.68168e-11	-0.40415	2.10472e-10
ED_BM_normal_vs_HD	EEP	CENPT	2.09469e-16	-0.40497	1.21674e-15
ED_BM_normal_vs_HD	EEP	CDK2	1.73921e-08	-0.40508	3.52138e-08
ED_BM_normal_vs_HD	EEP	ATAD3A	3.50766e-08	-0.40647	6.85539e-08
ED_BM_normal_vs_HD	EEP	DLST	1.60739e-14	-0.40648	7.27737e-14
ED_BM_normal_vs_HD	EEP	YIF1A	3.22396e-11	-0.40711	9.26907e-11
ED_BM_normal_vs_HD	EEP	NOSIP	2.78044e-05	-0.40774	4.12024e-05
ED_BM_normal_vs_HD	EEP	DPM1	0.003199	-0.40777	0.003986
ED_BM_normal_vs_HD	EEP	LAPTM4A	3.08687e-06	-0.40798	4.99044e-06
ED_BM_normal_vs_HD	EEP	HTRA2	0.000282844	-0.40802	0.000383559
ED_BM_normal_vs_HD	EEP	MPC2	2.99513e-11	-0.40834	8.65479e-11
ED_BM_normal_vs_HD	EEP	NCAPH2	1.88282e-14	-0.40929	8.44852e-14
ED_BM_normal_vs_HD	EEP	ZNF428	0.005846	-0.41043	0.007128
ED_BM_normal_vs_HD	EEP	PSENEN	9.94385e-08	-0.41169	1.84867e-07
ED_BM_normal_vs_HD	EEP	HES6	0.000462865	-0.4118	0.000618033
ED_BM_normal_vs_HD	EEP	APOE	1.77326e-05	-0.41184	2.67089e-05
ED_BM_normal_vs_HD	EEP	BSDC1	7.72942e-15	-0.41215	3.63757e-14
ED_BM_normal_vs_HD	EEP	HPS1	0.001855	-0.41221	0.002352
ED_BM_normal_vs_HD	EEP	SIGMAR1	0.001542	-0.41269	0.001969
ED_BM_normal_vs_HD	EEP	SLC2A1	7.82417e-08	-0.41283	1.47212e-07
ED_BM_normal_vs_HD	EEP	WDR45	4.32147e-14	-0.41357	1.84386e-13
ED_BM_normal_vs_HD	EEP	ZNF511	2.41624e-05	-0.41492	3.6017e-05
ED_BM_normal_vs_HD	EEP	MYL4	0.013526	-0.41785	0.015933
ED_BM_normal_vs_HD	EEP	PUS1	1.82164e-07	-0.4184	3.28918e-07
ED_BM_normal_vs_HD	EEP	MEST	9.21711e-09	-0.41866	1.92656e-08
ED_BM_normal_vs_HD	EEP	EI24	0.000977499	-0.41968	0.00127
ED_BM_normal_vs_HD	EEP	CHMP4B	3.31642e-06	-0.4209	5.34179e-06
ED_BM_normal_vs_HD	EEP	GSTO1	1.31723e-05	-0.4212	2.00612e-05
ED_BM_normal_vs_HD	EEP	COMMD4	6.00902e-10	-0.42137	1.45683e-09
ED_BM_normal_vs_HD	EEP	MLST8	1.4684e-10	-0.42189	3.88611e-10
ED_BM_normal_vs_HD	EEP	MRPL23	0.001522	-0.42217	0.001945
ED_BM_normal_vs_HD	EEP	OAZ2	5.38785e-23	-0.42218	6.55538e-22
ED_BM_normal_vs_HD	EEP	COX11	1.79775e-05	-0.42241	2.70716e-05
ED_BM_normal_vs_HD	EEP	MYLIP	4.90817e-17	-0.42244	3.08608e-16
ED_BM_normal_vs_HD	EEP	ALAD	4.60679e-05	-0.42259	6.68466e-05
ED_BM_normal_vs_HD	EEP	STXBP2	3.74388e-13	-0.42378	1.4042e-12
ED_BM_normal_vs_HD	EEP	ISOC2	9.49786e-05	-0.42477	0.00013395
ED_BM_normal_vs_HD	EEP	DNPH1	0.000258717	-0.42528	0.000352627
ED_BM_normal_vs_HD	EEP	DDX54	2.9969e-06	-0.42537	4.85336e-06
ED_BM_normal_vs_HD	EEP	TMEM109	3.56752e-06	-0.428	5.73357e-06
ED_BM_normal_vs_HD	EEP	SRSF2	4.24808e-15	-0.42827	2.08838e-14
ED_BM_normal_vs_HD	EEP	PTOV1	2.85311e-06	-0.42846	4.6262e-06
ED_BM_normal_vs_HD	EEP	RPS15A	1.95588e-18	-0.42893	1.44039e-17
ED_BM_normal_vs_HD	EEP	B2M	1.0693e-06	-0.42927	1.80315e-06
ED_BM_normal_vs_HD	EEP	URM1	0.000955283	-0.42975	0.001243
ED_BM_normal_vs_HD	EEP	DUSP1	8.52337e-06	-0.43048	1.32158e-05
ED_BM_normal_vs_HD	EEP	C19orf48	0.00075726	-0.43053	0.000992826
ED_BM_normal_vs_HD	EEP	GGH	2.96132e-05	-0.43077	4.37542e-05
ED_BM_normal_vs_HD	EEP	BOP1	7.94739e-07	-0.43107	1.3563e-06
ED_BM_normal_vs_HD	EEP	UROD	5.58312e-14	-0.43132	2.34706e-13
ED_BM_normal_vs_HD	EEP	SEC13	3.62981e-06	-0.43204	5.82867e-06
ED_BM_normal_vs_HD	EEP	EEF1A1	9.15236e-22	-0.43403	9.79139e-21
ED_BM_normal_vs_HD	EEP	SRSF5	9.47149e-09	-0.43419	1.97532e-08
ED_BM_normal_vs_HD	EEP	SNCA	2.44537e-05	-0.43435	3.64389e-05
ED_BM_normal_vs_HD	EEP	SCAND1	0.000921247	-0.43464	0.0012
ED_BM_normal_vs_HD	EEP	DAZAP2	3.41911e-05	-0.43489	5.02071e-05
ED_BM_normal_vs_HD	EEP	TOR2A	7.92057e-17	-0.43586	4.83192e-16
ED_BM_normal_vs_HD	EEP	EIF1	1.42728e-19	-0.43618	1.20464e-18
ED_BM_normal_vs_HD	EEP	RNF139	2.50847e-12	-0.43653	8.36327e-12
ED_BM_normal_vs_HD	EEP	TRABD	7.18334e-08	-0.43843	1.3572e-07
ED_BM_normal_vs_HD	EEP	PRPF31	2.78924e-06	-0.43992	4.5288e-06
ED_BM_normal_vs_HD	EEP	PEF1	4.73062e-12	-0.44381	1.52075e-11
ED_BM_normal_vs_HD	EEP	CMBL	8.06575e-05	-0.44395	0.000114579
ED_BM_normal_vs_HD	EEP	RBM4	0.003197	-0.44406	0.003984
ED_BM_normal_vs_HD	EEP	CHTOP	5.1477e-07	-0.44452	8.94741e-07
ED_BM_normal_vs_HD	EEP	LSM1	3.72533e-06	-0.44582	5.97256e-06
ED_BM_normal_vs_HD	EEP	RMDN3	5.1865e-10	-0.44865	1.26914e-09
ED_BM_normal_vs_HD	EEP	SNF8	0.001215	-0.44907	0.001568
ED_BM_normal_vs_HD	EEP	GEMIN7	2.82492e-08	-0.44965	5.57719e-08
ED_BM_normal_vs_HD	EEP	PSMD3	5.91181e-05	-0.45108	8.49745e-05
ED_BM_normal_vs_HD	EEP	COPS6	1.3971e-05	-0.45134	2.12407e-05
ED_BM_normal_vs_HD	EEP	PISD	2.81437e-09	-0.45175	6.25862e-09
ED_BM_normal_vs_HD	EEP	NFKBIA	1.23703e-12	-0.45192	4.34287e-12
ED_BM_normal_vs_HD	EEP	NUCB1	2.98382e-05	-0.45238	4.40767e-05
ED_BM_normal_vs_HD	EEP	DDX28	3.3243e-13	-0.45404	1.25725e-12
ED_BM_normal_vs_HD	EEP	KEAP1	1.98203e-06	-0.45539	3.25768e-06
ED_BM_normal_vs_HD	EEP	REC8	1.25457e-10	-0.45542	3.34586e-10
ED_BM_normal_vs_HD	EEP	RAB5C	8.39829e-05	-0.45654	0.000119096
ED_BM_normal_vs_HD	EEP	RNF7	1.15546e-07	-0.45759	2.1342e-07
ED_BM_normal_vs_HD	EEP	LAGE3	2.4946e-05	-0.46202	3.71513e-05
ED_BM_normal_vs_HD	EEP	RBM14	2.35053e-09	-0.46412	5.28357e-09
ED_BM_normal_vs_HD	EEP	KIF22	0.000310715	-0.46419	0.000420312
ED_BM_normal_vs_HD	EEP	AP3S1	8.49337e-13	-0.46484	3.04452e-12
ED_BM_normal_vs_HD	EEP	CDCA4	0.001053	-0.46568	0.001366
ED_BM_normal_vs_HD	EEP	AK3	2.02801e-06	-0.4657	3.33159e-06
ED_BM_normal_vs_HD	EEP	LMAN2	0.002875	-0.4671	0.003596
ED_BM_normal_vs_HD	EEP	LAMTOR1	4.53372e-05	-0.46869	6.58301e-05
ED_BM_normal_vs_HD	EEP	CLIC1	0.001764	-0.46994	0.002241
ED_BM_normal_vs_HD	EEP	TMEM11	2.97308e-13	-0.4709	1.13127e-12
ED_BM_normal_vs_HD	EEP	NDUFA8	1.9763e-08	-0.47518	3.97381e-08
ED_BM_normal_vs_HD	EEP	CITED2	6.0077e-05	-0.47599	8.6249e-05
ED_BM_normal_vs_HD	EEP	CDK5RAP3	1.32034e-12	-0.47641	4.61432e-12
ED_BM_normal_vs_HD	EEP	SLC38A5	0.001459	-0.477	0.001869
ED_BM_normal_vs_HD	EEP	RPS6KB2	2.54214e-09	-0.47881	5.67923e-09
ED_BM_normal_vs_HD	EEP	TUSC2	9.82439e-10	-0.47978	2.31382e-09
ED_BM_normal_vs_HD	EEP	PIN1	0.000626426	-0.48265	0.000826829
ED_BM_normal_vs_HD	EEP	RNF114	5.16569e-07	-0.48337	8.97511e-07
ED_BM_normal_vs_HD	EEP	CD82	9.13434e-05	-0.48412	0.000129046
ED_BM_normal_vs_HD	EEP	KLHDC3	0.001007	-0.48633	0.001307
ED_BM_normal_vs_HD	EEP	RPL9	1.00956e-29	-0.48681	2.43408e-28
ED_BM_normal_vs_HD	EEP	RPS5	8.33908e-24	-0.48709	1.10369e-22
ED_BM_normal_vs_HD	EEP	CCDC12	0.000424602	-0.48779	0.000569319
ED_BM_normal_vs_HD	EEP	ZDHHC12	1.22812e-18	-0.48861	9.2842e-18
ED_BM_normal_vs_HD	EEP	RPL35	1.73696e-27	-0.48887	3.42586e-26
ED_BM_normal_vs_HD	EEP	ARL4A	1.43197e-08	-0.48911	2.93006e-08
ED_BM_normal_vs_HD	EEP	ATPAF1	2.04904e-09	-0.48918	4.64406e-09
ED_BM_normal_vs_HD	EEP	CAPN1	1.27543e-10	-0.49287	3.39804e-10
ED_BM_normal_vs_HD	EEP	HBA1	0.020351	-0.4964	0.023584
ED_BM_normal_vs_HD	EEP	SELENOH	3.88564e-22	-0.49683	4.34106e-21
ED_BM_normal_vs_HD	EEP	STK25	0.000226288	-0.49724	0.00030965
ED_BM_normal_vs_HD	EEP	MIEN1	3.3003e-05	-0.49769	4.85422e-05
ED_BM_normal_vs_HD	EEP	MT-ND6	3.39234e-16	-0.49772	1.92448e-15
ED_BM_normal_vs_HD	EEP	FSCN1	4.30782e-15	-0.49868	2.11457e-14
ED_BM_normal_vs_HD	EEP	APH1A	1.8249e-12	-0.49924	6.22184e-12
ED_BM_normal_vs_HD	EEP	TUFM	6.38353e-11	-0.50061	1.76712e-10
ED_BM_normal_vs_HD	EEP	CKS1B	8.85363e-05	-0.50064	0.000125269
ED_BM_normal_vs_HD	EEP	CCNG1	9.12491e-05	-0.50132	0.000128926
ED_BM_normal_vs_HD	EEP	LRPAP1	6.53807e-08	-0.50193	1.23939e-07
ED_BM_normal_vs_HD	EEP	SLC3A2	0.00016471	-0.50227	0.000228051
ED_BM_normal_vs_HD	EEP	SMIM30	2.39071e-10	-0.50473	6.13031e-10
ED_BM_normal_vs_HD	EEP	HK1	4.49321e-05	-0.50546	6.52779e-05
ED_BM_normal_vs_HD	EEP	LSM4	7.63071e-12	-0.50547	2.38467e-11
ED_BM_normal_vs_HD	EEP	RPL29	2.82094e-28	-0.50824	5.99666e-27
ED_BM_normal_vs_HD	EEP	EGLN2	8.52746e-06	-0.50833	1.32206e-05
ED_BM_normal_vs_HD	EEP	MRPS11	1.30609e-06	-0.51006	2.18391e-06
ED_BM_normal_vs_HD	EEP	PSMD9	0.000775902	-0.51081	0.001016
ED_BM_normal_vs_HD	EEP	CYTL1	0.000102612	-0.51192	0.000144344
ED_BM_normal_vs_HD	EEP	MPDU1	0.000746849	-0.51282	0.000979861
ED_BM_normal_vs_HD	EEP	DNAJB11	1.08852e-06	-0.51356	1.83392e-06
ED_BM_normal_vs_HD	EEP	NSFL1C	3.24022e-09	-0.51414	7.16071e-09
ED_BM_normal_vs_HD	EEP	PMF1	6.97168e-08	-0.51655	1.31911e-07
ED_BM_normal_vs_HD	EEP	TUBA1A	6.39131e-15	-0.51655	3.05275e-14
ED_BM_normal_vs_HD	EEP	RNF126	5.02259e-06	-0.5166	7.94455e-06
ED_BM_normal_vs_HD	EEP	MPG	1.90998e-09	-0.51719	4.34617e-09
ED_BM_normal_vs_HD	EEP	RPL13	1.64877e-33	-0.51748	6.0575e-32
ED_BM_normal_vs_HD	EEP	TMBIM1	1.28909e-19	-0.5175	1.09719e-18
ED_BM_normal_vs_HD	EEP	ATP1B3	7.68112e-06	-0.5194	1.1955e-05
ED_BM_normal_vs_HD	EEP	FAH	2.52942e-07	-0.52047	4.51433e-07
ED_BM_normal_vs_HD	EEP	SELENBP1	2.06392e-11	-0.52078	6.08733e-11
ED_BM_normal_vs_HD	EEP	STOML2	2.59437e-08	-0.5232	5.14325e-08
ED_BM_normal_vs_HD	EEP	YPEL5	1.08406e-19	-0.52371	9.2992e-19
ED_BM_normal_vs_HD	EEP	ICAM4	9.27447e-09	-0.52411	1.93793e-08
ED_BM_normal_vs_HD	EEP	TRAPPC3	7.21183e-08	-0.52634	1.3618e-07
ED_BM_normal_vs_HD	EEP	FUS	2.10654e-17	-0.52784	1.37528e-16
ED_BM_normal_vs_HD	EEP	RPL36A	8.11434e-31	-0.52952	2.23119e-29
ED_BM_normal_vs_HD	EEP	NEAT1	0.000133074	-0.53004	0.00018576
ED_BM_normal_vs_HD	EEP	AUP1	3.08196e-05	-0.53733	4.54651e-05
ED_BM_normal_vs_HD	EEP	GAPDH	9.19873e-22	-0.53896	9.83297e-21
ED_BM_normal_vs_HD	EEP	HMGA1	3.72091e-23	-0.53928	4.59111e-22
ED_BM_normal_vs_HD	EEP	SRSF8	1.74533e-12	-0.54052	5.97852e-12
ED_BM_normal_vs_HD	EEP	MEA1	8.31692e-10	-0.54309	1.97438e-09
[truncated: 14,889 more rows]

## Sheet: Supplemental Table 9
Supplemental Table 9. Differentially expressed genes in LEP. Differential expression was performed for each condition/diagnisis group compared to healthy control (HD).
comparison	cell_type	primerid	Pr(>Chisq)	coef	FDR
ED_BM_normal_vs_HD	LEP	TRAK2	0	4.38282	0
ED_BM_normal_vs_HD	LEP	XPO7	1.54284e-183	4.19317	2.51483e-181
ED_BM_normal_vs_HD	LEP	CPEB4	1.26915e-245	4.14859	7.66639e-243
ED_BM_normal_vs_HD	LEP	SOX6	1.02758e-271	3.78963	8.79351e-269
ED_BM_normal_vs_HD	LEP	MOB1B	2.16624e-254	3.74317	1.58894e-251
ED_BM_normal_vs_HD	LEP	UBE2H	2.06873e-211	3.64151	5.59048e-209
ED_BM_normal_vs_HD	LEP	WNK1	1.82041e-236	3.60388	8.49719e-234
ED_BM_normal_vs_HD	LEP	EPB41	4.41619e-197	3.55864	8.55657e-195
ED_BM_normal_vs_HD	LEP	MTRNR2L12	0	3.40442	0
ED_BM_normal_vs_HD	LEP	TRIM58	8.88749e-145	3.38978	8.00576e-143
ED_BM_normal_vs_HD	LEP	ACSL6	1.06131e-180	3.29759	1.67671e-178
ED_BM_normal_vs_HD	LEP	BMP2K	8.06525e-228	3.28186	2.85593e-225
ED_BM_normal_vs_HD	LEP	GCLC	6.18765e-200	3.27206	1.41202e-197
ED_BM_normal_vs_HD	LEP	TENT5C	1.00446e-156	3.26504	1.13349e-154
ED_BM_normal_vs_HD	LEP	RAPGEF2	1.44309e-183	3.21819	2.39017e-181
ED_BM_normal_vs_HD	LEP	HERC1	1.5845e-199	3.19496	3.32065e-197
ED_BM_normal_vs_HD	LEP	2025-03-08	8.18452e-171	3.19329	1.09152e-168
ED_BM_normal_vs_HD	LEP	ZNF451	1.04019e-177	3.19138	1.57084e-175
ED_BM_normal_vs_HD	LEP	OSBP2	3.40022e-197	3.17844	6.71478e-195
ED_BM_normal_vs_HD	LEP	HECTD4	2.32154e-185	3.12237	3.97332e-183
ED_BM_normal_vs_HD	LEP	ARHGEF12	4.96941e-166	3.10151	6.30011e-164
ED_BM_normal_vs_HD	LEP	TOP1	7.8268e-155	3.09551	8.28592e-153
ED_BM_normal_vs_HD	LEP	FOXO3	3.76414e-151	3.02463	3.71672e-149
ED_BM_normal_vs_HD	LEP	TNRC6B	3.17377e-142	3.00289	2.8096e-140
ED_BM_normal_vs_HD	LEP	ARL4A	7.95504e-83	2.99337	3.43237e-81
ED_BM_normal_vs_HD	LEP	FRYL	3.48111e-172	2.97877	4.83075e-170
ED_BM_normal_vs_HD	LEP	TSPAN5	2.34676e-146	2.96831	2.23137e-144
ED_BM_normal_vs_HD	LEP	RBM38	1.09068e-119	2.94546	7.77791e-118
ED_BM_normal_vs_HD	LEP	SPECC1	1.01657e-164	2.94142	1.25772e-162
ED_BM_normal_vs_HD	LEP	MAN1A1	1.09295e-155	2.92767	1.18142e-153
ED_BM_normal_vs_HD	LEP	ANK1	1.43975e-208	2.89694	3.69619e-206
ED_BM_normal_vs_HD	LEP	NCEH1	5.23232e-134	2.79158	4.33312e-132
ED_BM_normal_vs_HD	LEP	NEAT1	1.18274e-94	2.78736	6.16527e-93
ED_BM_normal_vs_HD	LEP	GPCPD1	4.34108e-164	2.77675	5.30697e-162
ED_BM_normal_vs_HD	LEP	YBX3	1.06056e-131	2.75555	8.64353e-130
ED_BM_normal_vs_HD	LEP	FHDC1	1.64868e-174	2.74972	2.41861e-172
ED_BM_normal_vs_HD	LEP	DENND4A	5.86473e-142	2.73907	5.14743e-140
ED_BM_normal_vs_HD	LEP	AC100835.2	3.14045e-127	2.73563	2.40666e-125
ED_BM_normal_vs_HD	LEP	NCOA4	1.11899e-108	2.71876	6.96421e-107
ED_BM_normal_vs_HD	LEP	MARK3	7.64043e-134	2.71448	6.27676e-132
ED_BM_normal_vs_HD	LEP	STOM	2.01503e-124	2.70391	1.52149e-122
ED_BM_normal_vs_HD	LEP	FBXO9	8.66329e-111	2.67501	5.45787e-109
ED_BM_normal_vs_HD	LEP	RNF19A	5.86497e-166	2.67372	7.3448e-164
ED_BM_normal_vs_HD	LEP	RIOK3	1.66467e-98	2.67288	9.34125e-97
ED_BM_normal_vs_HD	LEP	RB1CC1	1.52861e-120	2.66787	1.10544e-118
ED_BM_normal_vs_HD	LEP	SLC2A1	8.92388e-124	2.6666	6.64053e-122
ED_BM_normal_vs_HD	LEP	SLC7A5	3.04362e-157	2.64733	3.47278e-155
ED_BM_normal_vs_HD	LEP	JAZF1	7.42932e-171	2.63889	1.00384e-168
ED_BM_normal_vs_HD	LEP	DDI2	1.57524e-127	2.6284	1.21625e-125
ED_BM_normal_vs_HD	LEP	SLC14A1	9.66454e-123	2.59884	7.08894e-121
ED_BM_normal_vs_HD	LEP	SPTA1	2.4801e-156	2.58712	2.73851e-154
ED_BM_normal_vs_HD	LEP	TBCEL	2.02821e-131	2.58701	1.62717e-129
ED_BM_normal_vs_HD	LEP	TM9SF3	1.37757e-114	2.58354	9.06809e-113
ED_BM_normal_vs_HD	LEP	RAP1GAP	3.60882e-49	2.56327	8.82356e-48
ED_BM_normal_vs_HD	LEP	MXI1	1.54084e-107	2.55916	9.41836e-106
ED_BM_normal_vs_HD	LEP	PIM1	2.5586e-93	2.55519	1.32031e-91
ED_BM_normal_vs_HD	LEP	SLC25A37	3.74023e-229	2.53798	1.37173e-226
ED_BM_normal_vs_HD	LEP	KAT2B	7.99324e-127	2.51901	6.08019e-125
ED_BM_normal_vs_HD	LEP	RHD	4.75448e-119	2.5068	3.36715e-117
ED_BM_normal_vs_HD	LEP	CDC27	5.79673e-119	2.50112	4.07717e-117
ED_BM_normal_vs_HD	LEP	BNIP3L	1.73223e-85	2.49968	7.83625e-84
ED_BM_normal_vs_HD	LEP	CLCN3	1.80826e-120	2.49691	1.29853e-118
ED_BM_normal_vs_HD	LEP	WDR26	3.33813e-118	2.49001	2.30062e-116
ED_BM_normal_vs_HD	LEP	EP300	7.17945e-147	2.48231	6.95526e-145
ED_BM_normal_vs_HD	LEP	NFIX	1.8093e-97	2.47318	9.88284e-96
ED_BM_normal_vs_HD	LEP	TAL1	5.57049e-116	2.46274	3.7145e-114
ED_BM_normal_vs_HD	LEP	NUDT4	1.81484e-104	2.45024	1.0589e-102
ED_BM_normal_vs_HD	LEP	USP7	5.70579e-130	2.43108	4.47273e-128
ED_BM_normal_vs_HD	LEP	UBR2	1.85562e-118	2.40827	1.29629e-116
ED_BM_normal_vs_HD	LEP	MBNL1	3.43651e-102	2.40441	1.97148e-100
ED_BM_normal_vs_HD	LEP	DCAF12	2.08587e-73	2.38809	7.99245e-72
ED_BM_normal_vs_HD	LEP	MED13L	8.45539e-136	2.3822	7.1759e-134
ED_BM_normal_vs_HD	LEP	MKNK2	2.30334e-95	2.37295	1.21297e-93
ED_BM_normal_vs_HD	LEP	TFDP2	4.12741e-98	2.36338	2.3035e-96
ED_BM_normal_vs_HD	LEP	BCL2L1	3.456e-89	2.36265	1.68197e-87
ED_BM_normal_vs_HD	LEP	RANBP10	9.25734e-113	2.36183	6.05501e-111
ED_BM_normal_vs_HD	LEP	ZBTB7A	3.46012e-96	2.34954	1.84103e-94
ED_BM_normal_vs_HD	LEP	TMCC2	6.99895e-82	2.34741	2.96992e-80
ED_BM_normal_vs_HD	LEP	FTX	7.1764e-117	2.34168	4.84832e-115
ED_BM_normal_vs_HD	LEP	LPIN2	3.28565e-106	2.33515	1.96165e-104
ED_BM_normal_vs_HD	LEP	TFRC	1.12954e-195	2.33067	2.148e-193
ED_BM_normal_vs_HD	LEP	TANK	5.02031e-101	2.31792	2.86409e-99
ED_BM_normal_vs_HD	LEP	ERMAP	9.12675e-97	2.29795	4.88138e-95
ED_BM_normal_vs_HD	LEP	ASAP1	1.50292e-117	2.29646	1.0289e-115
ED_BM_normal_vs_HD	LEP	SLC4A1	1.20993e-234	2.28057	4.9699e-232
ED_BM_normal_vs_HD	LEP	RSRP1	6.90006e-87	2.27389	3.19175e-85
ED_BM_normal_vs_HD	LEP	PNP	4.53747e-83	2.25959	1.96604e-81
ED_BM_normal_vs_HD	LEP	DDX17	2.79357e-91	2.25273	1.37919e-89
ED_BM_normal_vs_HD	LEP	PPME1	8.22233e-97	2.25085	4.42069e-95
ED_BM_normal_vs_HD	LEP	DCUN1D1	1.61472e-105	2.24643	9.58472e-104
ED_BM_normal_vs_HD	LEP	BTRC	1.18723e-127	2.23798	9.2361e-126
ED_BM_normal_vs_HD	LEP	KLF3	2.0301e-75	2.2268	8.06274e-74
ED_BM_normal_vs_HD	LEP	STAG2	1.39838e-93	2.22531	7.25252e-92
ED_BM_normal_vs_HD	LEP	PIP4K2A	6.88524e-73	2.22054	2.59943e-71
ED_BM_normal_vs_HD	LEP	SLC40A1	4.90132e-73	2.21921	1.85726e-71
ED_BM_normal_vs_HD	LEP	VPS13B	9.77268e-131	2.21207	7.77951e-129
ED_BM_normal_vs_HD	LEP	CTSB	5.51801e-88	2.21201	2.58742e-86
ED_BM_normal_vs_HD	LEP	AFF1	2.06041e-124	2.20558	1.5444e-122
ED_BM_normal_vs_HD	LEP	HDGF	2.21926e-97	2.19299	1.2058e-95
ED_BM_normal_vs_HD	LEP	TMEM131L	4.50716e-153	2.19131	4.6284e-151
ED_BM_normal_vs_HD	LEP	ABCB10	2.43388e-116	2.1644	1.63356e-114
ED_BM_normal_vs_HD	LEP	FCHO2	3.13426e-112	2.1566	2.01161e-110
ED_BM_normal_vs_HD	LEP	YOD1	1.27085e-97	2.15124	6.97878e-96
ED_BM_normal_vs_HD	LEP	CHD2	1.90245e-105	2.13988	1.12277e-103
ED_BM_normal_vs_HD	LEP	USP12	1.19747e-97	2.13853	6.61119e-96
ED_BM_normal_vs_HD	LEP	MACO1	2.45536e-87	2.11909	1.14091e-85
ED_BM_normal_vs_HD	LEP	ATG14	1.69057e-76	2.11263	6.80803e-75
ED_BM_normal_vs_HD	LEP	KDM7A	3.24692e-123	2.10045	2.39875e-121
ED_BM_normal_vs_HD	LEP	GAPVD1	8.07407e-105	2.09771	4.73787e-103
ED_BM_normal_vs_HD	LEP	FLCN	7.59274e-78	2.09566	3.09404e-76
ED_BM_normal_vs_HD	LEP	EIF5	2.52288e-61	2.0955	7.78003e-60
ED_BM_normal_vs_HD	LEP	2025-03-03	1.30808e-130	2.09243	1.03328e-128
ED_BM_normal_vs_HD	LEP	UBE2B	1.87156e-67	2.08115	6.38505e-66
ED_BM_normal_vs_HD	LEP	STK11	1.3399e-91	2.06471	6.64708e-90
ED_BM_normal_vs_HD	LEP	USP32	1.69096e-111	2.06148	1.07188e-109
ED_BM_normal_vs_HD	LEP	PDCD10	1.03918e-62	2.04679	3.30384e-61
ED_BM_normal_vs_HD	LEP	BTG2	8.44382e-62	2.04521	2.65167e-60
ED_BM_normal_vs_HD	LEP	TNS1	4.10804e-92	2.04321	2.05783e-90
ED_BM_normal_vs_HD	LEP	JMJD1C	7.98103e-89	2.03577	3.84776e-87
ED_BM_normal_vs_HD	LEP	RIPOR3	9.49879e-73	2.03451	3.57301e-71
ED_BM_normal_vs_HD	LEP	FRMD4A	1.52819e-90	2.03239	7.50862e-89
ED_BM_normal_vs_HD	LEP	ATP7A	6.95909e-93	2.02377	3.52034e-91
ED_BM_normal_vs_HD	LEP	KIAA0232	1.2071e-112	2.01415	7.8454e-111
ED_BM_normal_vs_HD	LEP	PSME4	2.18084e-99	2.00627	1.2373e-97
ED_BM_normal_vs_HD	LEP	USP15	3.40271e-159	1.9953	3.92612e-157
ED_BM_normal_vs_HD	LEP	FBXO34	1.00856e-97	1.98977	5.59831e-96
ED_BM_normal_vs_HD	LEP	HBG1	5.40416e-15	1.98637	4.08054e-14
ED_BM_normal_vs_HD	LEP	TERF2IP	3.35209e-55	1.98338	9.25338e-54
ED_BM_normal_vs_HD	LEP	ABCC4	1.83223e-106	1.97112	1.11332e-104
ED_BM_normal_vs_HD	LEP	MKLN1	1.08564e-102	1.96996	6.26316e-101
ED_BM_normal_vs_HD	LEP	OPA1	3.36932e-75	1.96833	1.32565e-73
ED_BM_normal_vs_HD	LEP	TCP11L2	2.2536e-118	1.96482	1.56366e-116
ED_BM_normal_vs_HD	LEP	CD2AP	2.36358e-106	1.96336	1.42774e-104
ED_BM_normal_vs_HD	LEP	FGFR1OP2	8.57572e-64	1.96057	2.81355e-62
ED_BM_normal_vs_HD	LEP	KIDINS220	2.03624e-81	1.95527	8.60502e-80
ED_BM_normal_vs_HD	LEP	MBNL3	1.20112e-131	1.94975	9.71205e-130
ED_BM_normal_vs_HD	LEP	AGO2	6.89009e-71	1.94064	2.51795e-69
ED_BM_normal_vs_HD	LEP	DYRK3	1.48422e-78	1.93216	6.09657e-77
ED_BM_normal_vs_HD	LEP	BPGM	4.94377e-46	1.92251	1.12817e-44
ED_BM_normal_vs_HD	LEP	YPEL4	9.89154e-67	1.92198	3.34132e-65
ED_BM_normal_vs_HD	LEP	USP9X	1.68238e-88	1.91391	8.07306e-87
ED_BM_normal_vs_HD	LEP	ELL2	6.44211e-82	1.9068	2.74498e-80
ED_BM_normal_vs_HD	LEP	SPTB	7.79705e-66	1.90552	2.6166e-64
ED_BM_normal_vs_HD	LEP	NFE2	1.50642e-57	1.88913	4.3699e-56
ED_BM_normal_vs_HD	LEP	TRIM59	2.06638e-46	1.889	4.76847e-45
ED_BM_normal_vs_HD	LEP	FBXO30	4.94123e-110	1.88051	3.09399e-108
ED_BM_normal_vs_HD	LEP	TAB3	2.83505e-95	1.87782	1.48536e-93
ED_BM_normal_vs_HD	LEP	RNF11	9.68481e-63	1.87717	3.08861e-61
ED_BM_normal_vs_HD	LEP	JUND	4.24736e-52	1.87486	1.10983e-50
ED_BM_normal_vs_HD	LEP	EIF2AK1	2.7751e-93	1.86698	1.42488e-91
ED_BM_normal_vs_HD	LEP	SESN3	4.61026e-84	1.85787	2.04064e-82
ED_BM_normal_vs_HD	LEP	MAP4K5	1.57079e-86	1.84305	7.16906e-85
ED_BM_normal_vs_HD	LEP	RNF10	8.1061e-52	1.84085	2.08626e-50
ED_BM_normal_vs_HD	LEP	RAB3IP	1.33416e-70	1.83729	4.84117e-69
ED_BM_normal_vs_HD	LEP	CLTC	1.51796e-57	1.81226	4.39098e-56
ED_BM_normal_vs_HD	LEP	DMTN	3.63279e-48	1.81093	8.65549e-47
ED_BM_normal_vs_HD	LEP	ANKH	1.12556e-54	1.80743	3.06587e-53
ED_BM_normal_vs_HD	LEP	KRT1	1.55999e-47	1.80028	3.65742e-46
ED_BM_normal_vs_HD	LEP	FAM117A	4.98767e-54	1.79066	1.34432e-52
ED_BM_normal_vs_HD	LEP	PLCL2	1.45463e-77	1.78819	5.90417e-76
ED_BM_normal_vs_HD	LEP	GCNT2	3.89046e-92	1.78552	1.95839e-90
ED_BM_normal_vs_HD	LEP	SLC22A23	5.34767e-96	1.78337	2.83068e-94
ED_BM_normal_vs_HD	LEP	PRKAR2B	3.04505e-56	1.78202	8.52034e-55
ED_BM_normal_vs_HD	LEP	SGMS1	5.49342e-146	1.76914	5.12835e-144
ED_BM_normal_vs_HD	LEP	CTSL	9.34733e-46	1.76807	2.12833e-44
ED_BM_normal_vs_HD	LEP	CDKN1B	4.94482e-57	1.75976	1.41051e-55
ED_BM_normal_vs_HD	LEP	STK17B	3.43097e-72	1.75588	1.27654e-70
ED_BM_normal_vs_HD	LEP	CR1L	2.68128e-49	1.7538	6.57138e-48
ED_BM_normal_vs_HD	LEP	MORC3	4.76467e-93	1.75088	2.43425e-91
ED_BM_normal_vs_HD	LEP	YPEL3	4.5196e-65	1.75018	1.50688e-63
ED_BM_normal_vs_HD	LEP	TLCD4	8.64976e-54	1.74956	2.31917e-52
ED_BM_normal_vs_HD	LEP	DCAF6	5.56644e-59	1.74942	1.64258e-57
ED_BM_normal_vs_HD	LEP	PLCG2	1.04902e-70	1.74845	3.81999e-69
ED_BM_normal_vs_HD	LEP	RESF1	8.05823e-72	1.74801	2.98736e-70
ED_BM_normal_vs_HD	LEP	GALNT5	2.60577e-61	1.74037	8.01157e-60
ED_BM_normal_vs_HD	LEP	ZMYND8	3.41025e-55	1.74029	9.3887e-54
ED_BM_normal_vs_HD	LEP	ABCG2	3.45235e-68	1.73967	1.20177e-66
ED_BM_normal_vs_HD	LEP	FAXDC2	5.69794e-81	1.732	2.39804e-79
ED_BM_normal_vs_HD	LEP	UBE2O	2.14489e-56	1.72761	6.01801e-55
ED_BM_normal_vs_HD	LEP	MICAL3	2.38435e-83	1.71569	1.04636e-81
ED_BM_normal_vs_HD	LEP	PBX1	1.49145e-38	1.71044	2.85208e-37
ED_BM_normal_vs_HD	LEP	PIP5K1B	1.54902e-64	1.71035	5.09837e-63
ED_BM_normal_vs_HD	LEP	SLC11A2	1.67836e-57	1.70613	4.84132e-56
ED_BM_normal_vs_HD	LEP	MTRNR2L8	2.97398e-46	1.70144	6.84748e-45
ED_BM_normal_vs_HD	LEP	ISCA1	2.66468e-41	1.70065	5.528e-40
ED_BM_normal_vs_HD	LEP	FAM214B	7.78567e-61	1.6985	2.37244e-59
ED_BM_normal_vs_HD	LEP	HBG2	2.89926e-11	1.69828	1.72295e-10
ED_BM_normal_vs_HD	LEP	GLRX5	1.55201e-63	1.69633	5.04355e-62
ED_BM_normal_vs_HD	LEP	NUTM2A-AS1	6.82427e-52	1.69277	1.7652e-50
ED_BM_normal_vs_HD	LEP	ENDOD1	9.33633e-75	1.68817	3.63162e-73
ED_BM_normal_vs_HD	LEP	HIST1H2AJ	2.70424e-39	1.6852	5.27944e-38
ED_BM_normal_vs_HD	LEP	RSAD2	5.36518e-155	1.68118	5.73907e-153
ED_BM_normal_vs_HD	LEP	MICAL2	9.49105e-79	1.67458	3.9142e-77
ED_BM_normal_vs_HD	LEP	STAM	4.62799e-61	1.67297	1.41712e-59
ED_BM_normal_vs_HD	LEP	E2F2	2.21329e-48	1.65615	5.32278e-47
ED_BM_normal_vs_HD	LEP	RABGAP1L	2.1595e-84	1.65529	9.59998e-83
ED_BM_normal_vs_HD	LEP	SSBP3	3.31202e-70	1.64692	1.1892e-68
ED_BM_normal_vs_HD	LEP	FECH	5.76737e-57	1.63691	1.63605e-55
ED_BM_normal_vs_HD	LEP	CPOX	6.37998e-75	1.63489	2.4911e-73
ED_BM_normal_vs_HD	LEP	MFHAS1	5.57823e-63	1.62763	1.79009e-61
ED_BM_normal_vs_HD	LEP	MT-ATP6	9.80315e-37	1.62363	1.78807e-35
ED_BM_normal_vs_HD	LEP	SEC14L1	8.26169e-57	1.62239	2.33717e-55
ED_BM_normal_vs_HD	LEP	CLIC2	2.38826e-71	1.61842	8.79033e-70
ED_BM_normal_vs_HD	LEP	ANKRD9	1.03803e-50	1.60424	2.59989e-49
ED_BM_normal_vs_HD	LEP	SMG1	1.44895e-87	1.60063	6.76328e-86
ED_BM_normal_vs_HD	LEP	AKAP8L	7.87566e-59	1.59819	2.31734e-57
ED_BM_normal_vs_HD	LEP	NIPBL	9.26979e-62	1.59148	2.90218e-60
ED_BM_normal_vs_HD	LEP	TXNIP	2.25483e-44	1.58843	5.01188e-43
ED_BM_normal_vs_HD	LEP	ZFAND5	4.06098e-59	1.58586	1.20179e-57
ED_BM_normal_vs_HD	LEP	TMEM245	7.90588e-39	1.58191	1.52033e-37
ED_BM_normal_vs_HD	LEP	DDX6	2.3933e-49	1.57988	5.87962e-48
ED_BM_normal_vs_HD	LEP	TBL1XR1	5.9992e-65	1.57816	1.99372e-63
ED_BM_normal_vs_HD	LEP	STRN3	1.95974e-77	1.57777	7.92304e-76
ED_BM_normal_vs_HD	LEP	UIMC1	1.54986e-56	1.57529	4.37238e-55
ED_BM_normal_vs_HD	LEP	RHAG	2.91055e-106	1.5741	1.74786e-104
ED_BM_normal_vs_HD	LEP	DYRK1A	3.86612e-89	1.56999	1.8727e-87
ED_BM_normal_vs_HD	LEP	GTF2I	3.25979e-42	1.56383	6.84556e-41
ED_BM_normal_vs_HD	LEP	NTAN1	1.41863e-24	1.56314	1.69789e-23
ED_BM_normal_vs_HD	LEP	UBE2S	4.94944e-45	1.56051	1.11705e-43
ED_BM_normal_vs_HD	LEP	ZDHHC17	3.96868e-112	1.55664	2.53133e-110
ED_BM_normal_vs_HD	LEP	XRN1	9.91446e-70	1.55551	3.54744e-68
ED_BM_normal_vs_HD	LEP	FOXP1	9.33503e-39	1.55497	1.78846e-37
ED_BM_normal_vs_HD	LEP	BSDC1	3.90786e-51	1.55035	9.90859e-50
ED_BM_normal_vs_HD	LEP	GTPBP2	5.28815e-86	1.54533	2.40283e-84
ED_BM_normal_vs_HD	LEP	PHLPP2	2.4451e-88	1.54447	1.16244e-86
ED_BM_normal_vs_HD	LEP	PNRC1	1.22909e-32	1.54392	1.99077e-31
ED_BM_normal_vs_HD	LEP	AKAP9	1.47867e-50	1.5426	3.69451e-49
ED_BM_normal_vs_HD	LEP	CDYL	3.10595e-62	1.53631	9.81383e-61
ED_BM_normal_vs_HD	LEP	GNAS	3.70039e-45	1.53426	8.36989e-44
ED_BM_normal_vs_HD	LEP	PICALM	1.45672e-54	1.52732	3.93659e-53
ED_BM_normal_vs_HD	LEP	SNCA	2.24501e-72	1.52587	8.38328e-71
ED_BM_normal_vs_HD	LEP	SLC36A1	8.07216e-83	1.52521	3.46833e-81
ED_BM_normal_vs_HD	LEP	SERINC1	5.91615e-75	1.52342	2.31881e-73
ED_BM_normal_vs_HD	LEP	CALCOCO1	1.07471e-74	1.51946	4.16459e-73
ED_BM_normal_vs_HD	LEP	KDM6A	4.90979e-88	1.51709	2.31278e-86
ED_BM_normal_vs_HD	LEP	SLC1A5	1.8035e-31	1.51583	2.79338e-30
ED_BM_normal_vs_HD	LEP	RNF123	5.39374e-41	1.51499	1.10999e-39
ED_BM_normal_vs_HD	LEP	IFIT1B	2.04395e-71	1.51489	7.55011e-70
ED_BM_normal_vs_HD	LEP	PNPLA8	5.63188e-52	1.51303	1.46415e-50
ED_BM_normal_vs_HD	LEP	ITSN1	1.58596e-44	1.50712	3.53279e-43
ED_BM_normal_vs_HD	LEP	ZNF23	1.00618e-61	1.50614	3.14056e-60
ED_BM_normal_vs_HD	LEP	CHST2	2.4767e-44	1.49933	5.48129e-43
ED_BM_normal_vs_HD	LEP	ART4	4.86049e-63	1.49467	1.56465e-61
ED_BM_normal_vs_HD	LEP	HBA2	5.55516e-76	1.49174	2.22836e-74
ED_BM_normal_vs_HD	LEP	HIST1H3G	1.06709e-22	1.48757	1.18464e-21
ED_BM_normal_vs_HD	LEP	HERC2	1.29883e-43	1.48756	2.81386e-42
ED_BM_normal_vs_HD	LEP	KIAA0355	1.95126e-43	1.48551	4.20956e-42
ED_BM_normal_vs_HD	LEP	SIAH2	3.85974e-29	1.47609	5.45194e-28
ED_BM_normal_vs_HD	LEP	SLC6A8	3.41724e-40	1.47077	6.89422e-39
ED_BM_normal_vs_HD	LEP	CCS	3.1107e-34	1.46471	5.21106e-33
ED_BM_normal_vs_HD	LEP	HIPK1	1.18075e-67	1.4639	4.04171e-66
ED_BM_normal_vs_HD	LEP	LINC01578	1.08718e-59	1.46222	3.23601e-58
ED_BM_normal_vs_HD	LEP	CAMKMT	2.32791e-53	1.46195	6.19309e-52
ED_BM_normal_vs_HD	LEP	LINC02772	3.0753e-70	1.46062	1.10808e-68
ED_BM_normal_vs_HD	LEP	YIPF6	2.01852e-34	1.45862	3.41485e-33
ED_BM_normal_vs_HD	LEP	DCAF8	5.02385e-45	1.45412	1.13136e-43
ED_BM_normal_vs_HD	LEP	TRIM10	3.42644e-35	1.451	5.97388e-34
ED_BM_normal_vs_HD	LEP	MED13	3.48649e-68	1.4503	1.20955e-66
ED_BM_normal_vs_HD	LEP	PANK3	3.10692e-80	1.44959	1.29695e-78
ED_BM_normal_vs_HD	LEP	HIST1H1D	1.10071e-18	1.43857	1.01647e-17
ED_BM_normal_vs_HD	LEP	EPN2	1.96022e-47	1.43428	4.58531e-46
ED_BM_normal_vs_HD	LEP	GAB1	7.67178e-55	1.43264	2.10646e-53
ED_BM_normal_vs_HD	LEP	ADD1	3.88156e-44	1.42876	8.5536e-43
ED_BM_normal_vs_HD	LEP	GSPT1	3.12196e-28	1.428	4.27459e-27
ED_BM_normal_vs_HD	LEP	MT-CO1	1.22475e-21	1.42568	1.3101e-20
ED_BM_normal_vs_HD	LEP	SNX29	4.48879e-41	1.41551	9.2561e-40
ED_BM_normal_vs_HD	LEP	MBP	7.68296e-42	1.41457	1.60033e-40
ED_BM_normal_vs_HD	LEP	QSOX2	1.0126e-42	1.41397	2.15734e-41
ED_BM_normal_vs_HD	LEP	HIST1H3B	8.00218e-37	1.40541	1.47002e-35
ED_BM_normal_vs_HD	LEP	TSPO2	3.94557e-29	1.40205	5.56553e-28
ED_BM_normal_vs_HD	LEP	BPTF	5.45494e-47	1.40024	1.26735e-45
ED_BM_normal_vs_HD	LEP	ARG1	5.41526e-48	1.39994	1.28725e-46
ED_BM_normal_vs_HD	LEP	C1GALT1	2.26229e-42	1.38631	4.78998e-41
ED_BM_normal_vs_HD	LEP	DDX3X	3.10141e-29	1.38397	4.41726e-28
ED_BM_normal_vs_HD	LEP	TET3	3.38344e-56	1.37206	9.44146e-55
ED_BM_normal_vs_HD	LEP	SF3B1	1.14609e-34	1.37078	1.96154e-33
ED_BM_normal_vs_HD	LEP	HK1	3.29307e-27	1.36949	4.34659e-26
ED_BM_normal_vs_HD	LEP	MTMR3	2.5363e-73	1.36719	9.68225e-72
ED_BM_normal_vs_HD	LEP	LRP10	8.75208e-35	1.36494	1.50545e-33
ED_BM_normal_vs_HD	LEP	HIST1H1C	1.71338e-19	1.35975	1.64591e-18
ED_BM_normal_vs_HD	LEP	CRB1	3.93897e-46	1.35531	9.02886e-45
ED_BM_normal_vs_HD	LEP	RXRA	5.3197e-49	1.3522	1.2945e-47
ED_BM_normal_vs_HD	LEP	CCNDBP1	4.51563e-31	1.35131	6.86977e-30
ED_BM_normal_vs_HD	LEP	ABHD5	1.04024e-34	1.3484	1.78335e-33
ED_BM_normal_vs_HD	LEP	GOLGA4	3.1197e-41	1.34596	6.45892e-40
ED_BM_normal_vs_HD	LEP	WASF2	7.00031e-25	1.34066	8.41759e-24
ED_BM_normal_vs_HD	LEP	ARHGAP42	1.2307e-82	1.33818	5.26587e-81
ED_BM_normal_vs_HD	LEP	DLEU2	2.85682e-53	1.33755	7.58053e-52
ED_BM_normal_vs_HD	LEP	ATF7IP	4.38601e-57	1.3302	1.25459e-55
ED_BM_normal_vs_HD	LEP	ATG2B	3.85653e-65	1.32842	1.28999e-63
ED_BM_normal_vs_HD	LEP	EHBP1L1	1.75793e-35	1.32669	3.08585e-34
ED_BM_normal_vs_HD	LEP	MAP4K4	6.74813e-40	1.3258	1.34556e-38
ED_BM_normal_vs_HD	LEP	MKRN1	2.73674e-32	1.32509	4.38434e-31
ED_BM_normal_vs_HD	LEP	MAPK1	2.27579e-44	1.32332	5.04753e-43
ED_BM_normal_vs_HD	LEP	AP000787.1	1.27206e-54	1.32154	3.44666e-53
ED_BM_normal_vs_HD	LEP	CMAS	4.96774e-25	1.31603	6.00161e-24
ED_BM_normal_vs_HD	LEP	NT5C3A	5.42086e-40	1.31454	1.08512e-38
ED_BM_normal_vs_HD	LEP	C9orf40	5.70821e-48	1.30882	1.35375e-46
ED_BM_normal_vs_HD	LEP	FAM210B	1.5216e-48	1.30703	3.67655e-47
ED_BM_normal_vs_HD	LEP	XK	1.60835e-31	1.30494	2.49488e-30
ED_BM_normal_vs_HD	LEP	CD44	6.725e-25	1.2999	8.10552e-24
ED_BM_normal_vs_HD	LEP	PGM2L1	1.12778e-43	1.29886	2.45365e-42
ED_BM_normal_vs_HD	LEP	HIST1H1B	1.05074e-31	1.29515	1.63982e-30
ED_BM_normal_vs_HD	LEP	MT-ATP8	1.27128e-91	1.29117	6.33727e-90
ED_BM_normal_vs_HD	LEP	CD55	8.28198e-40	1.29063	1.64502e-38
ED_BM_normal_vs_HD	LEP	FBXO7	2.24969e-34	1.28975	3.79344e-33
ED_BM_normal_vs_HD	LEP	NUP98	7.80889e-45	1.28076	1.75086e-43
ED_BM_normal_vs_HD	LEP	ADIPOR1	1.60372e-25	1.27958	1.98416e-24
ED_BM_normal_vs_HD	LEP	TTPAL	1.85759e-35	1.27008	3.25521e-34
ED_BM_normal_vs_HD	LEP	KEL	2.22174e-26	1.26814	2.82714e-25
ED_BM_normal_vs_HD	LEP	USP38	1.21123e-43	1.26614	2.62963e-42
ED_BM_normal_vs_HD	LEP	STRADB	1.83746e-29	1.26264	2.66133e-28
ED_BM_normal_vs_HD	LEP	CDC34	1.19742e-34	1.25994	2.04598e-33
ED_BM_normal_vs_HD	LEP	RAP2A	1.11492e-39	1.25903	2.20599e-38
ED_BM_normal_vs_HD	LEP	UGGT1	8.28434e-37	1.25512	1.51643e-35
ED_BM_normal_vs_HD	LEP	MAP2K3	4.53421e-32	1.25249	7.18546e-31
ED_BM_normal_vs_HD	LEP	PPP3R1	6.01384e-39	1.24976	1.16521e-37
ED_BM_normal_vs_HD	LEP	USP24	7.94374e-58	1.24731	2.31745e-56
ED_BM_normal_vs_HD	LEP	DNAJC6	8.46603e-55	1.24217	2.31834e-53
ED_BM_normal_vs_HD	LEP	EZH1	1.67485e-55	1.23754	4.63584e-54
ED_BM_normal_vs_HD	LEP	SEC62	5.21106e-44	1.23153	1.14343e-42
ED_BM_normal_vs_HD	LEP	N4BP2L2	8.6417e-28	1.23104	1.15549e-26
ED_BM_normal_vs_HD	LEP	NUP153	4.7084e-49	1.22785	1.14847e-47
ED_BM_normal_vs_HD	LEP	HIST1H2AL	6.58105e-27	1.22563	8.53293e-26
ED_BM_normal_vs_HD	LEP	CDKN2D	5.07404e-30	1.22219	7.54056e-29
ED_BM_normal_vs_HD	LEP	GALNT4	3.64788e-37	1.21715	6.76176e-36
ED_BM_normal_vs_HD	LEP	KIAA1586	6.64891e-36	1.21547	1.18744e-34
ED_BM_normal_vs_HD	LEP	RAB10	5.46958e-34	1.20286	9.10325e-33
ED_BM_normal_vs_HD	LEP	RGCC	2.47355e-25	1.20211	3.03113e-24
ED_BM_normal_vs_HD	LEP	PABPC1	2.16291e-67	1.20162	7.3546e-66
ED_BM_normal_vs_HD	LEP	MOSPD1	9.60513e-22	1.19916	1.03283e-20
ED_BM_normal_vs_HD	LEP	PPP6R3	2.25387e-68	1.19888	7.89931e-67
ED_BM_normal_vs_HD	LEP	SLFN14	1.10319e-60	1.19866	3.35168e-59
ED_BM_normal_vs_HD	LEP	EMC3	2.50878e-23	1.19842	2.87851e-22
ED_BM_normal_vs_HD	LEP	GYPE	1.47638e-25	1.19782	1.82882e-24
ED_BM_normal_vs_HD	LEP	NPIPB5	4.65066e-62	1.19521	1.46496e-60
ED_BM_normal_vs_HD	LEP	SELENBP1	3.06444e-25	1.18259	3.73295e-24
ED_BM_normal_vs_HD	LEP	HELZ	3.1032e-46	1.18186	7.12902e-45
ED_BM_normal_vs_HD	LEP	RICTOR	1.54075e-49	1.1805	3.80335e-48
ED_BM_normal_vs_HD	LEP	PIK3R1	4.71904e-31	1.17817	7.15802e-30
ED_BM_normal_vs_HD	LEP	SRSF8	9.38122e-25	1.17643	1.12673e-23
ED_BM_normal_vs_HD	LEP	AC003681.1	7.21876e-39	1.16515	1.3908e-37
ED_BM_normal_vs_HD	LEP	DDHD1	1.53574e-52	1.15425	4.05411e-51
ED_BM_normal_vs_HD	LEP	SUCO	4.42391e-38	1.15409	8.32034e-37
ED_BM_normal_vs_HD	LEP	DSTYK	8.77978e-36	1.15272	1.55716e-34
ED_BM_normal_vs_HD	LEP	MBNL2	4.11816e-68	1.15233	1.42388e-66
ED_BM_normal_vs_HD	LEP	ZCCHC8	2.75104e-40	1.14887	5.57207e-39
ED_BM_normal_vs_HD	LEP	KANK2	3.195e-32	1.14396	5.11051e-31
ED_BM_normal_vs_HD	LEP	ZNF800	5.93583e-21	1.13934	6.19462e-20
ED_BM_normal_vs_HD	LEP	BEST3	3.65539e-41	1.1392	7.55276e-40
ED_BM_normal_vs_HD	LEP	AC024267.1	5.8052e-27	1.13641	7.57479e-26
ED_BM_normal_vs_HD	LEP	PAN3	1.74268e-63	1.13317	5.6453e-62
ED_BM_normal_vs_HD	LEP	FAM104A	9.83759e-24	1.13311	1.14798e-22
ED_BM_normal_vs_HD	LEP	JARID2	2.8535e-29	1.12983	4.08684e-28
ED_BM_normal_vs_HD	LEP	KMT2C	1.76479e-51	1.1249	4.50812e-50
ED_BM_normal_vs_HD	LEP	NSUN3	4.31423e-27	1.12454	5.65809e-26
ED_BM_normal_vs_HD	LEP	RHBDD1	1.41882e-45	1.12104	3.2163e-44
ED_BM_normal_vs_HD	LEP	PPP1CB	3.85322e-26	1.11828	4.873e-25
ED_BM_normal_vs_HD	LEP	UBE2K	2.01729e-22	1.10407	2.22269e-21
ED_BM_normal_vs_HD	LEP	NPL	1.43146e-22	1.10372	1.58572e-21
ED_BM_normal_vs_HD	LEP	SLC22A16	5.13705e-32	1.10165	8.10328e-31
ED_BM_normal_vs_HD	LEP	WAC	2.49269e-25	1.10128	3.05095e-24
ED_BM_normal_vs_HD	LEP	WRN	2.31031e-42	1.09895	4.88161e-41
ED_BM_normal_vs_HD	LEP	OPTN	2.44431e-16	1.09829	2.00324e-15
[truncated: 15,769 more rows]

[truncated: 23 more sheets: Supplemental Table 10, Supplemental Table 11, Supplemental Table 12, Supplemental Table 13, Supplemental Table 14, Supplemental Table 15, Supplemental Table 16, Supplemental Table 17, Supplemental Table 18, Supplemental Table 19, Supplemental Table 20, Supplemental Table 21, Supplemental Table 22, Supplemental Table 23, Supplemental Table 24, Supplemental Table 25, Supplemental Table 26, Supplemental Table 27, Supplemental Table 28, Supplemental Table 29 …]
